# Supplementary material for: Enhanced crystallinity of tetrahalopyridyl (THP) derivatized compounds
Source: Chem Sci. 2026 Apr 20;17(22):10948–57. doi: 10.1039/d6sc01377e (PMC13115132; doi:10.1039/d6sc01377e)
Supplement: SC-017-D6SC01377E-s002 [file SC-017-D6SC01377E-s002.cif]

# Supplementary Information (SI) for Chemical Science.
# This journal is © The Royal Society of Chemistry 2026

####################################################################### 
# 
# This file contains crystal structure data downloaded from the 
# Cambridge Structural Database (CSD) hosted by the Cambridge 
# Crystallographic Data Centre (CCDC).
# 
# Full information about CCDC data access policies and citation 
# guidelines are available at http://www.ccdc.cam.ac.uk/access/V1 
# 
# Audit and citation data items may have been added by the CCDC. 
# Please retain this information to preserve the provenance of 
# this file and to allow appropriate attribution of the data. 
# 
#######################################################################

data_1
_audit_block_doi                 10.5517/ccdc.csd.cc2l9558
_database_code_depnum_ccdc_archive 'CCDC 2392089'
loop_
_citation_id
_citation_doi
_citation_year
1 10.26434/chemrxiv-2025-nn3vj 2025
loop_
_audit_author_name
_audit_author_address
'Toby Blundell'
;Durham University
United Kingdom
;
_audit_update_record             
;
2024-10-18 deposited with the CCDC.	2026-04-17 downloaded from the CCDC.
;
_audit_creation_date             2024-10-15
_audit_creation_method           
;
Olex2 1.5-beta
(compiled 2024.02.16 svn.r378c4104 for OlexSys, GUI svn.r6928)
;
_chemical_formula_moiety         'C12 H7 F4 N O'
_chemical_formula_sum            'C12 H7 F4 N O'
_chemical_formula_weight         257.189
_chemical_absolute_configuration ad
loop_
_atom_type_symbol
_atom_type_scat_dispersion_real
_atom_type_scat_dispersion_imag
_atom_type_scat_Cromer_Mann_a1
_atom_type_scat_Cromer_Mann_a2
_atom_type_scat_Cromer_Mann_a3
_atom_type_scat_Cromer_Mann_a4
_atom_type_scat_Cromer_Mann_b1
_atom_type_scat_Cromer_Mann_b2
_atom_type_scat_Cromer_Mann_b3
_atom_type_scat_Cromer_Mann_b4
_atom_type_scat_Cromer_Mann_c
_atom_type_scat_source
_atom_type_scat_dispersion_source
C 0.00313 0.00162 2.31000 1.02000 1.58860 0.86500 20.84390 10.20750 0.56870
51.65120 0.21560 'International Tables Volume C Table 6.1.1.4 (pp. 500-502)'
'Brennan, Cowan, Rev. Sci. Instrum., 1992, 63, 850'
F 0.01756 0.01033 3.53920 2.64120 1.51700 1.02430 10.28250 4.29440 0.26150
26.14760 0.27760 'International Tables Volume C Table 6.1.1.4 (pp. 500-502)'
'Brennan, Cowan, Rev. Sci. Instrum., 1992, 63, 850'
H 0.00000 0.00000 0.49300 0.32291 0.14019 0.04081 10.51090 26.12570 3.14236
57.79970 0.00304 'International Tables Volume C Table 6.1.1.4 (pp. 500-502)'
'Brennan, Cowan, Rev. Sci. Instrum., 1992, 63, 850'
N 0.00612 0.00332 12.21260 3.13220 2.01250 1.16630 0.00570 9.89330 28.99750
0.58260 -11.52900 'International Tables Volume C Table 6.1.1.4 (pp. 500-502)'
'Brennan, Cowan, Rev. Sci. Instrum., 1992, 63, 850'
O 0.01085 0.00610 3.04850 2.28680 1.54630 0.86700 13.27710 5.70110 0.32390
32.90890 0.25080 'International Tables Volume C Table 6.1.1.4 (pp. 500-502)'
'Brennan, Cowan, Rev. Sci. Instrum., 1992, 63, 850'

_space_group_crystal_system      orthorhombic
_space_group_IT_number           19
_space_group_name_H-M_alt        'P 21 21 21'
_space_group_name_Hall           ' P 2ac 2ab'
loop_
_space_group_symop_id
_space_group_symop_operation_xyz
1 x,y,z
2 x+1/2,-y+1/2,-z
3 -x,y+1/2,-z+1/2
4 -x+1/2,-y,z+1/2

_symmetry_Int_Tables_number      19
_cell_length_a                   5.0569(3)
_cell_length_b                   10.1934(6)
_cell_length_c                   21.1522(13)
_cell_angle_alpha                90
_cell_angle_beta                 90
_cell_angle_gamma                90
_cell_volume                     1090.33(11)
_cell_formula_units_Z            4
_cell_measurement_reflns_used    9982
_cell_measurement_temperature    120.00
_cell_measurement_theta_max      31.08
_cell_measurement_theta_min      2.22
_exptl_absorpt_coefficient_mu    0.147
_exptl_absorpt_correction_T_max  0.7462
_exptl_absorpt_correction_T_min  0.6636
_exptl_absorpt_correction_type   multi-scan
_exptl_absorpt_process_details   
;
SADABS-2016/2 (Bruker,2016/2) was used for absorption correction.
wR2(int) was 0.1078 before and 0.0524 after correction.
The Ratio of minimum to maximum transmission is 0.8893.
The \l/2 correction factor is Not present.
;
_exptl_crystal_colour            'clear colourless'
_exptl_crystal_colour_lustre     clear
_exptl_crystal_colour_primary    colourless
_exptl_crystal_density_diffrn    1.567
_exptl_crystal_description       block
_exptl_crystal_F_000             520.525
_exptl_crystal_recrystallization_method 'Crystallised from MeOH'
_exptl_crystal_size_max          0.45
_exptl_crystal_size_mid          0.19
_exptl_crystal_size_min          0.15
_diffrn_reflns_av_R_equivalents  0.0357
_diffrn_reflns_av_unetI/netI     0.0273
_diffrn_reflns_Laue_measured_fraction_full 0.9992
_diffrn_reflns_Laue_measured_fraction_max 0.9995
_diffrn_reflns_limit_h_max       7
_diffrn_reflns_limit_h_min       -7
_diffrn_reflns_limit_k_max       15
_diffrn_reflns_limit_k_min       -14
_diffrn_reflns_limit_l_max       31
_diffrn_reflns_limit_l_min       -31
_diffrn_reflns_number            20338
_diffrn_reflns_point_group_measured_fraction_full 0.9995
_diffrn_reflns_point_group_measured_fraction_max 0.9997
_diffrn_reflns_theta_full        25.2417
_diffrn_reflns_theta_max         29.99
_diffrn_reflns_theta_min         2.22
_diffrn_ambient_temperature      120.00
_diffrn_detector                 'Bruker PHOTON III C7 MM CPAD'
_diffrn_detector_area_resol_mean 54.8
_diffrn_detector_type            'CPA sensor'
_diffrn_measured_fraction_theta_full 0.9992
_diffrn_measured_fraction_theta_max 0.9995
_diffrn_measurement_device       '3-circle diffractometer'
_diffrn_measurement_device_type  'Bruker D8 Venture A'
_diffrn_measurement_method       '\w- and \f-scans'
_diffrn_radiation_monochromator  'focusing mirrors'
_diffrn_radiation_probe          X-ray
_diffrn_radiation_type           MoK\a
_diffrn_radiation_wavelength     0.71073
_diffrn_source                   'microfocus sealed X-ray tube'
_diffrn_source_type              'Incoatec I\mS microsource'
_reflns_Friedel_coverage         1.000
_reflns_limit_h_max              7
_reflns_limit_h_min              -7
_reflns_limit_k_max              14
_reflns_limit_k_min              -14
_reflns_limit_l_max              29
_reflns_limit_l_min              -29
_reflns_number_gt                2895
_reflns_number_total             3168
_reflns_threshold_expression     I>=2u(I)
_computing_bruker_data_scaling   'SADABS V2012/1 (Bruker AXS Inc.)'
_computing_cell_refinement       'SAINT v8.40A (Bruker AXS, 2019)'
_computing_data_collection       'APEX3 v.2017.3_0 (Bruker AXS, 2017)'
_computing_data_reduction        'SAINT v8.40A (Bruker AXS, 2019)'
_computing_molecular_graphics    'Olex2 1.5-beta (Dolomanov et al., 2009)'
_computing_publication_material  'Olex2 1.5-beta (Dolomanov et al., 2009)'
_computing_structure_refinement  'olex2.refine 1.5-beta (Bourhis et al., 2015)'
_computing_structure_solution    'SHELXT 2018/2 (Sheldrick, 2018)'
_refine_diff_density_max         0.2303
_refine_diff_density_min         -0.1792
_refine_diff_density_rms         0.0476
_refine_ls_abs_structure_details 
'Hooft, R.W.W., Straver, L.H., Spek, A.L. (2010). J. Appl. Cryst., 43, 665-668.'
_refine_ls_abs_structure_Flack   -0.1(2)
_refine_ls_d_res_high            0.7110
_refine_ls_d_res_low             9.1827
_refine_ls_goodness_of_fit_ref   1.0513
_refine_ls_hydrogen_treatment    constr
_refine_ls_matrix_type           full
_refine_ls_number_constraints    12
_refine_ls_number_parameters     164
_refine_ls_number_reflns         3168
_refine_ls_number_restraints     0
_refine_ls_R_factor_all          0.0399
_refine_ls_R_factor_gt           0.0349
_refine_ls_restrained_S_all      1.0513
_refine_ls_shift/su_max          -0.0006
_refine_ls_shift/su_mean         0.0000
_refine_ls_structure_factor_coef Fsqd
_refine_ls_weighting_details     
'w=1/[\s^2^(Fo^2^)+(0.0263P)^2^+0.3988P] where P=(Fo^2^+2Fc^2^)/3'
_refine_ls_weighting_scheme      calc
_refine_ls_wR_factor_gt          0.0763
_refine_ls_wR_factor_ref         0.0789
_olex2_refinement_description    
;
1. Fixed Uiso
 At 1.2 times of:
  All C(H) groups
 At 1.5 times of:
  All C(H,H,H) groups
2.a Aromatic/amide H refined with riding coordinates:
 C6(H6), C7(H7), C4(H4), C3(H3)
2.b Idealised Me refined as rotating group:
 C1(H1a,H1b,H1c)
;
loop_
_atom_site_label
_atom_site_type_symbol
_atom_site_fract_x
_atom_site_fract_y
_atom_site_fract_z
_atom_site_U_iso_or_equiv
_atom_site_adp_type
_atom_site_occupancy
_atom_site_refinement_flags_posn
F1 F 0.66228(19) 0.08301(9) 0.63324(4) 0.0292(2) Uani 1.000000 .
F2 F 0.40010(19) 0.31654(9) 0.81586(4) 0.0306(2) Uani 1.000000 .
F3 F 1.06870(18) -0.01715(9) 0.70266(5) 0.0319(2) Uani 1.000000 .
F4 F 0.8192(2) 0.20765(10) 0.87625(4) 0.0347(2) Uani 1.000000 .
O1 O 0.3105(2) 0.25682(10) 0.69057(5) 0.0235(2) Uani 1.000000 .
N1 N 0.9400(3) 0.09501(11) 0.78909(6) 0.0244(3) Uani 1.000000 .
C5 C 0.3769(3) 0.32992(13) 0.63571(7) 0.0199(3) Uani 1.000000 .
C12 C 0.5605(3) 0.23318(13) 0.78555(6) 0.0213(3) Uani 1.000000 .
C8 C 0.5194(3) 0.20411(13) 0.72229(7) 0.0199(3) Uani 1.000000 .
C11 C 0.7740(3) 0.17663(14) 0.81588(7) 0.0244(3) Uani 1.000000 .
C9 C 0.6938(3) 0.11599(14) 0.69398(7) 0.0208(3) Uani 1.000000 .
C10 C 0.8975(3) 0.06595(14) 0.72950(7) 0.0231(3) Uani 1.000000 .
C6 C 0.5824(3) 0.41840(14) 0.63715(7) 0.0236(3) Uani 1.000000 .
H6 H 0.6889(3) 0.42767(14) 0.67389(7) 0.0283(3) Uiso 1.000000 R
C7 C 0.6308(3) 0.49400(15) 0.58356(7) 0.0270(3) Uani 1.000000 .
H7 H 0.7721(3) 0.55539(15) 0.58403(7) 0.0324(4) Uiso 1.000000 R
C4 C 0.2200(3) 0.31367(15) 0.58277(7) 0.0249(3) Uani 1.000000 .
H4 H 0.0801(3) 0.25147(15) 0.58250(7) 0.0299(4) Uiso 1.000000 R
C2 C 0.4778(3) 0.48182(15) 0.52961(7) 0.0274(3) Uani 1.000000 .
C3 C 0.2720(3) 0.39072(15) 0.52985(7) 0.0288(3) Uani 1.000000 .
H3 H 0.1653(3) 0.38102(15) 0.49318(7) 0.0346(4) Uiso 1.000000 R
C1 C 0.5330(5) 0.56709(19) 0.47263(9) 0.0432(5) Uani 1.000000 .
H1a H 0.629(3) 0.6458(8) 0.48596(14) 0.0648(7) Uiso 1.000000 GR
H1b H 0.640(2) 0.5180(6) 0.4421(3) 0.0648(7) Uiso 1.000000 GR
H1c H 0.3655(5) 0.5928(12) 0.4529(4) 0.0648(7) Uiso 1.000000 GR

loop_
_atom_site_aniso_label
_atom_site_aniso_U_11
_atom_site_aniso_U_22
_atom_site_aniso_U_33
_atom_site_aniso_U_12
_atom_site_aniso_U_13
_atom_site_aniso_U_23
F1 0.0332(5) 0.0312(5) 0.0233(4) 0.0041(4) 0.0003(4) -0.0044(4)
F2 0.0353(5) 0.0265(4) 0.0300(5) 0.0083(4) 0.0037(4) -0.0039(4)
F3 0.0236(4) 0.0263(4) 0.0459(5) 0.0079(4) 0.0030(4) -0.0020(4)
F4 0.0429(6) 0.0353(5) 0.0258(4) -0.0022(5) -0.0110(4) -0.0024(4)
O1 0.0159(4) 0.0291(5) 0.0255(5) 0.0017(4) 0.0004(4) 0.0080(4)
N1 0.0210(6) 0.0200(5) 0.0322(6) -0.0017(5) -0.0047(5) 0.0043(5)
C5 0.0181(6) 0.0194(6) 0.0221(6) 0.0029(5) 0.0015(5) 0.0019(5)
C12 0.0215(6) 0.0175(6) 0.0250(7) 0.0007(5) 0.0017(5) -0.0007(5)
C8 0.0161(6) 0.0186(6) 0.0251(6) -0.0015(5) -0.0010(5) 0.0039(5)
C11 0.0268(7) 0.0222(7) 0.0244(7) -0.0054(6) -0.0038(6) 0.0028(5)
C9 0.0207(6) 0.0200(6) 0.0216(6) -0.0027(5) 0.0013(5) 0.0000(5)
C10 0.0180(6) 0.0181(6) 0.0333(7) -0.0004(5) 0.0027(6) 0.0019(5)
C6 0.0231(7) 0.0227(6) 0.0249(7) -0.0014(6) -0.0045(6) 0.0002(5)
C7 0.0288(8) 0.0227(7) 0.0296(7) -0.0048(6) -0.0006(6) 0.0014(6)
C4 0.0205(7) 0.0259(7) 0.0285(7) -0.0033(6) -0.0018(6) 0.0001(6)
C2 0.0342(8) 0.0239(7) 0.0240(7) -0.0024(6) 0.0015(6) 0.0021(6)
C3 0.0305(8) 0.0319(8) 0.0240(7) -0.0021(7) -0.0055(6) 0.0004(6)
C1 0.0600(13) 0.0398(9) 0.0298(8) -0.0134(9) -0.0039(9) 0.0096(7)

loop_
_geom_bond_atom_site_label_1
_geom_bond_atom_site_label_2
_geom_bond_distance
_geom_bond_site_symmetry_2
_geom_bond_publ_flag
F1 C9 1.3376(16) . ?
F2 C12 1.3385(16) . ?
F3 C10 1.3377(17) . ?
F4 C11 1.3353(16) . ?
O1 C5 1.4193(16) . ?
O1 C8 1.3618(16) . ?
N1 C11 1.3106(19) . ?
N1 C10 1.312(2) . ?
C5 C6 1.3765(19) . ?
C5 C4 1.382(2) . ?
C12 C8 1.3862(19) . ?
C12 C11 1.382(2) . ?
C8 C9 1.394(2) . ?
C9 C10 1.373(2) . ?
C6 H6 0.9500 . ?
C6 C7 1.392(2) . ?
C7 H7 0.9500 . ?
C7 C2 1.384(2) . ?
C4 H4 0.9500 . ?
C4 C3 1.393(2) . ?
C2 C3 1.395(2) . ?
C2 C1 1.512(2) . ?
C3 H3 0.9500 . ?
C1 H1a 0.9800 . ?
C1 H1b 0.9800 . ?
C1 H1c 0.9800 . ?

loop_
_geom_angle_atom_site_label_1
_geom_angle_atom_site_label_2
_geom_angle_atom_site_label_3
_geom_angle
_geom_angle_site_symmetry_1
_geom_angle_site_symmetry_3
_geom_angle_publ_flag
C8 O1 C5 115.25(11) . . ?
C10 N1 C11 116.99(13) . . ?
C6 C5 O1 120.29(12) . . ?
C4 C5 O1 117.63(12) . . ?
C4 C5 C6 122.00(13) . . ?
C8 C12 F2 120.48(13) . . ?
C11 C12 F2 121.06(13) . . ?
C11 C12 C8 118.45(13) . . ?
C12 C8 O1 120.51(13) . . ?
C9 C8 O1 122.23(13) . . ?
C9 C8 C12 117.22(12) . . ?
N1 C11 F4 117.01(13) . . ?
C12 C11 F4 118.62(13) . . ?
C12 C11 N1 124.36(13) . . ?
C8 C9 F1 119.95(13) . . ?
C10 C9 F1 121.43(13) . . ?
C10 C9 C8 118.62(13) . . ?
N1 C10 F3 116.40(13) . . ?
C9 C10 F3 119.24(13) . . ?
C9 C10 N1 124.35(13) . . ?
H6 C6 C5 120.75(8) . . ?
C7 C6 C5 118.51(14) . . ?
C7 C6 H6 120.75(9) . . ?
H7 C7 C6 119.23(9) . . ?
C2 C7 C6 121.55(14) . . ?
C2 C7 H7 119.23(9) . . ?
H4 C4 C5 120.81(8) . . ?
C3 C4 C5 118.37(14) . . ?
C3 C4 H4 120.81(9) . . ?
C3 C2 C7 118.28(14) . . ?
C1 C2 C7 120.14(15) . . ?
C1 C2 C3 121.58(15) . . ?
C2 C3 C4 121.30(14) . . ?
H3 C3 C4 119.35(9) . . ?
H3 C3 C2 119.35(9) . . ?
H1a C1 C2 109.5 . . ?
H1b C1 C2 109.5 . . ?
H1b C1 H1a 109.5 . . ?
H1c C1 C2 109.5 . . ?
H1c C1 H1a 109.5 . . ?
H1c C1 H1b 109.5 . . ?

loop_
_geom_torsion_atom_site_label_1
_geom_torsion_atom_site_label_2
_geom_torsion_atom_site_label_3
_geom_torsion_atom_site_label_4
_geom_torsion
_geom_torsion_site_symmetry_1
_geom_torsion_site_symmetry_2
_geom_torsion_site_symmetry_3
_geom_torsion_site_symmetry_4
_geom_torsion_publ_flag
F1 C9 C8 O1 1.59(15) . . . . ?
F1 C9 C8 C12 179.26(12) . . . . ?
F1 C9 C10 F3 0.28(15) . . . . ?
F1 C9 C10 N1 179.57(12) . . . . ?
F2 C12 C8 O1 -1.99(15) . . . . ?
F2 C12 C8 C9 -179.71(12) . . . . ?
F2 C12 C11 F4 -0.57(15) . . . . ?
F2 C12 C11 N1 -179.55(12) . . . . ?
F3 C10 N1 C11 179.81(12) . . . . ?
F3 C10 C9 C8 -178.98(12) . . . . ?
F4 C11 N1 C10 -179.09(12) . . . . ?
F4 C11 C12 C8 177.89(12) . . . . ?
O1 C5 C6 C7 -176.08(13) . . . . ?
O1 C5 C4 C3 176.00(13) . . . . ?
O1 C8 C12 C11 179.54(12) . . . . ?
O1 C8 C9 C10 -179.15(13) . . . . ?
N1 C11 C12 C8 -1.08(17) . . . . ?
N1 C10 C9 C8 0.31(17) . . . . ?
C5 C6 C7 C2 -0.00(17) . . . . ?
C5 C4 C3 C2 0.35(18) . . . . ?
C12 C8 C9 C10 -1.47(15) . . . . ?
C6 C7 C2 C3 -0.27(19) . . . . ?
C6 C7 C2 C1 178.99(16) . . . . ?
C7 C2 C3 C4 0.10(19) . . . . ?
C4 C3 C2 C1 -179.15(16) . . . . ?

loop_
_diffrn_refln_index_h
_diffrn_refln_index_k
_diffrn_refln_index_l
_diffrn_refln_intensity_net
_diffrn_refln_intensity_u
1 0 0 0.7 0.6
1 0 0 0.6 0.7
1 0 0 0.4 0.4
1 0 0 0.1 0.4
-1 0 0 -0.4 0.3
-1 0 0 -0.5 0.4
-1 0 0 -0.1 0.5
-1 0 0 -0.2 0.4
2 0 0 0.2 0.9
-2 0 0 1.5 1.2
2 0 0 1 0.6
2 0 0 0.5 0.9
-2 0 0 0.5 0.9
2 0 0 0.6 0.8
-2 0 0 0.2 0.5
3 0 0 0.9 1
-3 0 0 -0.2 0.5
3 0 0 0.8 0.7
3 0 0 0.1 0.8
-3 0 0 0.2 1.5
-3 0 0 -1.1 1.4
4 0 0 70.19 5
-4 0 0 58.59 5.2
5 0 0 3.1 2
5 0 0 3.3 3
6 0 0 29.9 5.1
-6 0 0 30.6 5.8
6 0 0 27.9 5.9
7 0 0 3.2 4.4
-7 0 0 -0.2 2.9
0 1 0 0.3 0.2
0 1 0 0 0.2
0 -1 0 0 0.1
0 -1 0 0.6 0.2
0 -1 0 -0.1 0.2
1 1 0 3480.65 103.69
1 1 0 3486.55 103.59
-1 -1 0 3575.14 103.69
-1 -1 0 3434.16 103.59
1 -1 0 3531.25 104.19
-1 -1 0 3346.07 104.29
1 1 0 3553.84 104.39
2 1 0 1424.26 45
2 -1 0 1390.76 44.4
2 -1 0 1445.06 43.4
2 1 0 1417.36 45.2
-2 1 0 1428.86 45.1
-2 -1 0 1453.35 45
-2 -1 0 1443.36 43.5
2 -1 0 1456.45 44.5
2 1 0 1401.66 44.9
2 1 0 1445.16 43.9
2 1 0 1400.46 43.4
-2 1 0 1465.85 44.4
2 -1 0 1387.96 44.8
-2 -1 0 1439.26 43.8
3 -1 0 216.08 9.3
-3 1 0 218.38 9.3
3 1 0 167.78 12.3
-3 -1 0 211.58 9.7
-3 1 0 210.98 10
3 1 0 204.58 7.8
3 -1 0 210.18 7.9
-3 -1 0 209.68 7.8
3 1 0 224.78 8.8
4 1 0 64.29 4.7
4 -1 0 72.69 5.1
-4 -1 0 57.09 5.2
-4 1 0 72.19 5.9
-4 -1 0 61.49 3.5
-4 1 0 61.29 5.1
4 1 0 49.6 5.3
5 1 0 5.9 3.2
-5 1 0 5 2.7
-5 -1 0 9.2 3.3
5 1 0 7 2.4
5 -1 0 5.2 2.7
-6 -1 0 17.8 4.8
6 -1 0 15.4 4.9
6 1 0 15.9 5.1
-6 1 0 12.5 3.8
6 -1 0 28.8 5.2
-7 -1 0 0 3.8
7 -1 0 -1.3 3.8
7 1 0 5.8 5.1
-7 1 0 6.5 3.9
0 2 0 33.1 1.5
0 -2 0 32.9 1.9
0 -2 0 30.6 1.4
0 2 0 30 1.6
0 -2 0 31.2 1.7
0 2 0 28.2 1.8
0 -2 0 33.9 1.6
0 2 0 30.5 1.7
1 2 0 725.73 21.9
-1 -2 0 696.33 22
1 -2 0 723.13 22.7
1 -2 0 704.53 22
-1 -2 0 730.73 23.1
-1 -2 0 739.73 22.7
1 2 0 715.43 22.6
-1 2 0 730.33 22.9
1 2 0 718.33 23
-1 2 0 723.93 22.5
-1 -2 0 676.63 22.9
1 -2 0 716.53 22.8
1 2 0 747.13 23
1 -2 0 726.43 22.5
-1 2 0 725.03 23
-1 2 0 732.73 21.9
2 -2 0 1855.31 57.49
2 -2 0 1836.42 57.49
-2 -2 0 1795.72 56.29
2 -2 0 1904.71 56.39
2 -2 0 1869.71 57.49
2 -2 0 1800.52 56.79
2 2 0 1908.51 57.99
2 2 0 1801.62 56.49
2 2 0 1903.71 56.39
-2 2 0 1815.92 57.89
-2 -2 0 1845.92 56.59
2 -2 0 1877.81 56.39
-2 -2 0 1910.11 57.99
-2 2 0 1907.71 56.79
3 2 0 31.8 2.6
-3 2 0 32.8 3
3 -2 0 26.9 3.5
-3 -2 0 35 4.8
-3 -2 0 25.9 2.8
3 -2 0 32.5 3.2
3 2 0 26.3 2.2
3 -2 0 29.6 2.2
3 -2 0 27.7 2.2
3 2 0 39.1 5.2
-3 -2 0 26.7 2.3
4 2 0 64.29 5.7
4 -2 0 73.19 4
4 -2 0 74.79 5.4
4 2 0 70.79 4.7
-4 2 0 69.59 5.2
-4 -2 0 82.39 6.2
-4 -2 0 65.89 3.9
-4 2 0 62.49 5.9
-5 -2 0 281.27 14.2
5 2 0 266.87 14.2
5 -2 0 283.47 13.6
-5 2 0 282.47 13.7
5 2 0 295.17 12.4
-5 2 0 273.87 14.7
6 -2 0 39.7 6.4
6 2 0 33.8 6.7
-6 -2 0 32.4 5.8
-6 2 0 27.9 5.7
7 2 0 12 5.4
7 -2 0 19.9 5.1
-7 -2 0 10.8 4.9
0 -3 0 -0.1 0.5
0 3 0 0.3 0.6
0 3 0 0.7 0.7
0 -3 0 -0.4 0.4
0 3 0 0.7 0.6
0 3 0 0.7 0.5
0 -3 0 2.9 1
0 -3 0 1.5 0.6
1 3 0 9999 296.67
-2 3 0 490.65 17.2
2 -3 0 476.95 17.5
-2 -3 0 445.16 17.7
-2 -3 0 451.85 15.4
2 3 0 487.65 17.1
2 3 0 501.75 15.3
2 -3 0 468.25 15.6
-2 -3 0 478.15 17.2
2 -3 0 507.65 16.1
2 -3 0 455.75 16.5
2 3 0 421.06 16.8
2 3 0 463.95 16
-2 -3 0 498.55 16.3
-2 3 0 479.65 15.5
-3 -3 0 293.47 10.9
3 -3 0 311.17 12.6
3 3 0 279.47 12.8
-3 3 0 319.87 11.5
-3 -3 0 309.77 11.3
3 -3 0 282.77 11.4
-3 -3 0 275.67 12.6
3 3 0 304.67 12.8
3 -3 0 290.97 10.9
3 -3 0 304.67 11
-3 3 0 292.97 12.8
3 3 0 286.97 11
4 -3 0 1372.76 42.7
4 3 0 1376.96 43
-4 -3 0 1315.07 42.7
4 -3 0 1364.16 45.5
-4 3 0 1337.27 46.5
5 3 0 27.3 5.7
-5 3 0 24.2 5.4
-5 3 0 34.6 4.7
5 -3 0 29.3 4.8
-5 -3 0 31.9 5.9
6 -3 0 15.8 4.1
-6 -3 0 23.5 5.3
-6 3 0 18.6 4.8
-6 3 0 26.3 6
6 3 0 23.5 5.6
-7 -3 0 -3.5 3.7
7 -3 0 7.3 3.7
7 3 0 -1.1 4.3
0 -4 0 545.15 17.2
0 -4 0 546.85 16.8
0 4 0 536.75 16.8
0 4 0 541.65 17.4
0 -4 0 527.15 18
0 4 0 501.15 17.7
1 4 0 123.69 5.8
-1 4 0 135.39 6.1
-1 4 0 134.69 5.9
1 4 0 148.39 6
1 -4 0 120.69 5.7
-1 -4 0 124.49 5.9
1 -4 0 138.59 5.7
1 4 0 129.09 5.9
1 -4 0 131.19 6
-1 4 0 129.09 5.8
-1 -4 0 128.89 4.9
1 4 0 134.39 5
-1 -4 0 126.19 5.9
-1 -4 0 137.89 6
2 4 0 440.56 16
2 -4 0 452.55 14.9
-2 4 0 467.65 17
-2 -4 0 473.55 17.2
2 -4 0 489.85 16.3
-2 -4 0 466.05 16.4
-2 4 0 474.05 14.8
2 4 0 479.55 14.9
-2 4 0 420.06 15.8
2 4 0 493.85 17.1
-2 -4 0 447.36 15.1
-3 -4 0 854.11 27.5
3 4 0 834.12 26.1
3 4 0 857.21 29
-3 4 0 792.22 29
-3 -4 0 783.32 26.3
3 4 0 770.22 26.9
3 -4 0 831.92 28.8
-3 4 0 844.82 28.2
-3 -4 0 821.52 29
3 -4 0 831.62 27.1
-4 -4 0 5.6 2.3
-4 -4 0 3 1.8
4 4 0 2.8 1.4
-4 4 0 5.4 2.8
4 -4 0 2 1.3
4 4 0 6.6 3
4 -4 0 4.6 2.5
-4 4 0 3.8 1.9
5 -4 0 -2.4 1.6
5 4 0 2.2 2.8
-5 4 0 2.3 3
-5 -4 0 -3.6 2
-5 4 0 1.1 2.2
6 -4 0 11.4 4.1
-6 4 0 5.7 4.3
7 -4 0 14.3 4.9
7 4 0 13.5 5.1
-7 -4 0 12.9 5.1
0 -5 0 2.2 1
0 5 0 2 1.1
0 -5 0 0.5 0.6
0 5 0 1.5 0.9
0 5 0 0.3 1
0 -5 0 0.2 1.1
0 5 0 0.6 0.5
-1 -5 0 20.6 1.6
1 -5 0 25.7 3.3
1 5 0 21.3 2.3
-1 -5 0 18.4 2.5
-1 -5 0 20.8 3
1 5 0 20.2 1.7
-1 5 0 18.9 2.6
-1 5 0 22.4 3
-2 -5 0 8.1 1.4
-2 -5 0 10.2 2.6
-2 5 0 3.4 2
-2 -5 0 9.2 2.4
2 -5 0 11.4 2.4
2 5 0 9.6 1.4
2 5 0 5.9 2.2
-3 -5 0 22.6 3.3
3 -5 0 32.7 4.8
3 -5 0 24.5 3.5
-3 -5 0 22.6 3.8
-3 5 0 19.2 2.6
3 5 0 23 2.1
3 5 0 27.5 4.5
-3 5 0 24.4 4
4 5 0 50.49 5.4
-4 5 0 32 3.9
4 -5 0 44.4 5
4 -5 0 30.4 4.1
-4 5 0 44.8 6.5
5 5 0 4.7 3.1
-5 5 0 18.2 4.7
5 -5 0 17.2 4.1
-5 -5 0 9.7 3.4
-6 5 0 40.1 7.2
6 5 0 37.1 6.7
-6 -5 0 39.7 6.7
7 5 0 3.1 4.3
7 -5 0 1.6 3.8
-7 -5 0 4.7 4.5
-7 5 0 -5.9 4
0 6 0 106.79 4.5
0 6 0 108.99 5.5
0 -6 0 108.19 4.4
0 -6 0 104.09 5
0 6 0 106.39 5.3
0 -6 0 114.09 6.2
-1 6 0 5.6 1.7
-1 -6 0 4.8 1.9
-1 -6 0 6.4 1.8
1 6 0 6.5 1.5
1 6 0 2.7 1.5
-1 6 0 4.1 1.7
-2 6 0 37.1 4.6
2 6 0 28.1 3.2
2 6 0 21.9 1.9
-2 6 0 33.4 4.3
-2 -6 0 30.9 4.7
2 -6 0 28.7 3.7
-2 -6 0 17.8 2
-3 6 0 597.24 23.6
3 6 0 603.34 24.6
3 -6 0 648.34 22.5
-3 -6 0 642.24 22.9
-3 -6 0 628.64 23.7
-4 -6 0 4.9 2.2
4 -6 0 3.7 2
4 6 0 1.7 2.4
-4 6 0 4.6 2.2
-4 -6 0 -0.8 2.2
4 -6 0 0.5 1.9
5 -6 0 0.3 2.4
-5 6 0 0.6 2.3
-5 -6 0 7.3 3.2
5 6 0 6.9 3.6
-6 -6 0 5.1 3.2
6 6 0 -0.4 3
-6 6 0 6 4.3
6 -6 0 1.6 3.4
0 7 0 -0.1 0.8
0 -7 0 -0.8 1.3
0 7 0 1.7 1.5
0 -7 0 -0.9 0.5
0 7 0 -1.8 0.8
1 7 0 978.7 30.5
-1 -7 0 872.91 29.7
1 -7 0 923.91 31.1
1 7 0 862.51 29.7
-1 -7 0 855.51 28.7
1 7 0 947.71 29.4
-1 7 0 949.21 30.6
-1 7 0 896.61 30.7
-1 -7 0 872.01 31
-2 7 0 572.94 21.3
-2 -7 0 568.94 21.3
-2 7 0 572.74 21.7
2 -7 0 584.54 21.2
2 7 0 546.45 20.7
2 7 0 563.14 18.8
-2 -7 0 568.84 21
-3 -7 0 131.19 8.1
3 7 0 142.09 8.4
-3 7 0 145.99 8.9
3 -7 0 147.89 9
3 -7 0 149.69 8.2
4 -7 0 78.89 5.9
-4 -7 0 81.69 6.3
4 7 0 77.79 6.5
4 -7 0 81.49 7.1
-4 -7 0 87.79 7.2
-4 7 0 74.19 7
5 7 0 8.1 3.8
-5 -7 0 11 3.8
-5 7 0 2.2 2.4
5 -7 0 4.2 3.1
-6 -7 0 16.9 5.2
-6 7 0 21.8 6.7
6 7 0 17.9 5.2
6 -7 0 17.1 4.9
0 -8 0 208.88 10.7
0 -8 0 216.18 8
0 8 0 237.78 10.1
0 8 0 222.18 11
1 8 0 2.4 2
1 8 0 4.7 1.7
-1 -8 0 4.9 1.6
-1 8 0 4.8 2.2
-1 -8 0 5.8 2.3
1 -8 0 4.7 2.2
-1 8 0 2.4 2
-2 -8 0 -0.6 2.1
2 8 0 2.4 1.3
2 8 0 7.7 2.6
2 -8 0 4.4 2.3
-2 8 0 0.2 2
-2 -8 0 3.1 1.9
-3 -8 0 3.8 2.6
3 -8 0 0 2
-3 -8 0 0.2 1.9
3 -8 0 2.5 2.2
3 8 0 0.1 2.3
-3 8 0 -2 1.7
-4 -8 0 16.5 4.1
-4 -8 0 10.8 3.8
4 -8 0 10.2 4
4 -8 0 9.2 3
-4 8 0 16.7 4.8
4 8 0 10.6 4.1
5 8 0 27.8 6
5 -8 0 32.8 6.3
-5 8 0 26.3 6.3
6 -8 0 19.7 5.8
6 8 0 26.2 5.8
-6 8 0 12.8 5.4
-6 -8 0 10.9 4.7
0 9 0 -0.3 1.5
0 -9 0 -2.2 1.4
0 9 0 0.7 1.8
-1 -9 0 1.9 2.1
-1 -9 0 0.1 1.1
-1 9 0 0.9 1.9
1 9 0 0 1.8
-1 9 0 0.7 1.8
1 -9 0 2.4 2
-2 9 0 4.1 2.6
-2 -9 0 -0.3 2.2
2 9 0 1.5 2.2
-2 -9 0 -1.3 1.4
2 -9 0 -0.2 1.8
-3 -9 0 96.29 7.3
-3 9 0 89.79 7.1
3 -9 0 96.59 7.7
3 9 0 74.39 6.5
-3 -9 0 89.19 6.7
3 -9 0 95.19 7
4 9 0 3 3.1
-4 -9 0 12.2 3.8
-4 -9 0 5.9 3.2
4 -9 0 9.4 3.3
-4 9 0 4.5 3.2
4 -9 0 11.4 3.9
5 9 0 40.4 6.7
-5 9 0 37.8 7.5
-5 -9 0 29.8 6.3
5 -9 0 44.1 7.1
0 10 0 668.83 25.1
0 10 0 727.63 25.6
0 -10 0 680.43 26.9
1 10 0 205.28 10.5
-1 10 0 217.88 11
-1 -10 0 232.88 12.1
1 -10 0 209.88 11.8
1 10 0 212.18 9.9
-1 10 0 205.98 11.1
-2 -10 0 0.8 1.9
-2 10 0 -3.6 1.2
2 -10 0 -0.5 2.5
-2 -10 0 0.2 2.3
2 10 0 3.9 2.7
-3 10 0 -0.2 2.8
3 -10 0 2 2.6
-3 -10 0 3.3 3.4
3 -10 0 -0.1 2.1
3 10 0 1.2 3
-3 -10 0 3.5 2.5
4 -10 0 5.8 3.7
-4 -10 0 2.7 3.1
-4 10 0 4.6 3.6
-4 -10 0 1.9 3.7
4 -10 0 7.2 2.9
-5 10 0 136.09 11.5
5 10 0 125.79 10.1
-5 -10 0 115.09 9.6
5 -10 0 124.29 11.4
0 -11 0 3.8 3.1
0 11 0 4.8 2.5
0 11 0 2.2 2.5
-1 11 0 60.69 5.7
1 -11 0 58.09 6.4
1 11 0 48.1 5.2
-1 -11 0 56.59 6.2
-1 11 0 62.99 5.8
-2 11 0 2.5 2.6
2 11 0 0.4 2.2
-2 -11 0 -1.7 2.5
2 -11 0 -1.4 2.3
-3 11 0 19.2 5.5
3 11 0 21.1 4.5
-3 -11 0 7.1 2.6
3 -11 0 16.4 4.7
3 -11 0 10.6 3.9
-3 -11 0 9.9 4
4 11 0 31 6.3
4 -11 0 43.5 6.9
-4 11 0 28.9 6.3
4 -11 0 33.4 7
-4 -11 0 26.1 6
-4 -11 0 33.4 6.2
5 11 0 5.2 4.3
-5 -11 0 4.3 4.2
5 -11 0 7.9 4.4
-5 11 0 5 4.9
0 12 0 245.48 12.7
0 -12 0 246.98 14.2
0 12 0 250.97 12.8
1 -12 0 33.1 6.1
-1 -12 0 33.8 6.3
1 12 0 29.3 4.7
-1 12 0 35.2 5.6
-2 -12 0 0.4 3.4
-2 12 0 3.6 2.8
2 12 0 2.8 2.7
2 -12 0 12.3 3.6
-3 12 0 20.9 5.3
3 -12 0 17.3 5.3
3 -12 0 19.5 4.8
3 12 0 8.5 4.2
4 -12 0 74.89 8
-4 12 0 77.99 8.5
4 12 0 72.19 8.1
4 -12 0 75.39 10.6
0 13 0 1.6 2.8
0 -13 0 1.9 3.6
1 13 0 26.9 5.8
1 -13 0 39.3 6.3
-1 -13 0 46.5 7.5
-2 13 0 12.2 4.2
2 13 0 14.5 4.4
2 -13 0 13.8 4.3
-2 -13 0 16.7 4.1
2 -13 0 14.2 5.9
-3 13 0 3 4
3 13 0 6 3.8
-3 -13 0 7.3 4.3
3 -13 0 2.8 3.6
3 -13 0 14.2 4.2
0 14 0 7.6 3.3
0 -14 0 13.7 4.6
-1 14 0 13.5 4.7
-1 -14 0 7.8 4.5
1 -14 0 13 5
1 14 0 6.7 3.8
-2 -14 0 66.39 9.6
2 -14 0 41.7 7.4
-2 14 0 43.6 7.2
2 14 0 46.1 6.9
2 -14 0 71.09 9.9
0 15 0 0.5 3.7
1 0 1 1234.88 38
-1 0 1 1218.78 37.3
1 0 1 1260.67 37.7
-1 0 1 1250.07 37.7
-1 0 -1 1229.68 38
1 0 -1 1210.68 37.7
1 0 1 1254.37 37
1 0 -1 1229.58 37.9
-1 0 -1 1242.58 37.8
-1 0 -1 1222.78 37.6
1 0 -1 1268.67 37.4
1 0 -1 1207.58 37.4
-1 0 -1 1247.08 36.8
1 0 1 1222.08 37.8
-1 0 1 1276.77 38
2 0 1 2511.55 77.89
-2 0 -1 2463.85 77.39
-2 0 1 2534.85 78.29
2 0 1 2497.25 78.19
2 0 1 2608.44 76.29
-2 0 1 2568.34 76.69
2 0 -1 2486.75 77.79
2 0 -1 2599.84 77.29
2 0 -1 2767.12 82.19
-2 0 -1 2557.84 76.09
2 0 -1 2582.94 76.79
-2 0 -1 2522.35 78.29
2 0 1 2574.34 77.59
2 0 -1 2513.25 77.19
3 0 1 413.06 15.1
-3 0 -1 407.46 13.2
-3 0 1 423.56 15.6
3 0 1 402.36 13.4
-3 0 1 410.86 16.1
-3 0 1 399.36 13.8
-3 0 -1 422.76 15.7
3 0 -1 390.16 14
3 0 -1 416.86 14.9
3 0 -1 401.56 14.7
-3 0 -1 418.76 17.1
-4 0 1 9 1.7
4 0 -1 9.6 2.7
-4 0 1 8.5 3
4 0 1 9.2 2.2
-4 0 -1 6.6 2.6
5 0 1 42.1 6.5
5 0 1 42.3 4.3
5 0 -1 40.4 5.4
-5 0 -1 48.2 6.5
5 0 -1 43.1 6.6
-5 0 1 41.5 4.7
6 0 -1 2 3.4
6 0 1 0.1 2.3
-6 0 -1 1.5 3.1
6 0 1 8.9 4.6
-6 0 1 1.6 3
6 0 -1 8.1 3
-7 0 -1 38.6 6.8
-7 0 1 38.2 6.8
7 0 1 27.8 6.7
7 0 -1 33.2 7.7
0 -1 -1 494.65 15
0 -1 1 488.45 15.3
0 -1 -1 479.75 15.1
0 -1 -1 480.15 15
0 1 1 516.45 15.2
0 1 -1 512.95 15.3
0 1 1 537.05 15.1
0 -1 -1 516.15 15.3
0 -1 1 433.06 15
1 1 -1 2369.46 70.29
1 -1 1 2400.86 71.19
-1 -1 -1 2333.67 70.69
-1 1 1 2354.16 70.99
-1 1 1 2371.86 71.09
1 1 -1 2351.06 71.19
1 -1 1 2281.17 70.69
-1 1 1 2370.26 70.59
-1 -1 -1 2371.36 71.29
1 -1 1 2285.37 71.09
-1 -1 -1 2400.56 70.39
1 1 -1 2384.76 71.19
1 1 -1 2335.17 70.79
-1 1 -1 2376.26 70.29
1 -1 -1 2379.66 70.69
-1 -1 1 2406.16 70.79
1 1 1 2378.96 70.39
-1 1 -1 2406.46 70.79
-1 -1 1 2372.36 70.29
-1 -1 1 2281.37 71.09
1 -1 -1 2515.75 70.69
1 1 1 2366.16 71.19
1 1 1 2369.46 71.29
-1 -1 1 2297.77 71.19
-1 1 -1 2347.57 71.19
1 -1 -1 2363.56 70.99
1 -1 -1 2294.87 70.89
1 1 1 2411.66 70.69
2 1 -1 429.86 16
2 1 -1 457.45 14.8
2 -1 1 466.65 14.3
2 -1 1 439.06 15.4
2 1 -1 442.76 15.9
2 1 -1 451.25 14.8
-2 -1 -1 441.96 15.1
-2 -1 -1 451.05 14.3
2 -1 1 455.45 14.3
2 1 -1 432.26 15.8
2 -1 1 463.25 16.2
-2 -1 -1 455.65 16
-2 1 1 450.25 16
2 -1 1 425.86 15.8
-2 1 1 444.86 14.6
-2 1 1 457.95 15.4
2 -1 -1 457.75 16.6
-2 1 -1 455.25 15.5
2 1 1 421.16 15.8
-2 1 -1 436.76 16
2 -1 -1 444.96 15.5
2 1 1 455.55 16
-2 -1 1 467.65 14.9
2 1 1 449.76 14.3
-2 -1 1 454.55 15.9
2 -1 -1 456.75 14.8
2 -1 -1 455.35 15.4
2 1 1 453.85 15.1
2 -1 -1 440.46 15.4
2 1 1 472.55 16.3
-3 -1 -1 284.97 12.3
-3 1 1 312.97 12
3 -1 1 308.97 10.1
3 -1 1 296.17 10.2
-3 1 1 302.87 12.7
3 1 -1 298.17 13.8
-3 -1 -1 289.27 11.2
3 1 -1 283.27 10.6
3 1 -1 285.57 11
3 1 -1 299.47 11.1
3 -1 1 286.87 11.8
-3 -1 -1 294.37 10.1
-3 -1 1 317.27 12.5
3 1 1 274.07 10
-3 -1 1 303.67 10.7
3 1 1 298.77 11.4
3 -1 -1 291.17 11.8
-3 1 -1 300.27 12
3 -1 -1 284.77 10.6
-4 -1 -1 10 1.6
4 -1 1 17 3.1
4 -1 1 11.9 1.6
4 1 -1 11.3 2.4
4 1 -1 17.5 4.2
-4 1 1 7.8 2.6
-4 -1 -1 11.6 3.4
-4 1 1 13 3.5
-4 -1 1 9.1 1.9
4 -1 -1 8.8 2.6
-4 1 -1 9.2 2.9
-4 1 -1 13.2 3.5
-4 -1 1 7.6 2.9
4 1 1 3.2 2.6
5 1 -1 130.09 7.6
5 1 -1 120.79 8.8
-5 1 1 110.79 7.9
5 -1 1 132.49 8.4
-5 -1 -1 133.59 9
-5 -1 1 126.79 8.7
5 1 1 135.49 7.8
-5 1 -1 115.19 8.1
5 1 1 131.29 9.2
-6 -1 -1 5 3.3
6 1 -1 8.4 4.2
6 -1 1 6.6 4
-6 1 1 10.7 3.7
6 -1 1 8.2 3.2
6 1 1 8.2 3.3
6 1 1 2.2 3.5
6 -1 -1 7.4 4.7
6 -1 -1 13.6 4
-6 1 -1 6 3.3
-6 -1 1 4 3
-7 -1 -1 30.3 6.9
7 1 -1 19.1 6.3
7 -1 1 17.8 6.1
-7 1 1 19 5.5
7 -1 -1 24.7 6.6
7 1 1 10 4.8
-7 -1 1 33.3 6.9
-7 1 -1 23.6 6.1
0 2 -1 1551.94 44.9
0 2 -1 1411.76 44.5
0 2 1 1513.45 44.8
0 -2 -1 1497.85 44.6
0 -2 1 1458.55 44.7
0 2 1 1567.44 44.8
0 -2 1 1535.55 44.9
0 -2 -1 1512.75 44.8
0 2 1 1419.16 45
0 2 -1 1460.85 45.1
0 -2 1 1471.75 44.5
0 -2 1 1474.15 45.1
0 2 -1 1463.45 44.7
0 2 1 1470.75 44.5
0 -2 -1 1478.85 45.1
0 -2 -1 1545.25 44.8
-1 -2 -1 4752.42 138.89
-1 -2 -1 4658.23 138.59
1 2 -1 4686.83 139.09
1 2 -1 4658.43 139.39
-1 -2 1 4834.72 139.19
-1 -2 1 4648.94 138.09
1 2 1 4643.84 138.79
1 -2 -1 4744.33 139.09
1 2 1 4564.74 139.39
-1 -2 1 4478.75 139.29
2 -2 1 375.16 12.1
2 -2 1 357.16 13.3
2 -2 1 378.76 12.1
-2 -2 -1 359.56 12.3
2 2 -1 339.97 13.4
2 2 -1 381.56 12.1
2 2 -1 373.06 13.6
-2 2 1 368.66 12.5
-2 -2 -1 352.26 12.4
-2 2 1 373.36 13.6
2 -2 1 369.56 13.3
-2 -2 -1 369.56 13.7
2 -2 1 351.96 12.6
2 -2 1 360.86 13.3
2 2 -1 354.86 12.5
-2 -2 1 388.26 13.7
2 2 1 362.26 12.4
2 -2 -1 379.26 12.4
2 -2 -1 346.77 12.6
2 2 1 363.36 13.6
-2 -2 1 361.56 12
-2 -2 1 363.66 12.6
2 -2 -1 362.96 13.2
2 2 1 339.67 13.6
2 -2 -1 367.86 13.1
2 -2 -1 371.06 12.4
-2 2 -1 372.76 12.7
2 2 1 359.96 12.1
-2 2 -1 371.26 13.7
2 2 1 332.57 13.4
3 2 -1 341.27 12.9
3 -2 1 329.47 11.7
3 -2 1 338.87 13.7
-3 -2 -1 320.57 12.4
-3 -2 -1 329.77 11.7
3 2 -1 345.17 13.1
-3 -2 -1 353.56 15.1
3 2 -1 343.97 14.9
3 -2 1 321.07 12.9
-3 2 1 355.26 13
3 -2 1 357.86 11.8
3 -2 -1 335.97 12.4
3 -2 -1 337.27 13.4
-3 2 -1 337.87 15.2
-3 -2 1 367.06 14.5
-3 2 -1 346.17 13.1
3 2 1 336.77 14.1
3 -2 -1 312.87 12.9
3 2 1 345.97 12.5
3 2 1 335.67 11.7
-4 -2 -1 71.79 5.9
4 2 -1 65.09 4.4
4 2 -1 65.09 5.8
-4 2 1 72.59 5.2
-4 2 1 51.19 5.5
4 -2 1 55.49 4.8
-4 -2 -1 61.69 3.5
-4 -2 1 59.99 3.9
-4 2 -1 62.09 5.8
-4 2 -1 63.89 5
4 -2 -1 62.89 3.9
4 2 1 75.29 6
4 2 1 71.09 4.8
-4 -2 1 69.19 5.8
4 -2 -1 63.19 5.1
5 -2 1 59.99 5.7
5 2 -1 60.79 6.1
-5 2 1 75.09 6.3
5 2 -1 59.59 4.8
-5 2 1 63.19 6.6
-5 -2 -1 72.99 6.5
-5 -2 1 72.99 6.5
5 -2 -1 68.49 6
-5 2 -1 69.09 6
5 2 1 57.99 4.9
5 2 1 56.39 6.3
-5 2 -1 60.49 6.5
-6 -2 -1 42.4 7
6 2 -1 41.8 7.3
-6 2 1 38.3 6.1
6 -2 1 38.1 6.1
6 2 1 55.09 8.3
6 -2 -1 62.29 7.9
-6 2 -1 45.3 6.9
-6 -2 1 46.5 7.1
-7 -2 -1 9.1 4.7
7 -2 1 19.1 5.2
7 2 -1 16.2 6.2
7 -2 1 20.7 6.4
7 2 1 15.4 5.2
7 -2 -1 17.2 5.8
0 -3 1 1049.79 33
0 3 1 1059.69 32.1
0 3 1 1065.69 32.5
0 -3 -1 1085.99 32.1
0 -3 1 1050.19 32
0 3 -1 1007 32.9
0 -3 1 1028.2 32.3
0 -3 -1 1105.09 32.6
0 3 1 1122.49 32.6
0 3 -1 1048.2 32.4
0 3 -1 1039.6 32
0 -3 -1 1035.5 32.9
0 -3 1 1074.39 32.7
0 -3 -1 1067.79 32.4
0 3 -1 1098.89 32.7
0 3 1 1003.9 32.8
-1 -3 -1 4375.16 127.19
1 3 -1 4211.78 127.19
-1 3 1 4304.97 127.19
-1 -3 -1 4310.57 127.49
1 3 -1 4403.36 127.39
1 3 -1 4193.78 127.29
1 -3 1 4417.16 125.79
-1 -3 -1 4020.7 126.29
1 3 -1 4374.66 125.89
1 -3 1 4364.16 127.09
-1 3 1 4155.78 127.09
-1 -3 -1 4015.5 127.19
1 3 1 4236.68 127.39
-1 -3 1 4365.16 127.49
-1 -3 1 4046 127.29
-1 -3 1 3976.8 125.89
-1 3 -1 4091.59 126.89
1 3 1 4083.39 126.89
1 -3 -1 4224.08 127.19
-1 -3 1 4350.46 127.39
1 3 1 4368.76 127.29
1 -3 -1 4416.56 126.99
1 -3 -1 4286.37 125.59
1 3 1 4343.57 126.29
-1 3 -1 4278.87 125.79
2 3 -1 550.64 18.4
-2 3 1 537.25 18.3
-2 -3 -1 509.95 18.4
-2 -3 -1 488.05 16.8
2 -3 1 514.45 18.2
2 3 -1 497.35 17.9
2 -3 1 492.65 16.7
2 -3 1 539.25 17.1
-2 -3 -1 471.05 18.8
2 -3 1 496.15 17.8
-2 -3 -1 527.85 17.3
2 3 -1 530.95 16.2
2 3 -1 499.35 18.2
-2 3 1 503.85 18.1
-2 3 1 518.55 16.6
2 3 1 546.15 18.4
2 -3 -1 526.75 18
-2 3 -1 514.45 18.3
2 -3 -1 514.25 18.6
-2 3 -1 528.25 16.8
2 3 1 533.05 16.7
2 -3 -1 515.95 17.7
-2 3 -1 509.45 16.9
-2 -3 1 495.05 16.3
2 3 1 471.35 18.1
2 3 1 493.05 17
-2 -3 1 544.95 18.4
2 -3 -1 527.65 16.9
3 3 -1 275.37 11.8
-3 -3 -1 279.57 12
-3 3 1 266.77 10.3
3 -3 1 270.17 9.9
3 -3 1 274.67 11.7
3 3 -1 259.47 9.5
-3 3 1 264.37 11.8
3 -3 1 252.17 10.4
3 3 -1 253.97 10.1
-3 -3 -1 255.97 10
3 -3 -1 245.08 10
-3 3 -1 257.07 11.8
-3 3 -1 262.87 10.4
3 3 1 256.47 10.3
3 -3 -1 263.37 10.5
3 3 1 274.77 11.9
3 -3 -1 276.37 11.5
-3 -3 1 259.47 9.6
-3 -3 1 250.67 11.6
3 -3 -1 267.97 10.2
-3 -3 1 264.97 10.4
3 3 1 268.17 10
-4 3 1 52.29 4.8
4 3 -1 44.1 3.5
-4 3 1 50.09 5.1
-4 -3 -1 44 3.2
4 -3 1 55.29 3.4
4 -3 1 50.79 5
-4 3 -1 40.3 4.5
4 -3 -1 41.3 3.4
4 -3 -1 48.3 4.7
-4 -3 1 45.3 3.7
4 3 1 50.59 3.8
-4 -3 1 47 8.7
-5 3 1 31.3 5.8
5 3 -1 40.9 6.5
5 -3 1 43.8 4.8
-5 -3 -1 27.5 5
-5 3 1 37.8 4.9
-5 3 -1 41.8 4.4
5 3 1 41.5 6.7
-5 -3 1 48.6 6.8
-5 3 -1 36 6.5
5 3 1 32.4 3.6
5 -3 -1 39.4 5.7
6 3 -1 48 7.7
-6 3 1 69.09 8.5
-6 3 1 61.69 9
6 -3 1 66.79 6.7
-6 -3 -1 52.39 7.7
-6 3 -1 65.49 8
-6 3 -1 41.5 7.5
-6 -3 1 61.09 8.5
6 -3 -1 64.79 6.8
6 3 1 51.59 7.9
7 -3 1 5.3 3.8
7 3 -1 6.9 4.8
-7 -3 -1 0.9 4.2
-7 -3 1 -0.9 3.6
7 -3 -1 8.5 4.1
7 3 1 8.4 4.8
7 -3 -1 5.8 4.8
0 4 -1 183.08 7.6
0 4 -1 206.08 7.5
0 -4 1 193.28 6.6
0 4 1 193.88 7.3
0 -4 -1 191.38 7.3
0 -4 -1 189.28 7.7
0 -4 1 188.58 7.8
0 -4 1 196.58 7.8
0 -4 -1 195.78 7.1
0 -4 -1 197.98 6.8
0 4 -1 190.48 6.7
0 4 1 197.18 7.8
0 -4 1 185.18 6.9
0 4 1 189.58 6.7
0 4 -1 190.48 7.2
0 4 1 182.58 7.5
1 -4 1 416.86 14
-1 4 1 408.16 14.2
-1 -4 -1 371.76 12.9
-1 -4 -1 366.46 13.8
-1 -4 -1 403.36 14
1 4 -1 392.56 13.9
1 4 -1 391.66 13.9
1 4 -1 407.86 12.7
-1 -4 -1 402.96 14.1
1 4 -1 427.66 14
1 -4 1 410.66 13.7
-1 4 1 368.36 13.7
1 -4 1 392.46 13.8
-1 4 1 410.96 13.8
1 -4 -1 386.66 13.7
1 4 1 401.76 13
-1 4 -1 378.86 13.7
-1 -4 1 388.16 13.8
-1 -4 1 371.96 13.9
-1 -4 1 399.56 14.2
1 -4 -1 407.46 14
1 4 1 404.56 13.8
-1 4 -1 418.36 14
-1 -4 1 377.66 12.5
1 4 1 366.56 13.6
1 4 1 382.66 13.8
1 -4 -1 394.66 13.5
-1 4 -1 408.86 14.2
2 -4 1 30.8 2.7
2 4 -1 27.9 2.6
-2 4 1 36.9 3.2
-2 4 1 27.6 3
2 4 -1 27.9 3
-2 4 1 31.6 1.9
2 4 -1 32.5 1.7
-2 -4 -1 32.2 3.3
-2 -4 -1 32.8 2.3
-2 -4 -1 34.5 2.9
2 -4 1 31.4 1.9
2 -4 -1 35.6 2.8
-2 -4 1 30.8 2.8
-2 -4 1 27.2 3
2 -4 -1 25.9 1.8
-2 4 -1 35.7 3.2
2 4 1 32.6 2.1
-2 -4 1 29.3 1.9
-2 4 -1 29.9 2.4
2 4 1 30.4 2.4
2 4 1 38.1 3.3
-2 4 -1 31.8 1.9
3 -4 1 44.8 3.3
-3 -4 -1 49.99 3.4
-3 -4 -1 56.99 4.8
3 4 -1 52.09 2.8
3 -4 1 50.29 3.5
-3 4 1 49.7 3.7
3 -4 1 45 4.3
-3 -4 -1 49.7 3.6
-3 4 1 48.9 4.4
3 4 -1 55.99 4.7
3 4 1 44.9 3.2
-3 -4 1 55.99 4.7
-3 4 -1 55.19 4.7
-3 -4 1 52.49 3.1
3 -4 -1 51.39 4.4
3 4 1 56.69 3.3
-3 -4 1 55.09 4
-3 4 -1 54.19 3.6
3 -4 -1 55.29 3.8
3 4 1 54.99 4.8
4 4 -1 343.57 15.9
-4 4 1 344.17 17.3
-4 -4 -1 341.37 13.5
4 -4 1 359.56 15.9
4 4 -1 359.06 12.9
-4 -4 -1 377.06 16.3
-4 4 1 378.26 14
4 -4 1 352.66 13.4
-4 4 -1 383.56 14.3
-4 4 -1 334.47 16.1
4 -4 -1 350.26 16.1
-4 -4 1 370.46 14.1
-4 -4 1 368.66 16.2
4 4 1 378.26 16.4
4 4 1 351.36 13.4
4 -4 -1 362.36 13.9
-5 4 1 18.9 3.6
-5 4 1 15.9 4.5
5 4 -1 21.4 4.7
5 -4 1 15.3 4.3
-5 -4 -1 22 4.6
5 -4 -1 21.3 4.4
-5 -4 1 9.1 3.2
-5 4 -1 23 4.1
5 4 1 18.6 4.3
-5 4 -1 19.8 4.9
-6 4 1 29.6 6.3
6 -4 1 31.4 5.8
-6 4 -1 17.2 8.1
6 -4 -1 35.8 6.5
7 4 -1 28.1 6.6
7 -4 1 6.4 3.7
-7 -4 -1 3.9 3.8
7 -4 -1 6.7 3.7
7 4 1 8.3 4.8
-7 -4 1 6.1 4.3
0 -5 -1 1.9 0.9
0 5 1 2.2 1.1
0 -5 1 0.6 0.6
0 -5 1 0.5 0.7
0 -5 -1 1.3 0.8
0 -5 -1 0.7 1.2
0 5 -1 3.3 1
0 5 -1 1.3 0.8
0 -5 1 -0.9 0.8
0 5 1 0 0.6
0 5 1 1.1 0.9
0 -5 -1 0.2 0.6
0 -5 1 -0.4 1
1 -5 1 181.88 8.4
-1 -5 -1 198.68 8.1
-1 5 1 192.48 8
-1 -5 -1 171.18 7
-1 5 1 195.68 8.4
-1 -5 -1 188.78 8.3
1 5 -1 208.98 8.2
1 5 -1 191.68 7
1 -5 1 201.58 8.4
1 -5 -1 180.78 8.1
1 5 1 187.88 7.2
-1 -5 1 190.98 7.9
1 5 1 200.48 8.1
-1 -5 1 178.28 8.3
-1 5 -1 190.68 8.3
1 -5 -1 202.88 8.4
-1 5 -1 188.18 8.1
-1 -5 1 179.68 6.7
-2 5 1 402.06 15.4
2 5 -1 396.36 12.7
-2 5 1 412.16 15.2
2 -5 1 392.66 12.3
-2 -5 -1 349.37 13.3
2 -5 1 397.66 14.6
-2 -5 -1 392.26 14.7
-2 -5 -1 406.76 15.4
2 5 -1 403.76 15.1
2 -5 -1 395.26 14.6
-2 -5 1 375.96 12.9
-2 -5 1 387.06 15.1
2 5 1 391.76 13.2
-2 5 -1 405.86 12.2
-2 -5 1 387.16 14.9
2 -5 -1 395.26 12.2
3 -5 1 948.51 32.5
-3 5 1 940.01 29.1
-3 5 1 901.91 32.3
-3 -5 -1 892.61 30.8
3 -5 1 921.31 30.6
3 5 -1 889.91 28.6
3 5 -1 931.91 32.1
-3 -5 -1 957.2 32.6
-3 5 -1 928.11 29.2
3 5 1 924.61 32.1
-3 -5 1 945.41 31.5
-3 5 -1 949.4 32.7
3 5 1 918.61 29.3
-3 -5 1 903.31 32.3
-4 5 1 1198.58 37.5
4 5 -1 1073.29 40
-4 -5 -1 1166.78 38.1
-4 5 1 1131.79 40.9
-4 -5 -1 1172.18 40.7
4 -5 1 1194.38 40.8
4 -5 -1 1219.48 40.9
4 5 1 1069.79 40
-4 5 -1 1161.78 41.1
4 -5 -1 1156.38 38.1
4 5 1 1148.39 36.7
-4 5 -1 1180.08 37.4
-4 -5 1 1166.58 38.5
-4 -5 1 1158.18 40.6
5 5 -1 31.6 5.5
5 -5 1 46.9 6.7
-5 5 1 41.8 7.2
-5 -5 -1 28.9 5.3
-5 5 -1 34.7 6.3
-5 -5 1 33.9 5.9
5 -5 -1 32.3 5.6
5 5 1 45.1 7.2
-6 5 1 -1.2 5.8
6 5 -1 3.3 3.7
-6 -5 -1 10.5 3.8
-6 -5 1 8.8 3.8
6 5 1 5 3.7
6 -5 -1 1.7 3.6
-6 5 -1 4.6 4.1
7 -5 1 42 7.8
-7 -5 -1 34.7 8.7
7 5 -1 25 6.9
-7 5 1 42 8.5
7 5 1 36 7.6
-7 -5 1 32.4 7.4
7 -5 -1 37 7
-7 5 -1 53.79 9.5
0 6 1 35.9 2.9
0 -6 -1 35.8 2.6
0 6 -1 38.5 2.4
0 -6 1 37.5 3.4
0 6 1 43.6 3.1
0 -6 1 36.7 2.2
0 6 -1 39.3 3
0 -6 1 38.3 2.6
0 6 1 38.2 2.3
0 6 -1 39.5 3.1
0 -6 -1 37.2 2.2
0 -6 -1 41.2 3.5
1 -6 1 173.28 9
-1 6 1 180.28 7.8
-1 -6 -1 153.78 8
-1 -6 -1 153.48 6.6
-1 6 1 172.88 8.1
-1 -6 -1 176.78 7.6
1 6 -1 157.58 7.4
1 6 -1 178.18 6.8
-1 -6 1 168.28 6.4
1 6 1 177.08 7.8
1 6 1 158.48 7.3
-1 -6 1 173.58 7.4
-1 6 -1 160.88 7.9
1 6 1 166.28 6.9
-2 6 1 2.3 1.3
2 6 -1 1 0.7
2 6 -1 -0.2 1.6
-2 6 1 1.5 1.7
2 -6 1 2.4 1.3
-2 6 -1 1.7 1.4
2 -6 -1 2.6 1.3
-2 -6 1 1.2 1.1
2 6 1 2.9 1.8
2 6 1 -0.2 0.8
-2 -6 1 1.9 1.4
-3 -6 -1 158.98 8.3
-3 -6 -1 149.29 8.8
3 -6 1 148.39 7.9
3 6 -1 145.69 5.8
-3 6 1 167.28 9.1
3 6 1 161.68 6.5
3 -6 -1 154.38 8.1
-3 -6 1 157.58 8.9
3 6 1 155.48 8.8
-3 -6 1 169.48 8.6
-3 6 -1 162.88 9.2
-4 -6 -1 46.3 6.6
4 -6 1 40.5 5.9
4 -6 1 39.5 3.8
-4 -6 -1 40.4 4.2
4 6 -1 44.9 6.4
-4 6 1 50.99 7
4 6 1 44.4 6.5
-4 -6 1 43.2 4.5
4 -6 -1 41.1 4.1
4 -6 -1 49.5 6.9
-4 -6 1 46.9 6.3
-4 6 -1 36.4 6
-5 -6 -1 167.58 10.9
5 6 -1 147.39 10.1
-5 6 1 153.68 10.8
5 -6 1 154.88 10.6
-5 6 -1 140.19 10.5
5 6 1 151.98 10.4
5 -6 -1 165.48 10.8
-5 -6 1 143.39 10.4
6 -6 1 2.9 3.1
-6 6 1 4.5 4.6
6 6 -1 5.2 4.1
-6 -6 -1 6 3.4
6 6 1 5.1 3.9
-6 6 -1 6.7 4
-6 -6 1 6.1 3.5
6 -6 -1 3.6 3.5
0 7 -1 176.78 8.1
0 7 -1 200.88 8.5
0 -7 1 171.38 6.7
0 7 1 175.38 6.8
0 7 1 185.08 8.2
0 7 -1 178.28 6.9
0 7 1 196.38 8.4
0 -7 -1 187.08 9.1
0 -7 1 182.08 9.1
0 -7 -1 176.38 6.8
-1 -7 -1 141.29 6.7
1 7 -1 143.09 7.1
1 7 -1 141.39 6.2
-1 -7 -1 138.79 7.7
-1 7 1 137.09 7
1 -7 1 137.49 7.5
-1 7 1 136.89 7.3
-1 -7 -1 124.99 6
1 7 -1 130.89 6.7
-1 7 -1 141.79 7.2
1 7 1 142.19 6.4
-1 -7 1 135.59 7.6
-1 -7 1 125.49 5.7
1 7 1 126.69 6.5
1 -7 -1 128.59 7.3
-1 7 -1 133.09 7.2
1 7 1 151.18 7.1
-1 -7 1 142.89 6.6
-2 7 1 169.28 9.1
-2 -7 -1 164.18 8.5
2 -7 1 171.78 8.7
-2 7 1 178.78 8.9
2 7 -1 168.68 8.5
-2 -7 -1 174.68 8.9
2 7 -1 168.28 6.7
2 -7 -1 174.98 8.8
-2 -7 1 162.48 8.4
2 7 1 166.18 7
-2 7 -1 158.38 8.6
-2 -7 1 159.58 8.8
2 7 1 156.98 8.4
-3 7 1 252.37 12.8
3 -7 1 278.37 13.2
3 -7 1 265.17 12
-3 -7 -1 262.57 12.2
3 7 -1 261.17 12.5
3 7 1 269.07 10
3 -7 -1 260.57 12
-3 -7 1 272.57 12.5
3 7 1 262.27 12.4
-3 7 -1 263.47 13
4 -7 1 41 4.2
4 7 -1 42.8 6.2
-4 -7 -1 41.3 6.4
-4 -7 -1 43.7 4.6
4 -7 1 34.1 5.9
-4 7 1 37.4 6
-4 7 -1 42.9 6.7
-4 -7 1 48.6 5
4 -7 -1 43 6.5
4 7 1 41.2 6.3
-4 -7 1 39.5 5.6
-5 -7 -1 10.6 4.3
5 7 -1 4.9 3.9
-5 7 1 4.1 3.3
5 -7 1 5.9 3.3
-5 7 -1 3.1 3.7
5 -7 -1 5.5 3.5
-5 -7 1 4.5 3.1
5 7 1 5.1 3.4
6 7 -1 12.5 4.9
-6 -7 -1 5 3.8
6 -7 1 2.3 3.2
-6 7 1 0.6 4.2
6 7 1 2.9 3.7
-6 7 -1 -0.1 4.1
-6 -7 1 2.7 3.7
6 -7 -1 1.9 3.2
0 8 -1 1237.68 40.3
0 -8 -1 1206.08 41.4
0 -8 -1 1211.98 37.9
0 8 1 1263.17 40.2
0 -8 1 1218.68 41.5
0 8 1 1245.98 40.2
1 8 -1 24.7 2.6
-1 -8 -1 25.7 4.2
1 -8 1 33.6 4.8
-1 -8 -1 31.6 3
-1 8 1 29.8 3.4
1 8 -1 21.3 3.5
-1 8 1 26.8 3.9
1 8 1 25.6 2.7
-1 8 -1 29.2 3.9
-1 -8 1 26 2.8
1 -8 -1 30.5 4.3
-1 8 -1 27.3 4
-1 -8 1 27.7 4.7
1 8 1 31.5 3.4
2 -8 1 204.18 10.1
-2 -8 -1 184.38 9.5
2 8 -1 194.18 7.8
-2 -8 -1 184.88 10
-2 8 1 189.28 10.4
2 8 -1 194.48 9.6
-2 8 1 185.48 9.9
-2 -8 1 191.48 10.3
-2 -8 1 198.58 9.5
-2 8 -1 206.78 11.3
2 -8 -1 163.78 13
2 8 1 184.68 10.2
2 8 1 197.08 8.1
3 -8 1 171.68 9.6
3 -8 1 178.78 10.5
-3 8 1 166.98 10
-3 -8 -1 182.28 10.1
3 8 -1 164.88 9.6
3 8 1 183.38 10
-3 8 -1 158.18 10
3 -8 -1 185.88 9.8
-3 -8 1 176.18 9.9
-3 -8 1 190.18 10.3
-4 -8 -1 8.1 3
4 -8 1 9.5 3.6
-4 -8 -1 7.5 3.1
4 -8 1 10 3.1
4 8 -1 5 3.1
-4 8 1 11.2 3.9
-4 -8 1 7.5 3
4 -8 -1 13 3.8
4 -8 -1 2.2 2
-4 -8 1 12.6 3.6
-4 8 -1 5.8 3.3
4 8 1 12.7 4.6
5 8 -1 84.19 7.7
5 -8 1 84.49 8.5
-5 8 1 83.19 8.5
-5 8 -1 73.29 11.2
5 8 1 91.69 10.2
5 -8 -1 87.39 9.3
6 -8 1 51.29 8.6
-6 8 1 39.9 8.2
6 8 -1 43.1 7.6
-6 -8 -1 25.6 6.1
-6 8 -1 55.89 9.5
-6 -8 1 33.1 7.1
6 8 1 40.4 7.3
6 -8 -1 56.49 9
0 9 -1 5.3 2
0 -9 1 4 2.3
0 9 1 6.1 2.4
0 9 -1 6 2.4
0 -9 -1 4.7 2.5
1 -9 1 81.99 6.5
-1 -9 -1 88.69 6.8
-1 -9 -1 80.09 5
-1 9 1 80.59 6.2
1 9 -1 92.19 6.1
1 9 -1 85.59 5.2
-1 9 1 93.49 6.8
-1 9 -1 87.69 6.3
1 9 1 82.69 5.3
1 9 1 78.99 5.7
-1 -9 1 76.79 6.5
1 -9 -1 80.99 6.5
-1 9 -1 92.79 6.3
-1 -9 1 85.99 5
2 9 -1 20.6 4.3
-2 -9 -1 21.2 4.2
-2 -9 -1 25.1 4.2
2 -9 1 20.8 4.5
-2 9 1 24.9 4.7
-2 9 1 15.7 3.8
2 9 1 27 4.6
-2 -9 1 20.7 3.6
2 9 1 16 2.4
-2 9 -1 21.7 4.1
2 -9 -1 24.4 4.2
-3 -9 -1 8.4 2.6
3 -9 1 13.2 3.6
-3 9 1 12.6 3.7
3 -9 1 9.2 2.8
3 9 -1 17.3 4.4
-3 -9 -1 5.6 2.8
-3 9 -1 11.4 4
-3 -9 1 14.6 4.2
3 -9 -1 8.6 3
3 9 1 12.9 3.6
-3 -9 1 8.7 2.6
4 -9 1 6.1 2.7
-4 -9 -1 5.1 3.3
4 9 -1 1.7 3.2
4 -9 1 2.8 2.5
-4 -9 -1 1 3.3
-4 9 1 9.5 3.8
-4 9 -1 6.7 3.4
-4 -9 1 3.7 3.1
4 -9 -1 6 2.9
-4 -9 1 4.1 3.2
4 9 1 0.8 3.6
4 -9 -1 9.2 3.4
-5 9 1 2.1 3.3
-5 -9 -1 0.3 3
5 9 -1 1 3.6
5 -9 1 4.6 3.4
5 -9 -1 -1.1 2.6
-5 -9 1 1.6 3.1
-5 9 -1 -3.9 3
5 9 1 6.3 4.4
0 -10 -1 0.5 2.3
0 10 1 4.1 2.1
0 10 1 5.6 2.4
0 10 -1 2.3 1.9
0 -10 1 -0.2 2
0 10 -1 4.3 2.3
1 10 -1 4.2 1.9
1 10 -1 6.2 2.2
-1 10 1 1.6 2
-1 10 1 5.5 2.5
-1 -10 -1 6.2 3
1 -10 1 3.6 2.7
1 10 1 4.6 2.5
-1 -10 1 9.9 3.4
-1 10 -1 4.2 2.4
-1 10 -1 8 2.8
1 -10 -1 3.5 2.4
1 10 1 7.6 2.2
-2 -10 -1 125.79 8.7
-2 -10 -1 126.19 7.6
-2 10 1 132.59 8.5
-2 10 1 124.99 8.9
2 -10 1 151.68 9.3
2 10 -1 128.29 8.3
-2 -10 1 133.79 7.8
2 -10 -1 117.29 8.4
-2 -10 1 118.29 8.6
-2 10 -1 135.59 8.8
2 10 1 123.99 8.2
-3 -10 -1 0.4 2.6
-3 10 1 -1.2 2.4
3 -10 1 4.6 2.9
-3 -10 -1 2.5 2.3
3 10 -1 6.6 3.1
3 -10 1 4.2 2.6
-3 -10 1 -1.2 2.7
-3 10 -1 7.6 3
3 10 1 2.9 3.2
3 -10 -1 0.3 2.3
-3 -10 1 0.3 2.1
4 10 -1 4.8 5.4
-4 10 1 15.2 4.2
-4 -10 -1 9.1 3.7
4 -10 1 14 5.4
-4 -10 -1 9.5 4
4 -10 1 9.6 3.4
-4 -10 1 4.3 3.4
4 -10 -1 18 4.5
4 -10 -1 8.9 3.6
-4 -10 1 13.8 4.3
-4 10 -1 11.3 3.7
5 -10 1 33.6 7
-5 -10 -1 24.8 5.7
-5 10 1 29.3 6.8
5 10 -1 32.4 6.5
5 10 1 29.2 5.8
-5 10 -1 21.5 6.3
5 -10 -1 33.7 6.5
-5 -10 1 27.7 6.1
0 -11 -1 1 2.7
0 11 1 0.6 1.9
0 11 -1 4.1 2.5
0 -11 1 6 3
0 11 1 4 2.4
0 11 -1 0.2 2.5
-1 11 1 39.6 5.4
-1 -11 -1 23.9 4.6
1 11 -1 27.4 4.7
-1 11 1 30.8 4.9
1 -11 1 36.5 6.3
1 11 1 28.8 4.8
1 -11 -1 27.3 5.3
1 11 1 27.4 5.1
-1 -11 1 36.9 6.1
-1 11 -1 28.5 5
2 -11 1 7.1 3.5
-2 11 1 5.1 2.9
-2 -11 -1 0.7 3
2 11 -1 1.3 3.2
-2 -11 1 0.9 2.6
-2 11 -1 4.9 2.2
2 11 1 3.1 2
2 -11 -1 1 2.9
3 -11 1 4 3
3 -11 1 6.5 3.2
-3 -11 -1 4.7 3.4
-3 -11 -1 -2.2 1.8
3 11 -1 5.5 3.7
-3 11 1 2.3 2.5
-3 11 -1 2.8 3.2
-3 -11 1 0.1 1.9
3 -11 -1 -1.2 2.4
-3 -11 1 -2 3.1
3 11 1 3.7 3.2
3 -11 -1 1.1 2.6
4 11 -1 45.4 7.5
4 -11 1 64.89 6.9
4 -11 1 69.19 9.6
-4 -11 -1 56.49 7.8
-4 -11 1 49 7.5
4 -11 -1 68.19 7.3
4 11 1 52.29 8.1
-4 -11 1 46.7 6.9
4 -11 -1 58.19 8.3
-4 11 -1 64.29 9.2
-5 -11 -1 5.7 4.7
5 11 -1 9.8 4.7
5 -11 1 9.2 5
-5 11 1 6.1 4.5
5 11 1 8.7 5.3
-5 11 -1 12.3 6.1
5 -11 -1 8.5 4.5
-5 -11 1 2.5 3.9
0 12 -1 65.19 6
0 -12 -1 69.19 7.2
0 -12 1 76.09 7.4
0 12 1 59.09 6
0 12 1 63.69 6.1
-1 -12 -1 8.6 3.7
1 -12 1 6.9 3.8
1 12 -1 9.1 3.4
-1 12 1 11.2 3.9
-1 12 1 9.1 3.1
-1 12 -1 11.3 3.1
1 -12 -1 4.4 3.8
1 12 1 10.8 3.2
-1 -12 1 13.3 4.6
2 12 -1 26.9 4.9
-2 12 1 36.9 6.2
2 -12 1 23.8 5.2
-2 -12 -1 43.5 6.9
2 -12 1 34.4 6.1
-2 -12 1 48.2 7
2 -12 -1 37.1 6.3
-2 12 -1 43.9 6.7
2 12 1 32.4 5.6
3 12 -1 52.39 7.3
3 -12 1 59.89 8.8
3 -12 1 69.19 12.9
-3 -12 -1 53.99 11.7
-3 12 1 66.49 9.3
3 12 1 57.39 6.2
3 -12 -1 73.49 7.8
3 -12 -1 67.89 7.2
-3 12 -1 49.3 7.6
4 12 -1 35.7 6.8
-4 12 1 35.9 6.8
4 -12 1 46.9 8.2
4 -12 1 28 5.9
4 -12 -1 27.9 6.1
4 -12 -1 38.5 7
-4 12 -1 37.1 7.2
4 12 1 24.8 5.6
-4 -12 1 21 6.1
0 -13 1 64.39 7.2
0 -13 -1 62.39 7
0 13 1 54.19 5.9
1 13 -1 37 5.9
1 -13 1 31.4 6.4
-1 -13 -1 25.2 6
-1 13 -1 35.3 6.7
1 -13 -1 37.9 7
-1 -13 1 43.5 7.3
2 13 -1 6.3 3.6
-2 -13 -1 13.4 4.7
2 -13 1 12.3 4.2
-2 13 1 8.9 3.5
2 13 1 2.9 3.3
-2 13 -1 10.3 4.1
2 -13 -1 2.8 3.6
-2 -13 1 17.5 5.3
-3 -13 -1 6.9 5
-3 13 1 -0.7 3.4
3 -13 1 -2 3.1
3 -13 1 4.2 3.5
3 13 -1 2.7 4.3
3 13 1 -0.4 3.4
-3 -13 1 -0.8 4.4
3 -13 -1 1 3.6
-3 13 -1 -0.8 3.7
3 -13 -1 -0.1 3.7
0 14 -1 20.8 5.5
0 -14 -1 20.6 5.7
0 -14 1 14 4.8
0 14 1 19.9 4.6
1 14 -1 1.9 3.3
1 -14 1 6.8 4.5
-1 14 1 0.7 3.2
-1 -14 -1 3.3 3.4
-1 14 -1 0.6 3.4
-1 -14 1 1.8 4.3
1 14 1 0.5 3.3
1 -14 -1 -2.5 3.1
2 14 -1 8.6 3.6
-2 14 1 3.2 4.4
2 -14 1 13.5 4.9
-2 -14 -1 14.8 5.6
2 -14 1 13.6 5.1
2 14 1 11.9 4.6
2 -14 -1 13.6 5.6
-2 -14 1 10.3 5.3
-2 14 -1 6.6 4.6
2 -14 -1 7.4 4.3
0 15 -1 -2.7 3
0 15 1 -1.2 3.3
-1 0 -2 864.91 26.5
-1 0 -2 876.41 26.7
-1 0 2 862.91 26.3
1 0 2 871.41 26.4
-1 0 2 838.32 25.9
1 0 -2 840.72 25.9
1 0 2 840.02 26.6
1 0 2 836.62 26.4
1 0 -2 859.21 26.2
1 0 -2 857.11 26.5
1 0 -2 817.22 26.3
-1 0 -2 816.22 26.3
-1 0 2 880.51 26.5
-1 0 2 852.51 26.2
-2 0 2 452.25 16.1
-2 0 2 455.45 14.9
2 0 2 443.66 16
-2 0 -2 436.36 15.4
2 0 -2 454.25 15
2 0 -2 442.86 16.3
2 0 -2 461.95 15.1
2 0 2 452.65 13.9
2 0 -2 452.75 15
-2 0 -2 444.36 16.1
2 0 2 457.75 15.7
-2 0 -2 470.05 16.8
3 0 -2 343.67 12.7
3 0 2 333.77 11.1
3 0 -2 339.47 12.4
3 0 2 359.96 13.4
-3 0 2 335.47 12.7
-3 0 -2 356.36 13.9
3 0 -2 346.37 12.9
-3 0 2 349.67 13.6
-4 0 2 138.99 8.1
4 0 2 146.49 7.9
4 0 2 149.79 5.4
-4 0 -2 153.38 8.6
-4 0 -2 140.19 8.7
-4 0 2 140.99 6.4
5 0 2 144.79 10.1
-5 0 -2 126.39 8.5
5 0 -2 127.49 7.8
-5 0 2 145.19 8.7
5 0 -2 130.39 9.2
6 0 -2 38.3 6.8
6 0 -2 27.7 6
6 0 2 38.6 6
6 0 2 38.2 7.3
-6 0 2 27.3 5.3
-6 0 -2 37.6 6.4
-7 0 -2 1.4 3.3
-7 0 2 1.9 3.1
7 0 2 1.7 4.3
7 0 -2 -1 4.6
0 -1 2 203.48 6.5
0 1 2 206.18 6.3
0 1 2 200.28 6.5
0 1 -2 202.08 6.7
0 -1 -2 192.78 6.5
0 1 2 199.78 6.5
0 -1 -2 201.68 6.5
0 1 -2 206.58 6.5
0 1 2 195.88 6.6
0 -1 2 198.18 6.5
0 -1 -2 208.48 6.4
0 -1 -2 192.28 6.6
0 -1 2 200.98 6.7
0 1 -2 199.08 6.4
0 -1 2 207.38 6.5
0 1 -2 196.18 6.4
1 1 -2 1523.45 47.2
1 -1 2 1562.24 47.3
-1 1 2 1531.65 47.1
-1 1 2 1551.94 46.7
-1 -1 -2 1546.65 46.3
1 1 -2 1535.25 46.2
1 -1 2 1568.94 46.3
1 -1 2 1519.15 47.2
1 1 -2 1557.34 46.2
-1 -1 -2 1530.45 46.9
-1 1 2 1489.95 46.9
-1 1 2 1597.74 46.9
1 1 -2 1602.34 47.2
1 -1 2 1585.14 46.9
1 1 -2 1577.14 47.1
-1 -1 -2 1541.15 47.4
1 1 2 1528.95 46.3
1 1 2 1534.05 47.3
-1 1 -2 1569.24 47.4
1 1 2 1596.14 46.9
-1 1 -2 1553.24 46.9
1 -1 -2 1562.54 46.8
1 -1 -2 1574.84 46.9
-1 1 -2 1552.54 46.3
-1 1 -2 1561.74 47.3
1 -1 -2 1502.55 46.8
1 1 2 1623.14 47.5
1 -1 -2 1543.45 47
-1 -1 2 1462.45 47.1
1 1 2 1531.75 47.4
-1 -1 2 1535.05 47.2
-1 -1 2 1574.64 47.1
2 -1 2 414.66 15.2
-2 -1 -2 419.76 13.4
2 -1 2 436.56 13.4
2 1 -2 438.06 14
-2 -1 -2 404.36 14.4
2 -1 2 418.66 15
-2 1 2 437.46 15.4
2 1 -2 404.26 15
2 1 -2 432.26 15.3
2 -1 2 442.56 13.3
2 1 -2 429.06 15.5
-2 -1 -2 424.76 15.3
-2 1 2 423.46 14.1
2 -1 2 408.56 14.7
2 1 -2 431.76 14.4
2 1 -2 425.46 14
-2 1 2 438.86 14.7
-2 -1 2 415.96 15.1
-2 1 -2 429.96 14.9
2 -1 -2 430.36 14.3
2 -1 -2 421.46 14.7
2 -1 -2 425.96 14.5
-2 1 -2 424.46 14.9
2 1 2 428.16 14.6
-2 1 -2 426.36 15.5
2 1 2 428.36 13.3
-2 -1 2 431.26 14.4
-3 -1 -2 910.71 30.3
3 1 -2 927.91 29.9
-3 1 2 948.91 31.7
-3 -1 -2 906.51 28.4
3 -1 2 926.31 28.6
3 1 -2 963.6 32.7
-3 1 2 953.3 30.8
3 -1 2 919.51 30.9
3 -1 2 950.9 28.5
-3 -1 -2 903.01 31.6
3 1 -2 910.11 30.4
3 -1 -2 915.01 30.6
3 1 2 936.51 30.4
-3 1 -2 944.71 31
-3 -1 2 933.71 31.5
3 1 2 900.01 28.5
4 -1 2 34.3 2.1
4 1 -2 39.8 5.5
-4 -1 -2 41.3 5.4
4 -1 2 37.5 4
-4 -1 -2 35.5 2.1
4 1 -2 38.6 3.4
-4 1 2 42.3 4.2
-4 1 2 40.5 5.7
4 1 2 36.1 5.4
4 -1 -2 36 3.6
-4 1 -2 43.6 4.3
4 1 2 42.5 3.9
-4 1 -2 41.5 6
-4 -1 2 38.3 3
-4 -1 2 36.3 4.1
-5 -1 -2 167.78 10.2
5 1 -2 161.08 10.4
-5 1 2 156.88 9.3
5 -1 2 152.88 9.2
5 1 -2 151.28 8.3
-5 1 -2 164.28 10.6
-5 1 -2 151.88 9.3
5 1 2 158.58 8.8
-5 -1 2 171.28 10
5 1 2 137.99 10
6 1 -2 16.4 5.7
-6 -1 -2 17.7 4.9
-6 1 2 25.5 5.3
6 -1 2 26.1 4.8
6 1 2 28 4.9
-6 -1 2 26.1 5.5
6 -1 -2 23.2 4.6
6 -1 -2 32.8 7
-6 1 -2 29 5.6
6 1 2 22.6 5.9
-7 -1 -2 -1.5 3.7
7 -1 2 -3.1 4.1
7 1 -2 -0.9 3.7
-7 1 2 -0.9 3.8
7 1 2 -3.5 4.3
7 -1 -2 7.6 4.6
-7 1 -2 -4.6 3.4
-7 -1 2 4.7 4.2
0 -2 -2 3077.19 91.99
0 2 2 3102.89 91.49
0 2 -2 3090.69 92.09
0 -2 2 3136.29 92.19
0 2 -2 3026.8 91.49
0 -2 2 3044.1 91.59
0 -2 -2 3112.29 91.59
0 2 2 3000.8 91.89
0 2 -2 3117.99 91.49
-1 -2 -2 5526.25 163.58
1 2 -2 5493.65 163.28
1 2 -2 5337.97 163.38
-1 -2 -2 5343.07 162.78
-1 -2 -2 5649.73 162.88
1 -2 -2 5467.85 162.98
1 2 2 5477.95 163.58
-1 -2 2 5527.65 163.38
1 2 2 5516.55 162.78
2 2 -2 352.56 12.9
2 -2 2 331.17 12.6
2 -2 2 329.47 11.9
-2 -2 -2 340.67 11.3
-2 -2 -2 341.17 13
-2 2 2 342.27 12.7
-2 2 2 346.27 12.5
2 -2 2 337.27 12.7
-2 -2 -2 324.27 11.8
-2 2 2 337.57 11.7
2 -2 2 350.66 11.3
2 2 -2 336.57 12
2 -2 2 332.87 12.5
2 2 -2 321.77 12.6
2 2 -2 345.47 11.1
-2 2 -2 356.16 12.1
2 -2 -2 341.97 12.2
2 2 2 323.37 11.1
2 2 2 313.77 12.7
-2 -2 2 329.57 12.1
2 2 2 338.07 13.1
2 2 2 347.17 11.9
-2 -2 2 315.07 12.5
2 -2 -2 351.26 11.9
-2 2 -2 349.87 13
2 -2 -2 340.07 11.8
-2 -2 2 353.46 12.9
2 -2 -2 338.17 11.9
2 2 2 338.87 12.8
2 -2 -2 344.77 12.5
-3 2 2 244.18 9.7
3 2 -2 216.68 9.1
3 2 -2 233.88 11.6
-3 -2 -2 229.08 8.4
3 -2 2 233.38 8.4
3 2 -2 226.68 8.8
3 -2 2 230.28 9.8
-3 2 2 239.78 10.9
3 -2 2 240.58 8.4
3 2 -2 238.18 8.9
-3 -2 -2 224.48 9.4
-3 -2 -2 246.48 10.9
3 -2 -2 226.78 9.8
3 -2 -2 234.08 9.1
3 2 2 244.28 9.6
-3 -2 2 240.38 9.4
-3 2 -2 241.78 10
3 2 2 239.78 10.9
3 -2 -2 223.28 10
3 -2 -2 227.18 9.2
-3 2 -2 243.48 11.1
-3 -2 2 244.88 10.8
3 2 2 227.18 8.3
-4 -2 -2 456.45 18.3
-4 2 2 409.36 18
-4 -2 -2 418.46 14.4
4 -2 2 419.56 14.4
-4 2 2 440.56 16.8
4 2 -2 423.46 18
4 2 -2 424.96 15.7
4 -2 2 448.86 17.6
4 -2 -2 457.05 17.5
4 -2 -2 434.56 15.6
4 2 2 442.96 18.3
-4 2 -2 423.46 18.4
-4 2 -2 442.36 17.2
-4 -2 2 452.15 18.1
-4 -2 2 420.66 15.6
-5 2 2 222.98 11.1
5 -2 2 213.08 11.6
5 2 -2 216.28 9.9
5 2 -2 193.48 11.7
-5 2 2 210.98 12.5
-5 -2 -2 239.08 12.5
5 2 2 226.48 10.7
-5 2 -2 193.58 12.2
5 -2 -2 209.48 11.3
-5 -2 2 218.38 11.9
5 2 2 204.78 12.1
-5 2 -2 234.88 11.6
-6 -2 -2 65.49 7.3
6 2 -2 68.99 7.1
6 -2 2 80.49 7.3
-6 2 2 59.99 6.6
-6 -2 2 63.29 7
6 2 2 61.39 7.1
6 -2 -2 68.09 6.6
-6 2 -2 62.79 6.9
-7 -2 -2 1.4 3.5
7 -2 2 4.4 4.5
7 -2 2 10 4
7 2 -2 10.6 4.7
-7 -2 2 4 3.5
7 2 2 8.6 5.3
7 -2 -2 17.9 5
0 3 -2 1080.19 34.1
0 -3 2 1096.59 35.1
0 3 2 1076.49 34.8
0 3 2 1187.48 34.5
0 -3 -2 1131.09 35
0 -3 -2 1097.79 34.5
0 -3 -2 1131.59 34.3
0 3 -2 1192.58 34.8
0 -3 2 1155.18 34.8
0 3 2 1126.59 34.2
0 -3 -2 1149.58 34.5
0 3 -2 1155.18 34.6
0 3 -2 1071.59 35
0 3 2 1153.78 34.7
0 -3 2 1103.79 34.3
1 3 -2 1795.12 55.19
1 -3 2 1821.92 54.89
-1 -3 -2 1810.32 54.89
1 -3 2 1844.52 53.79
-1 -3 -2 1807.82 55.39
1 3 -2 1813.72 53.59
-1 3 2 1754.32 54.99
-1 -3 -2 1671.73 54.29
-1 3 2 1836.72 54.99
1 -3 2 1817.12 55.29
-1 -3 -2 1698.33 55.09
1 -3 2 1856.51 55.09
1 3 -2 1747.83 55.09
1 -3 -2 1883.71 54.69
1 -3 -2 1861.11 55.19
1 3 2 1741.33 54.69
-1 -3 2 1773.72 55.39
-1 -3 2 1748.82 55.19
1 3 2 1866.51 55.09
1 -3 -2 1811.92 53.69
-1 3 -2 1822.02 53.89
1 3 2 1826.72 55.29
-1 -3 2 1803.12 53.59
-1 -3 2 1806.32 55.19
1 3 2 1865.81 54.39
-1 3 -2 1728.03 54.69
1 -3 -2 1825.52 53.79
-2 -3 -2 384.66 15.4
2 3 -2 408.76 14.9
2 -3 2 422.86 15.7
-2 3 2 438.56 14.2
2 3 -2 441.96 13.5
-2 -3 -2 437.06 14.7
2 -3 2 444.86 14.5
2 -3 2 418.16 14.3
2 3 -2 461.55 15.9
2 3 -2 424.66 16.6
-2 3 2 444.16 15.7
-2 -3 -2 414.96 14.5
-2 3 2 426.46 15.6
-2 -3 -2 433.96 16
-2 3 -2 415.26 14.3
2 -3 -2 420.66 14.8
-2 -3 2 437.06 15.8
2 -3 -2 443.46 15
2 -3 -2 427.26 14.4
2 -3 -2 432.06 15.2
-2 -3 2 435.76 15.3
2 3 2 442.26 14.5
2 3 2 443.46 15.8
-2 3 -2 444.16 15.9
-2 3 -2 440.56 14.5
2 3 2 411.76 14.3
-2 -3 2 418.26 13.6
2 3 2 421.96 16.7
-3 3 2 446.26 18.1
3 3 -2 396.66 15.2
3 -3 2 447.36 16.8
3 -3 2 442.16 14.7
3 -3 2 424.16 14.5
3 3 -2 442.26 16.9
-3 -3 -2 425.56 14.7
-3 -3 -2 411.86 15.1
-3 -3 -2 441.76 17.1
3 3 -2 429.36 14.3
-3 3 2 444.56 15.2
3 -3 2 397.66 15.3
-3 3 -2 430.66 17.1
3 3 2 436.16 16.9
-3 3 -2 448.36 15.6
3 3 2 430.16 15
-3 -3 2 432.16 15.6
3 -3 -2 404.26 15.4
3 3 2 395.36 14.4
3 -3 -2 440.06 15.3
3 -3 -2 403.76 15.1
-3 -3 2 439.26 16.9
4 -3 2 568.04 19.2
-4 -3 -2 551.04 24.3
-4 3 2 561.74 22.7
4 3 -2 584.34 19.7
4 -3 2 581.04 22.3
-4 3 2 594.54 22.2
-4 3 -2 584.64 21.2
4 3 2 564.44 20.3
4 -3 -2 582.04 20.1
-4 -3 2 563.14 24.3
4 -3 -2 604.54 22.3
-4 -3 2 570.04 20.3
-5 3 2 102.49 8.2
-5 3 2 95.59 6.6
-5 -3 -2 103.79 8
5 3 -2 100.19 7.8
5 -3 2 87.79 7.3
-5 3 -2 90.59 7.9
5 3 2 97.29 6.3
5 -3 -2 91.89 7.2
-5 3 -2 87.39 6.7
5 3 2 101.99 8
-5 -3 2 104.69 7.9
-6 3 2 17.9 5.7
6 -3 2 19.9 5
-6 -3 -2 16.8 5.3
6 3 -2 32.3 6.1
6 -3 -2 20.9 4.4
-6 -3 2 17.5 5.2
-6 3 -2 19.1 5.2
6 3 2 21.6 5.6
-6 3 -2 18.3 5.2
7 3 -2 26.6 6.2
7 -3 2 34 6.9
7 3 2 24.2 7.2
7 -3 -2 24.2 6.6
-7 -3 2 20.2 6.3
7 -3 -2 22.8 6.2
0 4 -2 242.78 8.8
0 -4 2 219.98 8.2
0 -4 -2 232.98 8.1
0 4 2 239.78 8.7
0 4 2 240.88 8.1
0 -4 -2 239.18 8.5
0 -4 -2 236.88 8.6
0 -4 2 244.58 8
0 4 2 215.18 8.8
0 4 2 256.37 8.6
0 4 -2 241.08 8.6
0 4 -2 219.88 8.9
0 -4 2 227.78 9.2
0 -4 2 239.18 8.8
0 -4 -2 236.48 9.1
0 4 -2 226.28 8
-1 4 2 879.21 29.4
1 -4 2 936.61 29.6
1 4 -2 911.61 29.5
-1 -4 -2 916.61 29.5
1 -4 2 936.71 29.3
-1 4 2 933.91 29.7
-1 4 2 949.71 29.4
-1 -4 -2 935.81 29.7
1 4 -2 939.11 28.1
1 -4 2 910.21 29.5
-1 -4 -2 869.71 28.6
1 4 -2 957.1 29.6
1 4 -2 883.21 29.6
-1 -4 -2 865.11 29.4
1 -4 -2 965 29.7
-1 4 -2 947.61 29.7
-1 4 -2 877.81 29.2
1 4 2 960.1 28.7
-1 -4 2 884.81 29.6
1 -4 -2 947.51 29.4
-1 4 -2 919.61 27.7
1 4 2 967.1 29.4
1 4 2 867.91 29.2
1 -4 -2 903.01 29.3
-1 -4 2 953.9 30
-1 -4 2 940.21 29.5
-1 -4 2 920.71 27.9
1 4 2 898.81 29.5
2 -4 2 42 2.3
-2 -4 -2 40 3.6
-2 -4 -2 40.2 3
2 4 -2 41.4 3.4
2 -4 2 43.1 3.6
-2 -4 -2 42.3 2.7
2 4 -2 42.1 1.9
-2 4 2 40.7 3.4
-2 4 2 42.5 3.6
2 4 -2 42.6 3.2
2 4 2 39.7 2.8
-2 -4 2 37.8 2
2 4 2 39.9 3.5
-2 4 -2 43.2 2.4
-2 -4 2 42.8 3.6
-2 4 -2 39.1 3.5
2 -4 -2 39.7 2.3
-2 4 -2 37.7 2.8
2 -4 -2 39.9 3.1
2 4 2 40.5 2.6
-2 -4 2 42.5 3.4
-3 4 2 251.87 9.4
3 4 -2 239.28 11.1
-3 -4 -2 229.28 9.6
3 -4 2 250.37 9.7
-3 -4 -2 250.37 9.9
-3 -4 -2 263.07 11.8
3 4 -2 245.98 8.5
3 -4 2 219.48 9.4
3 -4 2 242.58 11.3
-3 4 2 244.68 11.3
-3 -4 2 246.88 11.4
3 4 2 248.08 11.4
3 -4 -2 255.27 10.2
3 -4 -2 237.78 10.1
3 4 2 230.48 9.4
-3 4 -2 253.57 9.7
-3 4 -2 254.07 11.6
3 4 2 251.77 9.5
-3 -4 2 243.78 10.4
4 -4 2 22.8 4.5
4 4 -2 25.1 4.9
-4 -4 -2 16.8 2.8
4 4 -2 19.1 2.9
-4 4 2 16 3
-4 -4 -2 27.3 4.8
4 -4 2 16 2.5
4 4 2 15.2 4
4 -4 -2 16.2 3.7
4 4 2 13.8 2.4
-4 4 -2 17.6 4
-4 -4 2 14 3.6
-4 4 -2 13.7 2.9
4 -4 -2 15.9 3.2
5 4 -2 11 4.1
-5 4 2 14.7 4.5
-5 -4 -2 15.6 4
-5 4 2 10.1 3.2
5 -4 2 16.2 4.4
5 4 2 16.3 4.6
-5 -4 2 10.8 3.8
-5 4 -2 13.4 3.5
5 -4 -2 12.6 3.6
-5 4 -2 14 4
-6 4 2 7.7 3.9
-6 -4 -2 11.4 6
6 -4 2 15.7 4.5
6 -4 -2 16.4 4.4
7 4 -2 47.3 8.1
-7 -4 -2 32.7 7
7 -4 2 37.9 7.1
7 -4 -2 25.9 5.9
-7 -4 2 26.4 7.3
7 4 2 31.1 7.1
0 5 2 1094.49 34.2
0 -5 2 1102.49 35.1
0 5 -2 1040.8 33.2
0 5 -2 1142.39 34.4
0 5 2 1117.69 34.1
0 -5 -2 1071.29 34.8
0 -5 -2 1017.3 33.7
0 -5 -2 1099.39 33.3
0 5 2 1070.69 33.2
0 -5 -2 1070.99 34.1
0 -5 2 1044 33.6
0 5 -2 1094.99 34.1
1 5 -2 378.46 13.1
1 5 -2 339.97 12.8
-1 -5 -2 349.27 13.2
-1 -5 -2 352.06 12.9
1 -5 2 337.97 12.8
-1 -5 -2 316.97 12.6
1 5 -2 349.27 11.7
-1 5 2 367.56 12.9
1 -5 2 361.46 13.3
-1 5 2 362.66 13.3
1 5 2 346.87 13.4
-1 -5 2 330.07 11.4
1 -5 -2 355.06 12.5
1 5 2 325.17 13.4
-1 -5 2 339.47 12.6
1 5 2 365.86 12.8
-1 5 -2 351.56 13.2
1 5 2 366.16 12.9
1 -5 -2 358.96 13.3
-1 -5 2 352.66 13.5
-1 5 -2 357.56 13.1
2 5 -2 1312.17 41
-2 5 2 1275.57 41.3
-2 -5 -2 1283.87 40.6
-2 5 2 1239.88 40.9
2 -5 2 1251.27 38.1
-2 -5 -2 1330.77 41.5
2 5 -2 1272.07 38.2
2 -5 2 1290.37 40.4
2 -5 2 1224.48 41.3
-2 5 -2 1293.67 38.2
-2 -5 2 1291.87 41.2
2 -5 -2 1265.47 38
-2 -5 2 1214.98 38.3
2 5 2 1268.77 39.2
2 -5 -2 1191.78 38.2
-2 -5 2 1244.18 41.1
-2 5 -2 1245.88 41.3
2 -5 -2 1254.97 40.6
3 -5 2 82.29 6.2
3 5 -2 92.69 6.2
-3 -5 -2 96.09 6.7
3 5 -2 91.19 3.7
3 -5 2 85.69 5.2
-3 -5 -2 90.39 5.5
-3 5 2 88.99 6.2
3 -5 -2 96.39 5.7
3 5 2 88.99 6.2
-3 -5 2 98.49 6.5
-3 5 -2 99.69 6.7
-3 5 -2 88.89 4.7
3 5 2 93.49 4.6
-4 5 2 58.49 5.7
-4 -5 -2 46.6 4.1
4 -5 2 52.49 5.3
4 -5 2 45 3.8
-4 5 2 34.6 3.7
4 5 -2 57.29 5.7
-4 5 -2 39.3 4
4 -5 -2 48.9 4.2
-4 -5 2 47.8 4.1
-4 5 -2 38.3 6
4 5 2 48.9 3.7
4 -5 -2 53.19 5.4
4 5 2 52.99 5.5
5 -5 2 26.8 5.5
-5 5 2 33.3 6.6
5 5 -2 23.6 5.2
-5 -5 -2 25.7 5.3
5 -5 -2 26.1 4.8
-5 -5 2 23.5 4.8
5 5 2 21.5 5.1
-5 5 -2 19.6 4.9
-6 -5 -2 88.39 8.5
6 -5 2 129.79 17.8
6 5 -2 79.29 7.7
6 5 2 89.99 8.8
6 -5 -2 115.69 16.7
-6 -5 2 93.09 8.4
-6 5 -2 83.79 9.4
7 5 -2 5.3 5
7 -5 2 8.1 4.8
7 -5 -2 8 5
-7 5 -2 8.5 5.3
7 5 2 6.9 5.2
0 -6 2 139.49 8
0 6 2 151.88 6.7
0 6 2 150.88 5.8
0 6 -2 155.38 7
0 -6 -2 144.99 5.8
0 6 2 157.38 6.9
0 -6 2 145.29 6.2
0 -6 -2 153.18 8.1
0 6 -2 138.09 6.5
0 6 -2 140.69 5.8
1 6 -2 379.76 14.5
-1 -6 -2 396.96 14.7
-1 -6 -2 361.06 13.7
-1 6 2 425.46 14.9
1 6 -2 423.66 15.6
-1 -6 -2 408.86 15.5
1 6 -2 411.66 13.7
-1 6 2 419.76 16
1 -6 2 394.06 16.3
-1 -6 2 386.16 13.3
1 6 2 390.26 14.5
1 6 2 440.46 15
-1 6 -2 388.76 15.1
-1 -6 2 412.66 14.5
1 6 2 407.16 14.1
2 -6 2 41.9 4
2 6 -2 46.9 2.4
-2 6 2 44 4
-2 6 2 44.7 3.9
2 6 -2 48.7 4
-2 -6 -2 41.3 2.9
2 6 2 45.1 2.9
2 -6 -2 44.6 3.9
-2 -6 2 41.8 2.4
2 6 2 52.09 4
-2 -6 2 41.2 3.9
-2 6 -2 42.2 3.9
-3 -6 -2 328.07 14.7
3 -6 2 322.67 13.2
-3 6 2 321.07 14.4
-3 -6 -2 337.67 13.7
-3 -6 2 348.27 14.7
3 -6 -2 338.67 13.6
3 6 2 318.77 14.4
-3 6 -2 320.47 14.8
3 6 2 317.67 11.8
-3 -6 2 343.77 14.2
-4 6 2 57.49 5.8
4 -6 2 53.39 4.3
4 -6 2 48.5 5.5
-4 -6 -2 53.49 4.6
-4 -6 -2 54.69 5.7
4 6 -2 49.7 5.4
4 6 2 51.79 6.7
-4 -6 2 55.39 5.7
4 -6 -2 53.89 5.5
4 -6 -2 53.09 4.6
-4 6 -2 60.59 6.1
-4 -6 2 49.99 4.9
5 -6 2 -0.9 2.4
5 6 -2 5.2 3.1
-5 -6 -2 5.3 2.9
-5 6 2 3.3 3.1
5 6 2 6.4 3.5
-5 -6 2 1.5 2.4
-5 6 -2 0.2 2.4
5 -6 -2 -2.2 2
-6 6 2 10.6 5.3
6 6 -2 9.9 4.4
-6 -6 -2 7.6 3.7
6 -6 2 12.1 4.1
-6 -6 2 13.5 4.1
6 6 2 15.2 5.3
6 -6 -2 8.2 3.3
-6 6 -2 3.7 3.6
0 7 -2 24.5 3.2
0 7 2 19.9 1.9
0 7 -2 19.6 2.3
0 7 2 24.9 3.3
0 7 -2 24.4 3.3
0 -7 -2 23.7 3.6
0 -7 -2 15.4 1.6
0 -7 2 16.3 3.1
0 7 2 18 2.9
1 7 -2 133.59 6.6
-1 -7 -2 108.79 6.7
-1 7 2 127.39 6.5
1 -7 2 119.79 6.9
-1 7 2 111.29 6.6
-1 -7 -2 110.19 5.9
1 7 -2 107.39 5.3
1 7 -2 108.59 6
1 7 2 103.89 5.9
1 7 2 128.69 6.4
-1 7 -2 111.09 6.4
-1 -7 2 120.09 7.2
1 -7 -2 118.19 6.9
-1 -7 2 108.19 5.1
1 7 2 121.99 5.8
-1 7 -2 121.89 6.8
-1 -7 2 122.09 5.9
2 -7 2 123.09 7.1
2 7 -2 126.39 5.2
-2 -7 -2 124.69 7.3
-2 -7 -2 103.59 6.7
-2 7 2 119.19 7.1
2 7 -2 121.19 7
-2 7 2 125.09 7.7
-2 -7 2 120.49 6.9
-2 -7 2 127.99 7.6
-2 7 -2 137.49 7.7
2 -7 -2 120.29 7.2
2 7 2 132.19 5.9
2 7 2 129.09 7.2
-3 -7 -2 352.26 14.8
3 -7 2 370.06 14.7
3 7 -2 349.07 15.3
3 -7 2 365.26 16.1
3 -7 -2 354.96 14.9
-3 7 -2 334.47 15.6
-3 -7 2 332.57 15.1
3 7 2 343.27 15.1
3 7 2 353.66 12.7
-4 7 2 25.4 4.9
-4 -7 -2 10.8 3.2
4 7 -2 20.6 4.9
4 -7 2 25 4.1
4 -7 2 25.4 5.2
-4 -7 -2 13.9 3.7
4 -7 -2 23 4.9
4 7 2 21.1 4.7
-4 -7 2 21.7 4.6
-4 -7 2 22.7 4.8
4 -7 -2 20.5 3.7
-4 7 -2 19.3 4.5
5 7 -2 62.99 6.7
5 -7 2 81.49 8
-5 7 2 75.89 7.7
-5 -7 -2 89.09 8.1
5 7 2 64.19 7
5 -7 -2 89.69 8.2
-5 -7 2 83.29 7.6
-5 7 -2 68.59 7.6
6 7 -2 14.8 4.3
6 -7 2 20.4 5.6
-6 -7 -2 20.4 5.7
-6 7 2 21.9 6.1
-6 -7 2 27.9 6.3
6 -7 -2 19.9 5.2
6 7 2 22.2 5.6
-6 7 -2 20.3 5.5
0 -8 2 36.1 4
0 8 -2 30.3 3.3
0 8 -2 27.4 2.1
0 -8 -2 23.1 2.6
0 8 2 29.9 3.4
0 8 -2 30.6 3.9
0 8 2 31.2 3.3
0 -8 -2 36 4
1 8 -2 50.69 3.5
-1 -8 -2 50.59 3.9
-1 -8 -2 54.99 4.9
-1 8 2 48.6 4.5
-1 8 2 49.5 4.1
1 8 -2 50.49 4.4
1 -8 2 49.8 4.9
-1 8 -2 47.9 4.4
1 8 2 55.59 4.3
1 -8 -2 49.9 4.7
-1 -8 2 53.79 3.8
-1 -8 2 54.89 5.1
-1 8 -2 55.19 4.5
1 8 2 47.9 3.8
-2 -8 -2 116.79 7
2 -8 2 112.19 7.2
-2 8 2 112.99 7.1
-2 8 2 116.09 7.8
-2 -8 -2 109.09 7.1
2 8 -2 122.59 7.2
2 8 2 112.69 9.9
2 8 2 115.39 5.8
-2 8 -2 112.79 7.4
-2 -8 2 104.69 6.6
-3 8 2 175.38 10.1
-3 -8 -2 188.98 10.3
3 -8 2 173.48 10.4
3 -8 2 221.58 14.8
3 8 -2 171.58 9.8
-3 -8 -2 161.68 10.1
-3 -8 2 170.78 9.7
3 -8 -2 175.88 9.7
-3 8 -2 181.98 10.5
3 8 2 160.38 9.5
-3 -8 2 189.58 10.4
4 -8 2 43.6 4.5
-4 -8 -2 57.19 6.1
4 8 -2 56.49 6
-4 8 2 59.19 8.3
-4 -8 -2 48 5.2
4 -8 2 61.79 6.2
-4 8 -2 66.79 8.8
4 8 2 55.59 5.9
4 -8 -2 55.99 5.3
-4 -8 2 61.99 7.7
-4 -8 2 48.6 5.6
4 -8 -2 57.79 6.1
5 -8 2 11.9 4.2
-5 8 2 15.1 4.5
5 8 -2 25.6 5.7
5 8 2 26 8.5
5 -8 -2 22.8 5.9
6 -8 2 18.3 6.6
-6 8 2 20.5 5.3
-6 -8 -2 16.9 5.6
6 8 -2 26.4 5.9
-6 -8 2 18.6 6.5
6 8 2 17.6 6.1
6 -8 -2 30.2 6.3
-6 8 -2 15.1 5.5
0 9 -2 26.6 4.1
0 -9 2 26.9 5
0 -9 -2 23.4 4.3
0 9 -2 26.5 3.8
0 9 2 28.1 4
0 9 2 24.4 3.8
1 9 -2 28.7 3
1 -9 2 34.6 5.5
-1 -9 -2 25.5 2.9
-1 -9 -2 25.2 4.2
1 9 -2 27.5 4
1 9 2 31.5 3.9
-1 -9 2 25.2 4.6
-1 -9 2 26.8 2.8
-1 9 -2 35.3 4.9
1 -9 -2 40.8 5.7
1 9 2 26 4
2 -9 2 47.2 6.3
-2 9 2 24.6 4.5
-2 -9 -2 35.9 5.6
2 9 -2 27 4.4
-2 9 2 47.6 6.1
-2 -9 -2 35.2 4.8
-2 -9 2 38.4 4
-2 -9 2 40.1 5.9
-2 9 -2 29.5 4.7
2 9 2 30.7 4.5
2 -9 -2 30.7 4.9
3 -9 2 7.6 3.3
-3 -9 -2 5.4 2.4
3 9 -2 6.9 2.9
3 -9 2 11.7 3.2
-3 -9 -2 4 2.7
-3 9 2 5.4 2.8
3 -9 -2 5.6 2.6
3 9 2 9.4 3.7
-3 -9 2 0.6 3
-3 -9 2 8.7 2.7
-3 9 -2 9.1 3.5
-4 -9 -2 14.7 4.1
4 -9 2 16.4 4.4
4 9 -2 19 4.7
4 -9 2 18.7 3.7
-4 -9 -2 13 4.8
-4 9 2 16 4.9
4 9 2 7.9 3.9
-4 -9 2 10.7 4.2
4 -9 -2 9.9 3
-4 -9 2 10.5 3.8
-4 9 -2 22 5.9
4 -9 -2 12 4.2
-5 9 2 6.9 4.1
-5 -9 -2 2 3.2
5 -9 2 11.1 4.4
5 9 -2 4.7 4.1
5 -9 -2 1 3.5
-5 -9 2 5.4 3.5
5 9 2 2 3.7
-5 9 -2 4.7 3.8
0 10 2 1.3 2
0 10 -2 3.2 2.1
0 -10 -2 2.4 3.2
0 10 2 3.3 2.1
0 -10 2 -3.4 1.9
0 10 -2 1.7 2.4
-1 -10 -2 513.25 21.7
1 -10 2 525.65 22
-1 10 2 522.25 21.2
1 10 -2 517.75 20.1
-1 10 2 539.75 20.7
1 -10 -2 573.34 22.2
-1 -10 2 501.85 21.8
-1 10 -2 526.15 21
1 10 2 533.75 19.8
2 -10 2 92.19 7.4
2 -10 2 86.39 7.3
-2 -10 -2 88.29 6.3
-2 -10 -2 96.09 7.6
-2 10 2 78.49 6.6
-2 10 2 97.39 7.7
2 10 -2 86.19 6.6
-2 -10 2 75.89 5.9
-2 10 -2 83.59 6.9
-2 -10 2 102.19 8
2 10 2 91.69 6.7
2 -10 -2 90.09 7.4
-3 -10 -2 16.8 4
3 10 -2 19.5 4.4
-3 10 2 21.8 4.9
-3 -10 -2 25.9 5.3
3 -10 2 33.8 6
3 -10 2 23.9 4.6
-3 -10 2 23.3 4.5
3 10 2 18.9 4.2
-3 -10 2 18.9 4.1
3 -10 -2 19.6 4.3
-3 10 -2 25.2 5.2
-4 -10 -2 1.5 2.8
4 10 -2 0.6 3.3
4 -10 2 -0.5 2.7
4 -10 2 -2.7 2.6
-4 10 2 3.7 2.7
-4 10 -2 -4 4.8
-4 -10 2 0.9 3.4
4 -10 -2 -2.6 2.6
-4 -10 2 -1.1 2.7
4 -10 -2 3 3
-5 -10 -2 26.8 5.9
5 10 -2 26.5 6.8
-5 10 2 20.1 5.4
5 -10 2 32.7 7.1
5 10 2 24.4 6.4
-5 10 -2 16 5.8
-5 -10 2 31.1 6.6
5 -10 -2 28.3 7
0 11 2 16.3 3.6
0 -11 -2 14.2 3.7
0 -11 2 14.2 3.9
0 11 -2 16.9 3.7
0 11 2 19 4
1 -11 2 7 3.3
-1 11 2 10.9 3.5
-1 11 2 6.7 3
-1 -11 -2 16.9 4
1 11 -2 8.9 2.9
-1 -11 2 9.8 3.6
-1 11 -2 7 3
1 -11 -2 9.2 3.9
1 11 2 9.3 3.2
2 -11 2 8.8 3.4
2 -11 2 11.4 3.9
2 11 -2 9.7 3.4
-2 11 2 10.3 3.8
-2 -11 -2 9.6 3.7
-2 11 2 16.4 4.1
-2 -11 2 11.5 3.2
2 11 2 10.2 3.6
2 -11 -2 9.1 3.5
-2 11 -2 15.4 4.2
3 -11 2 1 2.6
-3 -11 -2 8.2 2.8
-3 -11 -2 8.5 3.8
3 -11 2 8.4 4.2
-3 11 2 6.6 4.1
3 11 -2 4.4 3.2
-3 -11 2 4.9 3.6
3 -11 -2 8 3.7
-3 -11 2 1.5 2.5
-3 11 -2 15.3 4.2
3 11 2 11.4 4
-4 -11 -2 26.5 5.6
4 -11 2 37.4 6.4
-4 11 2 27.4 5.9
4 11 -2 32.4 6.1
4 -11 2 45.3 8.4
4 11 2 36.1 6.5
-4 11 -2 38 7
-4 -11 2 36.2 6.4
-4 -11 2 31.2 6.4
4 -11 -2 39.5 6.8
5 -11 2 8.6 5
-5 11 2 2.7 4.9
-5 -11 -2 3.6 4.2
5 11 -2 11.5 5.1
5 -11 -2 4.3 4.6
5 11 2 11.8 5.4
-5 -11 2 6.7 4.2
-5 11 -2 6.2 5.5
0 12 -2 15.1 4.1
0 -12 2 21.9 5.6
0 -12 -2 19.3 4.8
0 12 2 10.4 2.9
0 12 2 20.6 4.2
-1 12 2 20.5 4.5
-1 12 2 25.7 4.7
1 12 -2 31.6 5.3
1 -12 2 22.9 5.3
-1 -12 -2 16.1 4.1
-1 12 -2 23.6 4.7
1 12 2 18.6 3.7
-1 -12 2 25.5 6.1
1 -12 -2 29.5 6
-2 -12 -2 14 4.5
-2 12 2 6.4 3.2
2 -12 2 15.1 4.1
2 12 -2 15.7 4.8
2 -12 2 16.5 4.6
2 -12 -2 5.6 3.6
-2 12 -2 4.1 3.1
-2 -12 2 8.2 3.4
2 12 2 8.4 3.5
-3 -12 -2 0.5 3.8
3 12 -2 1.2 3.6
-3 12 2 6.6 5.8
3 -12 2 4.1 3.5
3 -12 -2 5.1 3.4
-3 12 -2 7.6 4
-3 -12 2 8.7 4.9
3 12 2 15.5 4.2
4 12 -2 6.7 4.3
4 -12 2 14 5.7
-4 12 2 13.3 4.7
4 -12 -2 4 3.8
-4 12 -2 3.8 4.8
4 -12 -2 7.4 4.2
-4 -12 2 5.3 5.1
4 12 2 -3.4 4.1
0 13 -2 18.3 4.8
0 -13 2 26.2 6.5
0 -13 -2 15.7 4.3
0 13 2 14.1 3.9
1 -13 2 28.4 5.6
-1 -13 -2 35.5 6.2
-1 13 2 23.8 4.7
-1 13 2 30.2 5.7
1 13 -2 26.3 5.8
1 -13 2 25 5.7
-1 -13 2 27.8 5.9
1 -13 -2 22.6 6.1
-1 13 -2 30.7 5.5
2 -13 2 43.5 6.9
-2 -13 -2 61.99 8.6
-2 13 2 43.3 7.5
2 13 -2 27.6 5.7
2 -13 -2 44.6 7.3
-2 13 -2 43.2 6.9
2 13 2 45.3 6.5
-2 -13 2 32.5 6.3
-3 13 2 7.9 4.4
-3 -13 -2 0.2 4.4
3 -13 2 11.2 4.3
3 -13 2 11.7 4.5
3 13 -2 3.4 3.9
3 -13 -2 6.7 4.2
-3 -13 2 9.1 4.4
3 13 2 8.3 4.6
-3 13 -2 14.7 5.1
3 -13 -2 3.5 4.7
0 -14 2 11.6 4.4
0 -14 -2 14.8 5.1
0 14 -2 11.6 4.1
0 14 2 5.6 3.4
-1 -14 -2 41 7.9
1 14 -2 28.5 5.4
1 -14 2 48.3 8
-1 14 2 24.3 4.8
1 14 2 34.3 5.7
1 -14 -2 41.7 7.2
-1 -14 2 34.7 6.6
-1 14 -2 31.8 6.1
-2 14 2 -3.3 3.3
2 -14 2 1.1 4.1
-2 -14 -2 -2 4.7
2 -14 2 2.1 4.5
2 14 -2 0.7 3.2
-2 14 -2 -1.6 3.3
2 14 2 3 3.9
-2 -14 2 -3.7 4.3
2 -14 -2 5.6 4.2
0 0 -3 0.7 0.4
0 0 -3 0.4 0.2
0 0 3 1.8 0.4
0 0 -3 0.2 0.3
0 0 -3 0.5 0.4
0 0 3 0.5 0.2
0 0 3 0.2 0.3
0 0 3 0.6 0.4
1 0 3 441.36 14.6
-1 0 3 464.05 14.5
1 0 -3 429.46 14.3
1 0 -3 448.76 14.5
-1 0 -3 450.75 14.6
-1 0 -3 437.76 14.6
-1 0 -3 457.35 14.7
-1 0 3 439.36 14
1 0 -3 445.76 13.9
1 0 -3 446.76 14.5
1 0 3 433.36 14.6
1 0 -3 459.95 14.5
1 0 3 433.06 14.6
2 0 -3 2793.62 85.89
2 0 -3 2790.82 85.49
-2 0 3 2848.81 86.29
2 0 3 2841.22 87.29
2 0 -3 2805.42 87.19
-2 0 3 2881.01 85.89
-2 0 -3 2777.32 86.59
2 0 3 2927.11 86.49
-2 0 -3 2941.71 87.09
-3 0 3 5.7 1.3
3 0 3 7.4 1.9
3 0 3 5.3 0.6
-3 0 -3 6.2 2.2
3 0 -3 4.3 1.3
3 0 -3 5.2 1.5
3 0 -3 7.4 1.6
-3 0 3 6.2 1.8
3 0 3 4.5 0.6
4 0 -3 29 4.5
4 0 3 24.2 3.9
-4 0 -3 29.1 4.9
4 0 -3 26.1 4.6
-4 0 3 17.4 3.4
-4 0 3 23.1 2.6
-4 0 -3 26.6 4.2
-5 0 3 372.06 16.6
5 0 -3 404.76 16.1
5 0 3 401.26 16.9
-5 0 -3 396.66 17.4
5 0 -3 341.37 17.2
6 0 3 86.29 7.2
-6 0 -3 83.89 7.8
-6 0 3 74.59 7.1
6 0 3 85.99 8.4
6 0 -3 83.59 7.8
-7 0 3 3.5 3.8
7 0 -3 -0.9 3
-7 0 -3 -1.6 3.4
7 0 3 1.6 4.4
0 1 3 47.1 2.1
0 1 -3 42.5 1.9
0 1 3 48.8 2.1
0 1 -3 45 2.2
0 -1 3 48.7 2.3
0 -1 3 43.5 2
0 -1 3 42.5 1.9
0 -1 -3 47.4 2.1
0 1 -3 49.1 2
0 -1 -3 45.8 2.1
0 -1 3 47.3 2
0 -1 -3 47.2 2.2
0 1 -3 46.7 2.1
0 1 3 47.9 1.6
-1 1 3 767.22 23.1
1 1 -3 712.13 23.2
-1 1 3 733.83 23
1 -1 3 744.53 22.3
1 1 -3 713.53 23.2
1 -1 3 716.03 22.9
1 1 -3 747.43 22
-1 1 3 752.02 22.9
-1 -1 -3 728.23 23.5
-1 -1 -3 733.23 23.1
1 -1 3 739.23 23.4
1 -1 3 752.22 23.2
1 1 -3 763.62 23.2
-1 -1 -3 725.83 22.2
-1 -1 3 705.33 23.1
1 -1 -3 764.12 23.1
1 -1 -3 723.63 22.9
-1 1 -3 736.53 23.1
1 1 3 712.83 23.4
-1 -1 3 737.13 23.2
1 -1 -3 714.13 22.8
1 -1 -3 748.83 22.9
1 1 3 724.53 22.2
1 1 3 758.02 23.1
-1 1 -3 760.12 23.4
-1 -1 3 727.03 23.2
-1 -1 3 717.43 22.1
1 1 3 744.93 23.4
-1 1 -3 736.33 22.3
-1 1 -3 700.13 23.2
2 -1 3 23.4 2.9
2 -1 3 19 1.1
2 1 -3 18.8 1.5
2 1 -3 20.6 2.2
2 1 -3 17.7 2.7
-2 1 3 18.5 1.9
-2 1 3 20.7 3.1
2 1 -3 17.7 1.8
2 1 -3 24 3
-2 -1 -3 16.2 1
-2 -1 -3 26.9 3.4
-2 1 3 18.1 1.9
-2 -1 -3 16.8 1.8
-2 1 3 16.2 1.7
2 -1 3 19.4 2
2 -1 3 18.1 1.1
2 1 -3 19.2 1.4
2 -1 3 19.5 2.5
2 -1 -3 15.4 1.7
-2 1 -3 20.5 2.2
2 -1 -3 19.4 1.8
-2 1 -3 22.2 3
2 1 3 24.6 3.2
2 -1 -3 16.9 1.7
-2 -1 3 20.2 2
2 1 3 19.3 2.8
-2 1 -3 18.8 2.1
-2 -1 3 21.2 2.8
2 1 3 25.4 3.2
2 1 3 19.3 1
3 -1 3 98.59 5.7
3 1 -3 92.69 5
-3 1 3 88.69 5.3
3 1 -3 86.79 4.8
-3 1 3 101.29 6.1
3 -1 3 94.09 3.6
3 1 -3 83.69 5.7
-3 -1 -3 90.79 3.4
-3 1 3 95.69 4.7
3 -1 3 93.59 3.5
-3 1 -3 90.59 5.6
-3 -1 3 103.29 5
3 1 3 86.89 3.4
-3 -1 3 101.49 8.5
3 -1 -3 95.49 5.3
3 1 3 96.49 5.4
3 -1 -3 85.69 4.7
4 1 -3 10.5 3.3
-4 1 3 9 2.5
4 1 -3 11.8 2.4
4 -1 3 10.8 2.6
-4 -1 -3 10.8 2.9
-4 1 3 5.7 2.9
4 1 3 11.5 3.6
4 -1 -3 9.7 2.4
-4 1 -3 16 3.5
-4 -1 3 8.8 2.4
-4 -1 3 12.2 2.5
4 1 3 14.5 2.8
-4 1 -3 9.7 2.8
5 1 -3 382.26 18
5 -1 3 388.86 17
5 1 -3 399.86 15.7
-5 1 3 387.76 16.7
-5 -1 -3 414.96 18
5 -1 -3 392.06 16.6
-5 -1 3 399.46 17.4
5 1 3 375.66 18
-5 1 -3 357.26 17.9
-5 1 -3 399.26 17.3
5 1 3 363.26 19.6
-6 1 3 88.59 7.5
6 1 -3 89.19 8.4
-6 -1 -3 102.49 8.5
6 -1 3 96.19 7.8
6 1 3 85.59 7.2
-6 -1 3 90.89 8
6 -1 -3 107.49 9.4
6 1 3 100.69 9.1
-6 1 -3 89.49 8
6 -1 -3 92.09 7.4
7 1 -3 4.9 4.2
7 -1 3 4.4 3.5
-7 1 3 -7.2 3.9
-7 -1 -3 -0.5 4.6
7 -1 3 0.4 4.1
-7 1 -3 -0.7 3.9
-7 -1 3 0.8 4.1
7 1 3 1.8 3.9
7 -1 -3 3.9 4.5
0 2 3 3469.25 102.09
0 -2 3 3414.86 102.09
0 2 -3 3384.56 102.59
0 -2 -3 3501.15 102.19
0 2 -3 3450.25 101.99
0 -2 3 3376.16 102.19
0 -2 3 3501.95 102.69
0 -2 -3 3461.25 102.49
0 2 3 3312.67 102.39
1 2 -3 6275.17 188.18
-1 -2 -3 6416.86 187.48
1 2 -3 6362.46 188.18
1 2 3 6231.28 187.38
1 -2 -3 6446.55 187.58
1 2 3 6179.58 188.28
2 2 -3 538.05 16.7
2 2 -3 547.75 16.7
2 -2 3 536.95 17.8
-2 -2 -3 550.14 17
-2 2 3 540.55 18.3
2 2 -3 568.14 18.7
2 -2 3 547.05 16.9
-2 2 3 538.65 18.5
-2 2 3 548.65 17.6
2 -2 3 532.25 18.6
-2 -2 -3 530.95 18.9
2 2 -3 523.85 18.6
-2 -2 -3 527.45 17.8
2 2 -3 525.25 18
2 -2 3 528.05 18.4
-2 2 -3 535.05 16.8
2 2 3 524.05 16.8
-2 2 -3 538.05 17.9
2 -2 -3 531.85 17.8
2 2 3 511.45 18.7
2 -2 -3 531.15 18.2
-2 -2 3 465.25 18.2
2 2 3 511.45 18.8
2 -2 -3 517.65 17.9
2 2 3 533.95 18.7
2 2 3 542.35 17.9
-2 -2 3 537.25 18.6
2 -2 -3 546.65 18.6
-2 2 -3 535.65 18.9
3 2 -3 141.19 5.9
-3 2 3 144.09 6.7
3 -2 3 126.29 9.7
-3 -2 -3 149.79 5.5
-3 -2 -3 131.79 7.6
3 -2 3 143.29 5.4
3 2 -3 137.79 5.8
-3 2 3 135.89 7.5
3 2 -3 137.39 6.5
3 -2 3 145.79 5.5
3 2 -3 153.08 8.3
-3 -2 -3 144.89 7.8
3 2 3 137.59 7.7
3 -2 -3 142.19 6.5
-3 -2 3 143.09 7.6
-3 2 -3 148.69 7.1
-3 -2 3 141.99 6.7
3 -2 -3 130.89 7.4
3 2 3 154.08 6.9
-3 2 -3 140.29 7.8
3 2 3 137.49 5.3
4 -2 3 57.89 3
-4 -2 -3 63.29 5.7
-4 2 3 61.69 4.8
4 -2 3 58.49 5.2
4 2 -3 57.09 5.3
4 2 -3 65.49 4.2
-4 2 3 61.59 5.5
-4 2 -3 66.09 5.9
4 -2 -3 54.89 4.9
4 -2 -3 66.79 4.2
4 2 3 66.49 4.8
-4 -2 3 70.99 4.5
4 2 3 58.99 5.6
-4 2 -3 66.59 5.2
-4 -2 3 53.39 5.1
5 2 -3 153.98 10.4
-5 2 3 184.48 9.9
5 -2 3 182.38 10.4
-5 -2 -3 179.38 11
-5 2 3 185.68 11.3
-5 -2 3 185.78 10.8
5 -2 -3 175.88 10
-5 2 -3 184.68 10.2
5 2 3 180.08 9.5
-5 2 -3 174.68 11.1
5 2 3 188.28 11.3
-6 2 3 68.39 6.8
-6 -2 -3 59.09 8.3
6 2 -3 45.4 7.2
6 -2 3 72.49 6.9
-6 -2 3 55.49 6.4
6 -2 -3 66.79 6.6
-6 2 -3 64.89 7
6 2 3 64.99 9.2
7 2 -3 9.5 5.2
7 -2 3 14.2 6.7
-7 -2 -3 13.6 4.9
7 -2 3 28.6 5.8
7 -2 -3 28.5 6
-7 -2 3 23.8 5.6
7 2 3 19.9 6
0 3 3 1289.97 37.1
0 -3 -3 1247.58 37.1
0 3 3 1213.48 37
0 3 3 1149.69 37.5
0 3 -3 1279.77 37.5
0 3 -3 1179.78 37.7
0 -3 3 1209.18 37.2
0 3 -3 1231.08 36.9
0 -3 -3 1211.38 37.1
0 3 -3 1184.58 36.9
0 -3 3 1175.08 37
0 -3 -3 1205.08 37.3
0 -3 3 1242.48 38
0 -3 -3 1218.98 37.7
0 -3 3 1221.38 37.4
0 3 3 1199.58 37.3
1 -3 3 1009.2 30.9
-1 3 3 1028.2 31.2
-1 3 3 1012.5 30.7
1 -3 3 1003.2 31.9
-1 -3 -3 978.9 31.3
1 3 -3 1023 31.8
-1 -3 -3 918.01 30.9
-1 -3 -3 925.31 30.4
-1 -3 -3 980.9 30.7
1 -3 3 971.4 29.8
1 3 -3 983.7 31.2
1 3 -3 921.91 30.9
1 -3 3 972.3 31.2
1 3 3 1002.8 30.4
1 -3 -3 956.5 30.4
1 -3 -3 963.2 29.7
1 3 3 965.5 31.1
1 3 3 935.01 30.5
1 3 3 1000.7 30.9
-1 3 -3 1052.29 30
-1 -3 3 968.8 30.9
1 -3 -3 1013.3 29.8
-1 3 -3 970 30.6
-1 3 -3 1001.8 31.2
-2 -3 -3 2.7 1.1
-2 -3 -3 3.5 1.1
-2 3 3 0.4 1.3
2 3 -3 2.6 1.2
2 -3 3 5.2 1.3
-2 -3 -3 3.6 1.8
-2 3 3 2.7 1
2 3 -3 4.6 1.8
2 -3 3 3.3 1.1
2 3 -3 3 0.5
2 -3 3 3.2 1.6
-2 3 3 2.3 1.3
2 3 3 4.6 1.1
-2 -3 3 3.1 1.5
2 -3 -3 3.5 1.1
2 -3 -3 0.9 1.2
-2 3 -3 3.2 1.6
-2 3 -3 4.3 1.4
-2 3 -3 1.8 1
2 3 3 4.7 1.8
-2 -3 3 2.9 1.7
2 -3 -3 2.5 1
2 -3 -3 2.1 1.2
3 -3 3 135.49 7.3
-3 3 3 132.89 6.1
-3 -3 -3 118.89 6.1
3 -3 3 128.19 5.4
3 -3 3 112.99 6
3 3 -3 135.49 7.3
3 -3 3 126.59 5.5
3 3 -3 131.49 5.1
-3 -3 -3 132.09 5.6
3 3 -3 121.89 5.1
-3 -3 -3 123.79 7.4
-3 -3 3 125.49 7.2
-3 -3 3 131.49 6.6
-3 3 -3 132.79 6.4
-3 3 -3 134.49 7.6
3 3 3 121.39 5.3
3 3 3 136.69 6.2
3 -3 -3 128.89 6.2
3 3 3 137.49 7.6
3 -3 -3 115.49 6.1
4 3 -3 174.38 7.4
-4 3 3 182.38 8.7
4 -3 3 184.38 11.2
4 -3 3 182.08 7.4
-4 3 3 196.28 10.5
-4 -3 -3 179.48 10.4
4 -3 -3 171.78 9
4 3 3 186.28 9.4
-4 -3 3 177.28 10.1
-4 -3 3 172.38 8.4
-4 3 -3 186.18 9.1
4 -3 -3 180.98 9.6
-4 3 -3 179.98 10.6
4 3 3 154.18 10.6
5 -3 3 6.2 2.8
-5 -3 -3 0.5 2.5
-5 3 3 -0.3 2.3
-5 3 3 1.1 2.1
5 3 -3 3.1 3
-5 3 -3 -4.6 2.2
-5 3 -3 1.3 2.9
-5 -3 3 5.8 2.7
5 3 3 3.1 2.8
5 -3 -3 -0.6 1.8
5 3 3 2.5 1.9
-6 -3 -3 44.1 7.4
6 3 -3 47.3 7.8
-6 3 3 47.8 7.8
6 -3 3 58.89 6.5
-6 -3 3 42.5 6.5
6 -3 -3 57.69 7.7
-6 3 -3 51.69 8
6 3 3 49.5 7.4
-6 3 -3 55.39 9.2
-7 -3 -3 30.7 6.4
7 3 -3 37 7.1
7 -3 3 45.3 7.3
7 -3 -3 50.39 9
7 3 3 37.1 7.5
-7 -3 3 26 7.2
0 4 -3 65.29 3
0 4 -3 71.89 3.7
0 -4 3 57.79 3.8
0 4 3 69.29 4
0 -4 -3 62.29 3.8
0 -4 3 64.29 3.1
0 -4 -3 63.79 3.3
0 4 3 64.99 3
0 -4 3 67.19 3.5
0 4 -3 69.59 3
0 -4 -3 68.59 3.2
0 4 3 70.79 3.4
0 4 -3 61.19 3.6
0 4 3 60.19 3.5
1 -4 3 860.81 28.7
-1 4 3 918.81 28.8
1 -4 3 893.21 26.8
1 4 -3 855.61 28.7
1 -4 3 852.51 28.5
1 4 -3 844.92 29.1
1 4 -3 954.7 28.6
-1 4 3 842.52 28.5
-1 -4 -3 820.52 27.7
-1 -4 -3 850.61 28.4
-1 -4 -3 893.91 28.5
1 4 -3 915.41 27
1 -4 3 906.21 28.6
1 -4 3 893.21 28.3
1 -4 -3 917.61 26.8
1 -4 -3 858.71 28.3
-1 4 -3 872.91 28.3
1 -4 -3 911.21 26.9
1 -4 -3 908.61 28.6
-1 -4 3 875.21 29
1 4 3 937.61 28.4
-1 4 -3 918.81 27
-1 -4 3 836.02 28.5
1 -4 -3 923.01 28.8
1 4 3 863.31 28.5
1 4 3 883.81 27.8
-1 4 -3 917.41 28.7
1 4 3 849.41 28.2
-1 -4 3 880.91 26.7
2 4 -3 239.08 9.8
-2 -4 -3 248.68 10.3
2 -4 3 215.88 8
2 -4 3 219.48 9.9
-2 -4 -3 208.88 9.2
-2 4 3 236.48 9.9
2 -4 3 222.18 8.9
-2 4 3 231.18 9.7
-2 -4 -3 227.08 9
2 4 3 231.68 9.7
-2 -4 3 214.78 9.6
2 4 3 209.18 8.6
2 4 3 235.58 8.6
2 -4 -3 223.38 9.3
-2 4 -3 212.18 8.6
-2 4 -3 236.58 8.3
2 -4 -3 228.18 8.2
-2 4 -3 224.18 9.9
2 -4 -3 235.08 8
-2 -4 3 235.78 9.8
3 -4 3 23.3 2.4
-3 -4 -3 24.9 2.5
-3 4 3 28.3 4.3
-3 -4 -3 25.1 4
-3 4 3 30.5 4.1
3 4 -3 22.9 1.5
-3 4 3 24.2 2.8
3 4 -3 34.6 4.8
3 -4 3 34.9 4.9
-3 -4 -3 22.1 2.9
3 4 -3 23.3 1.6
3 -4 3 23.2 2.9
-3 -4 3 28.5 3.8
3 4 3 31.8 4.7
-3 4 -3 27.2 4.2
3 4 3 21.8 2.2
-3 4 -3 29.7 3.4
3 -4 -3 31.1 3.6
-3 -4 3 27.1 4.1
3 -4 -3 25.2 3.2
3 4 3 25.3 2.4
-4 4 3 262.87 10.7
-4 -4 -3 254.57 12.8
-4 4 3 213.28 16.4
4 4 -3 233.78 12.1
-4 -4 -3 238.68 10.6
4 -4 3 253.77 12.4
4 -4 3 237.68 9.6
-4 4 -3 238.38 11.8
4 4 3 237.78 12.3
-4 -4 3 256.57 11.1
-4 4 -3 234.38 12.6
4 -4 -3 253.17 10.8
4 -4 -3 259.47 13.1
-4 -4 3 248.78 12.4
5 4 -3 28.5 5.7
-5 4 3 38.3 6.6
-5 4 3 25 4.3
5 -4 3 32.2 5.5
-5 -4 -3 25.2 5
-5 4 -3 29 4.7
5 4 3 33.3 6.1
5 -4 -3 33.7 5.5
-5 -4 3 25.3 4.8
-5 4 -3 33.7 6.6
5 4 3 23.5 4.3
6 -4 3 61.39 6.7
-6 -4 -3 71.49 12.9
-6 4 3 62.49 9.2
6 -4 -3 62.69 6.8
-6 -4 3 52.09 11
7 -4 3 8.2 4.8
-7 -4 -3 10.6 5.1
-7 -4 3 13 5.9
7 4 3 1.8 4.5
-7 4 -3 10.7 4.4
7 -4 -3 16.7 5.1
0 5 -3 440.36 15
0 -5 -3 453.65 16.4
0 5 -3 473.05 15.8
0 -5 -3 458.05 15.2
0 5 3 461.85 15
0 -5 3 445.46 15.3
0 5 3 485.95 15.7
0 -5 -3 443.06 15.6
0 -5 -3 450.15 15.7
0 5 -3 488.05 16.1
0 -5 3 474.25 16.8
0 5 3 463.15 15.9
-1 5 3 194.68 7.9
1 -5 3 182.48 8.2
1 5 -3 183.18 8
-1 -5 -3 177.38 7.4
1 5 -3 202.38 6.9
-1 -5 -3 206.78 8.5
-1 -5 -3 194.38 8.2
-1 -5 -3 188.98 8.7
-1 5 3 193.98 8.4
1 -5 3 187.58 8.3
1 5 -3 193.38 8.2
1 5 3 199.88 7.6
1 5 3 211.18 8.1
-1 -5 3 186.88 6.6
-1 5 -3 191.58 6.4
-1 -5 3 182.58 7.8
1 5 3 180.08 8
-1 5 -3 187.58 6.3
-1 5 -3 197.38 8.3
1 -5 -3 189.58 7.6
-1 -5 3 203.28 8.9
1 -5 -3 190.18 8.4
-2 5 3 1461.65 46.1
-2 5 3 1454.95 46.5
2 -5 3 1447.96 46.6
2 -5 3 1390.36 43.4
2 5 -3 1442.76 43
-2 -5 -3 1452.25 46.6
-2 -5 -3 1272.67 44.5
2 -5 3 1461.55 45.5
-2 -5 -3 1444.16 45.6
2 5 -3 1539.75 46.3
-2 -5 3 1464.25 46.4
2 -5 -3 1493.75 46
2 5 3 1453.45 44.5
-2 5 -3 1448.85 46.5
-2 5 -3 1457.15 43.6
-2 -5 3 1347.07 43
2 -5 -3 1429.56 43.3
-2 -5 3 1439.06 46.1
2 -5 -3 1411.26 43.6
-3 5 3 225.78 11.2
3 5 -3 229.58 7.7
3 -5 3 254.07 10.1
-3 -5 -3 250.57 10.2
3 -5 3 251.17 11.7
3 5 -3 223.08 11
-3 5 3 233.28 11.3
-3 -5 -3 242.38 11.8
3 5 3 235.88 9.4
-3 5 -3 235.38 9.6
-3 -5 3 233.98 10.8
-3 -5 3 255.17 11.6
3 -5 -3 240.48 10.4
3 5 3 240.78 11.3
-3 5 -3 239.28 11.6
-4 -5 -3 4.2 2.1
4 -5 3 5.1 2.8
4 -5 3 7.4 2
4 5 -3 6.9 3.3
-4 5 3 2.8 2.6
-4 -5 -3 7.8 2.8
-4 5 -3 7.5 2.8
-4 -5 3 5.1 2.5
4 5 3 10.1 3.6
-4 -5 3 5 2.1
4 -5 -3 4.5 2.4
4 -5 -3 7 2.4
-5 5 3 47 7.2
5 5 -3 44.6 6.7
-5 -5 -3 40.5 6.1
5 -5 3 55.39 8.1
-5 -5 3 46.8 6.7
5 5 3 40 6.4
-5 5 -3 49.9 7.6
5 -5 -3 40 6.2
6 5 -3 12.7 4.5
6 -5 3 23.5 4.9
-6 -5 -3 24.1 5.3
6 -5 -3 18.3 5.4
6 5 3 26.8 6.4
-6 5 -3 13.7 4.7
-6 -5 3 20.2 4.9
0 6 -3 9.1 1.5
0 6 3 8.2 1.8
0 6 3 10.8 2.2
0 -6 -3 10 1.6
0 6 3 8 1.3
0 6 -3 7.6 1.2
0 6 -3 9.3 1.9
0 -6 3 7.4 1.5
1 -6 3 140.19 8.1
-1 6 3 152.48 6.9
-1 -6 -3 144.79 7.3
1 6 -3 132.39 6.6
-1 -6 -3 144.69 6.8
1 6 -3 156.88 7.2
1 6 -3 148.79 5.9
1 6 3 141.19 6.7
-1 -6 3 147.29 6.6
1 6 3 143.59 6.3
1 6 3 131.59 6.6
-1 -6 3 134.89 5.4
-1 -6 3 129.39 7.4
-1 6 -3 147.49 7.2
1 -6 -3 149.79 7.4
-2 6 3 176.18 9
-2 -6 -3 167.18 9.2
2 6 -3 187.48 8.7
2 6 -3 174.28 6.1
-2 6 3 169.88 8.4
2 -6 3 165.88 8.7
-2 -6 -3 160.58 8.8
-2 -6 3 171.68 8.9
-2 -6 3 166.58 6.2
2 6 3 177.58 7.2
2 6 3 179.48 8.4
2 -6 -3 186.18 8.6
-2 -6 3 183.48 8.7
-2 6 -3 177.68 8.9
-3 6 3 24.3 6.8
3 -6 3 29.3 7
3 -6 3 20.4 3
-3 6 3 21.1 3.6
-3 -6 -3 20.3 3.9
3 -6 -3 20.8 3.5
3 6 3 18.6 3.7
-3 -6 3 27.3 4.3
-3 -6 3 18.4 3.6
3 6 3 23.2 2.4
-4 6 3 38.8 5.6
-4 -6 -3 42.7 6.2
4 6 -3 45.9 6.1
4 -6 3 35.6 3.5
4 -6 3 36 5.6
-4 -6 -3 38.1 5
-4 -6 3 33.1 4.8
4 6 3 43.5 6.4
4 -6 -3 33.6 3.8
-4 -6 3 35.8 5.3
4 -6 -3 29.8 5
-4 6 -3 35.9 5.7
-5 -6 -3 12.7 4.5
5 6 -3 11.3 3.9
-5 6 3 15.5 5.3
5 -6 3 8.9 3.8
5 -6 -3 10.5 3.9
-5 6 -3 11.4 4.4
5 6 3 12.7 4.5
-6 -6 -3 34.2 6.3
-6 6 3 50.49 8.5
6 -6 3 53.59 8.8
6 6 -3 50.39 7.8
-6 6 -3 30.1 7.1
6 -6 -3 50.89 7.8
6 6 3 40.5 7.5
-6 -6 3 39.1 6.5
0 7 3 808.32 26
0 7 -3 885.21 28
0 -7 -3 803.92 28.5
0 -7 3 825.82 28.9
0 -7 -3 807.72 26.2
0 7 -3 813.12 25.9
0 7 -3 840.82 27.5
0 7 -3 812.82 26.3
0 7 3 834.12 31
-1 -7 -3 166.38 8.3
-1 7 3 154.68 8
-1 7 3 162.58 7.6
1 -7 3 149.49 8.2
1 7 -3 165.58 7.9
1 7 -3 142.19 7.5
-1 -7 -3 154.68 7.4
-1 -7 3 146.39 6.2
-1 -7 3 147.79 8.2
-1 -7 3 150.68 7
1 7 3 143.89 7.2
-1 7 -3 159.88 7.9
1 -7 -3 160.88 8.3
1 7 3 158.78 7.1
1 7 3 166.58 7.6
2 7 -3 116.39 4.8
-2 7 3 121.29 7
2 -7 3 128.79 7.1
-2 -7 -3 126.69 7.2
-2 7 3 120.69 7.5
2 -7 3 118.99 7.4
2 7 -3 123.49 7.1
-2 -7 -3 110.99 6.9
2 7 3 116.19 5.8
-2 -7 3 115.89 6.8
2 -7 -3 126.79 7.3
2 7 3 125.49 7.1
-2 7 -3 130.29 7.5
-2 -7 3 113.99 7.5
-3 -7 -3 31.5 6.6
-3 7 3 36.2 5.5
3 -7 3 35 4.7
3 7 -3 40.1 5.5
-3 -7 -3 27.7 4.3
3 -7 3 38.7 5.9
-3 -7 3 34 5.2
3 7 3 30 4.7
3 -7 -3 42.6 5.4
-3 -7 3 41.5 6.2
-3 7 -3 36.7 5.6
3 7 3 33.4 3
-4 7 3 6.9 3.7
4 -7 3 5.2 2.6
-4 -7 -3 2.4 2.6
4 7 -3 4.9 2.9
4 -7 3 5.9 2
-4 -7 -3 5.9 3.3
4 -7 -3 4.7 2.2
-4 -7 3 10.6 3.6
-4 -7 3 9 3.2
4 -7 -3 10.4 3.6
-4 7 -3 7.2 3.5
4 7 3 7.3 3.2
5 7 -3 8.4 3.7
-5 -7 -3 9.8 3.6
-5 7 3 0.8 3.3
5 -7 3 7.9 4.3
-5 -7 3 6.1 3.1
5 -7 -3 2.1 2.6
5 7 3 8.4 4
-5 7 -3 7.1 3.4
-6 -7 -3 30.3 7.1
6 -7 3 59.19 8.6
6 7 -3 28.4 5.8
-6 7 3 43.7 8
-6 7 -3 38.5 7.1
-6 -7 3 33.6 6.7
6 -7 -3 40.9 7.5
6 7 3 30.6 7
0 -8 -3 41.2 5.1
0 8 -3 31.3 3.8
0 -8 -3 26.9 2.3
0 8 3 31.6 3.2
0 -8 3 37.9 5.1
0 8 -3 28 2.2
0 8 -3 30.5 3.4
0 8 3 33.2 3.4
1 8 -3 34.3 3
-1 -8 -3 32.3 4.7
-1 8 3 43.5 4.2
1 8 -3 33.7 3.5
-1 -8 -3 27.5 3
-1 8 3 35.8 3.4
1 -8 3 38.2 5
1 8 3 33.8 3.6
1 -8 -3 47.8 5.9
-1 -8 3 35.9 3.2
-1 8 -3 35.1 3.7
-1 -8 3 36.3 5.4
1 8 3 37.4 3.5
-2 8 3 314.87 14
2 -8 3 312.67 13.6
-2 8 3 291.37 13
-2 -8 -3 315.27 13.6
-2 -8 -3 286.47 13
2 8 -3 278.07 12.9
2 -8 -3 315.57 13.7
-2 8 -3 299.17 13.6
2 8 3 264.77 11.8
-2 -8 3 300.67 12.8
-2 -8 3 277.67 14.9
-3 -8 -3 129.59 8.2
3 8 -3 112.19 7.8
3 -8 3 110.29 8.2
-3 8 3 116.19 8
-3 -8 -3 121.19 7.6
-3 8 3 107.19 8.1
-3 -8 3 129.29 8.5
3 -8 -3 110.39 7.6
-3 -8 3 113.49 7.5
-3 8 -3 108.69 8
3 8 3 117.49 7.9
4 8 -3 34.2 5.8
4 -8 3 39.5 6.4
-4 8 3 49.6 7.3
-4 -8 -3 29.8 5.4
4 -8 3 43.6 4.6
-4 8 -3 44.9 7.1
-4 -8 3 40.2 6.2
4 8 3 39.2 6.4
-4 -8 3 40.2 5.7
4 -8 -3 41.6 6.7
4 -8 -3 37 5.2
5 8 -3 33.7 6.3
5 -8 3 47.5 7.7
-5 8 3 28 5.7
-5 8 -3 29.8 7.2
5 -8 -3 43.3 7.5
6 8 -3 26.8 6
-6 -8 -3 38.8 7.7
-6 8 3 30.6 7.1
6 -8 3 44.7 8.4
6 -8 -3 40.3 7.4
-6 -8 3 23.4 6.9
6 8 3 24 5.6
-6 8 -3 39.9 8.6
0 -9 3 28.4 5.1
0 9 -3 29.1 4.4
0 -9 -3 37.8 5.5
0 9 3 25.4 3.9
0 9 3 28.4 3.2
-1 -9 -3 1.4 2.6
-1 9 3 -0.7 1.4
1 9 -3 0.2 2
-1 -9 -3 -0.7 1.2
1 -9 3 -3.1 1.9
1 9 -3 0.4 1.5
-1 9 3 2.1 2
-1 9 -3 2 2
1 9 3 1.1 1.6
-1 -9 3 -0.7 1.1
1 -9 -3 1.3 2.2
1 9 3 -1 2.4
-1 -9 3 0.2 1.7
2 9 -3 410.76 16.9
2 -9 3 404.06 17.5
-2 -9 -3 407.26 17.5
-2 -9 -3 398.46 16.5
2 -9 3 403.06 17.5
-2 9 3 398.86 17
-2 9 3 401.56 17.7
-2 -9 3 400.86 17.9
-2 -9 3 400.06 16.3
-2 9 -3 396.16 17.4
2 -9 -3 430.16 17.8
2 9 3 394.86 16.5
2 9 3 412.66 15.3
-3 -9 -3 46.3 5.2
-3 -9 -3 66.49 6
3 9 -3 49.9 5.3
-3 9 3 54.99 5.6
3 -9 3 64.29 6.3
-3 9 3 60.09 6.3
3 -9 3 58.29 5.5
3 -9 -3 55.69 5.5
-3 -9 3 60.99 7.9
-3 9 -3 55.29 6
-3 -9 3 52.79 5.3
3 9 3 52.59 5.4
4 -9 3 0.8 2
-4 9 3 0.5 2.6
4 -9 3 1.6 2.7
4 9 -3 0.2 3.4
-4 -9 -3 1.1 2.8
-4 -9 3 -2.4 2.4
4 -9 -3 0.6 2.6
-4 9 -3 5.2 3.3
4 9 3 0.6 3.2
4 -9 -3 5 2.8
-4 -9 3 -1.2 2.7
5 9 -3 2 4
-5 -9 -3 7.4 4
-5 9 3 5.7 4.1
5 -9 3 8.8 4.6
-5 9 -3 8.9 4
5 9 3 3.4 4.2
5 -9 -3 14.5 4.1
-5 -9 3 17.2 4.8
0 -10 3 27.3 5
0 10 3 31.1 4.6
0 10 -3 40.4 5.5
0 -10 -3 33.8 5.3
0 10 3 41.1 5.5
-1 10 3 39.1 5.6
1 -10 3 46.1 6.7
1 10 -3 38.9 4.4
-1 10 3 34.5 5
-1 -10 -3 41.1 6.1
-1 10 -3 38.5 5.5
1 10 3 40.2 4.2
-1 -10 3 43.2 6.4
1 -10 -3 50.39 6.9
1 10 3 28.6 4.3
-2 -10 -3 336.57 15.1
2 -10 3 361.06 16.7
-2 -10 -3 367.06 16.8
2 10 -3 353.46 15.7
-2 10 3 355.96 16.8
-2 10 3 358.66 16.1
2 -10 3 355.36 16.6
-2 -10 3 355.56 15
2 -10 -3 385.06 17
2 10 3 342.77 15.3
-2 -10 3 362.16 17.1
-2 10 -3 356.36 16.5
3 -10 3 5.4 2.7
-3 -10 -3 4.3 3.1
-3 10 3 2.5 2.5
-3 -10 -3 -0.8 2.5
3 -10 3 1.3 2.2
3 10 -3 2 2.7
-3 10 -3 2 2.6
-3 -10 3 1.4 2.8
-3 -10 3 -1.4 2.3
3 10 3 0.8 2.9
3 -10 -3 7 2.9
4 -10 3 5.4 3.4
-4 -10 -3 -2.2 2.8
4 -10 3 1.6 2.7
-4 10 3 0.9 3
4 10 -3 6.2 4
-4 -10 3 1.8 3.1
-4 -10 3 4.7 3.7
4 -10 -3 0.1 2.6
4 10 3 3.4 5.1
4 -10 -3 6 3.4
-5 -10 -3 41.1 7.4
5 10 -3 39.6 6.8
5 -10 3 64.99 9.8
-5 10 3 65.29 10.2
5 -10 -3 34.9 6.9
-5 10 -3 33.7 6.9
5 10 3 36.9 6.7
-5 -10 3 52.39 8.2
0 -11 3 338.47 16.6
0 11 -3 343.67 15.5
0 -11 -3 353.66 16.6
0 11 3 329.07 15.2
0 11 3 335.47 15
-1 11 3 52.29 5.3
1 11 -3 35.9 5.3
-1 11 3 56.19 5.7
1 -11 3 50.59 6.4
1 -11 3 40.2 6.6
-1 -11 -3 38.9 6.3
1 -11 -3 50.49 7.2
-1 -11 3 55.69 7.6
-1 11 -3 45.1 6.2
1 11 3 40.2 5.6
1 11 3 43 5.3
2 -11 3 2.8 2.8
2 11 -3 2.3 3.2
-2 11 3 1.6 2.9
-2 11 3 5.7 2.9
2 -11 3 11.5 3.6
-2 -11 -3 8.2 3.5
-2 -11 3 8.4 3.6
2 -11 -3 2.9 2.9
2 11 3 5.3 3
-2 11 -3 6.7 3.4
3 -11 3 2.6 2.5
3 -11 3 -2.1 2.1
3 11 -3 7.3 3.8
-3 -11 -3 5.6 2.4
-3 11 3 3.5 3.3
-3 -11 -3 10.2 3.5
3 -11 -3 3.5 3
-3 -11 3 2.3 3
-3 -11 3 0.2 2.3
-3 11 -3 5.1 3.5
3 11 3 4.8 3.2
-4 11 3 7.9 4
-4 -11 -3 7.3 4.7
4 -11 3 13.6 5.1
4 11 -3 12.6 5.1
4 -11 -3 13.6 5.1
4 -11 -3 18.9 5.5
-4 11 -3 15.9 5.2
4 11 3 7.1 4.5
-4 -11 3 10.8 7.3
5 11 -3 34.7 7.3
-5 11 3 44.3 9
5 -11 3 39.8 7.7
-5 -11 -3 20 5.7
-5 11 -3 27.2 6.9
5 -11 -3 39.1 8.2
-5 -11 3 17.3 5.2
5 11 3 25.7 5.4
0 -12 -3 8.2 4.1
0 -12 3 5.7 3.6
0 12 3 1.3 2.6
0 12 3 1.5 2.5
0 12 -3 0.8 2.6
-1 12 3 126.09 8.7
-1 -12 -3 132.09 9.9
1 -12 3 143.39 9.6
-1 12 3 115.19 9
1 12 -3 135.59 8.9
1 -12 3 130.89 9.9
1 12 3 125.79 8.3
-1 -12 3 130.29 9.9
1 -12 -3 140.29 10.1
-1 12 -3 133.69 9
2 -12 3 56.19 6.2
-2 12 3 52.99 7.1
2 -12 3 36.2 6.2
-2 -12 -3 48.2 7
-2 12 3 57.89 6.2
-2 12 -3 47.8 7.9
2 -12 -3 42.8 8.1
-2 -12 3 40.3 6.4
2 12 3 40.5 6.1
3 12 -3 8.9 4.3
-3 -12 -3 13.9 4.8
3 -12 3 10.3 4.2
3 -12 -3 14 3.9
-3 -12 3 21.9 5.3
-3 12 -3 16.4 4.7
3 12 3 10.3 4.4
4 12 -3 48.2 7.7
4 -12 3 74.89 10.3
-4 12 3 61.79 9.1
4 -12 -3 48.4 7.1
-4 -12 3 57.89 8.9
-4 12 -3 49.7 8.2
4 12 3 41.5 7.6
4 -12 -3 83.89 11.7
0 13 -3 40.1 6.1
0 -13 3 56.89 8.4
0 13 3 42 6.5
0 -13 -3 55.99 8
0 13 3 47.4 6.7
1 13 -3 48.2 6.8
-1 13 3 40.5 6.5
1 -13 3 40.4 7.1
-1 -13 -3 50.69 8.1
-1 13 3 58.69 7.9
1 -13 -3 50.69 8.2
-1 13 -3 46.9 7.2
1 13 3 30.1 7.7
-1 -13 3 34.2 6.7
2 -13 3 49.6 7
-2 -13 -3 59.39 8.4
-2 13 3 53.59 7.5
2 13 -3 31.7 5.8
-2 -13 3 45.2 7
-2 13 -3 42.9 6.6
2 -13 -3 51.09 8.2
2 13 3 52.69 6
-3 -13 -3 10.8 6.3
3 -13 3 12.6 4.7
-3 13 3 6.4 4.5
3 -13 3 6.6 4
3 13 -3 16.1 5.1
3 13 3 7.5 4
-3 13 -3 13.1 5
-3 -13 3 4 4.3
3 -13 -3 17.3 4.6
0 -14 3 0.7 3.7
0 14 3 1.5 2.5
0 -14 -3 3.5 3.8
0 14 -3 -3.7 2.5
1 -14 3 4.9 4.2
-1 14 3 3.5 3.6
1 14 -3 5.7 3.8
-1 14 3 7.4 3.8
-1 -14 -3 -1.5 3.8
-1 -14 3 11.9 5.7
1 -14 -3 12.3 4.9
-1 14 -3 -2.6 2.5
1 14 3 11 3.7
-2 14 3 5.2 4.2
2 -14 3 8.8 4.4
-2 -14 -3 1.4 4.7
2 14 -3 7.3 4.3
2 -14 3 11.3 7.2
2 -14 -3 4.9 4.7
2 14 3 6.3 4.4
-2 -14 3 4.6 4
-2 14 -3 6.9 4.1
0 0 -4 8.1 0.5
0 0 4 10.6 1
0 0 4 7.6 0.9
0 0 -4 10.1 1
0 0 4 9.7 1
0 0 -4 9.6 0.9
0 0 -4 8 0.9
1 0 4 7.8 1.4
-1 0 -4 8.4 1.4
-1 0 -4 9.2 1.5
1 0 4 7 0.6
1 0 4 10.3 1.5
1 0 -4 9.8 1.3
1 0 -4 10.3 1.4
-1 0 4 7.8 0.9
1 0 -4 9.3 0.8
1 0 -4 11.2 1.5
-1 0 4 9.8 1.4
-1 0 -4 7.3 0.6
-1 0 -4 10.9 1.7
1 0 4 8.2 1.4
1 0 -4 9.8 1.5
-2 0 4 2867.61 83.49
-2 0 4 2819.52 83.69
2 0 -4 2716.23 82.69
2 0 4 2685.73 83.89
-2 0 -4 2637.94 83.69
-2 0 -4 2769.52 84.19
-2 0 4 2718.03 82.89
2 0 -4 2809.02 83.49
2 0 4 2757.42 83.79
2 0 4 2687.43 84.09
-2 0 -4 2808.02 84.39
3 0 -4 62.19 3.7
-3 0 4 67.19 4.7
3 0 -4 66.59 4.7
-3 0 4 66.59 4
-3 0 -4 64.49 4.9
3 0 -4 64.79 4
3 0 4 64.89 4.5
3 0 -4 64.99 4
-4 0 4 469.35 18.1
-4 0 -4 422.46 18.8
4 0 4 468.45 18
4 0 -4 459.15 18.7
4 0 -4 451.55 17.1
-4 0 4 451.35 16.4
-4 0 -4 472.25 18.7
-5 0 4 9.7 2.9
5 0 -4 4.6 3.6
5 0 4 9.8 3.1
5 0 -4 10.1 2.5
6 0 4 18.1 5.7
6 0 4 31.3 5.2
-6 0 4 35.6 5.8
6 0 -4 23.2 5.4
-6 0 -4 22.3 4.7
7 0 -4 13.6 4.7
-7 0 4 0.6 3.9
7 0 4 9 5.6
-7 0 -4 3.7 4.3
0 -1 -4 3608.44 106.69
0 1 -4 3651.43 106.89
0 -1 -4 3624.54 106.69
0 1 4 3389.06 106.59
0 1 -4 3626.54 106.59
-1 1 4 21.1 1.6
1 1 -4 17.5 1.6
-1 1 4 22 1.6
1 -1 4 24.8 1.8
1 -1 4 22.8 1.7
-1 1 4 23.1 1.7
1 -1 4 20.1 1.8
1 1 -4 24.4 1.7
-1 -1 -4 21.2 1.2
-1 -1 -4 24.6 2
1 1 -4 25 1.1
-1 -1 -4 21.1 1.2
-1 -1 -4 24.3 1.8
1 -1 4 23.6 1.3
1 1 -4 21.2 1.8
-1 -1 4 21.6 1.1
1 -1 -4 22.5 1.6
1 -1 -4 24.2 1.6
1 1 4 23.2 1.8
-1 1 -4 22.6 1.3
1 -1 -4 20.3 1.5
-1 -1 4 21.2 1.6
1 1 4 23.8 1.8
-1 -1 4 23.3 1.9
-1 1 -4 21.6 1.8
-1 1 -4 22.1 1.8
1 -1 -4 19.5 1.7
-1 -1 4 22.5 1.8
-1 1 -4 22.9 1.8
1 -1 -4 23.4 1.7
1 1 4 22.4 1.9
2 -1 4 43.6 1.8
2 1 -4 43.2 2.2
-2 -1 -4 41.9 1.7
2 1 -4 46 3.4
2 1 -4 40.4 2.9
2 1 -4 43.7 3.3
2 -1 4 41.1 3.2
-2 1 4 43.3 3.2
2 1 -4 44.7 2.4
2 -1 4 49.3 3.5
2 1 -4 36.7 3
-2 -1 -4 42.2 3
-2 -1 -4 49.1 3.7
2 1 4 43 3.3
-2 -1 4 42.3 3.2
2 -1 -4 40.3 2.8
2 -1 -4 43.8 2.6
-2 1 -4 48.3 3.7
-2 1 -4 43.8 3.4
2 -1 -4 40.5 3.2
2 1 4 45.6 3.4
-2 1 -4 43.1 3.1
2 1 4 45.7 3.2
2 -1 -4 43.1 3
-3 1 4 260.87 10.4
-3 1 4 270.47 11
-3 1 4 272.87 11.8
3 1 -4 282.37 12
3 1 -4 259.77 10.7
3 1 -4 285.87 11.2
3 -1 4 285.17 12.6
3 1 -4 267.97 9.9
-3 1 -4 276.17 12.3
-3 1 -4 276.27 11.6
-3 -1 4 272.57 10.7
3 1 4 293.07 11.4
3 -1 -4 258.17 10.6
-4 -1 -4 29.9 4.8
4 1 -4 26.7 4.6
4 -1 4 31.3 4.3
4 1 -4 26.2 3.4
-4 1 4 26.4 4.1
-4 -1 4 36.1 5.2
-4 1 -4 29 4.5
-4 1 -4 26.4 4.6
4 -1 -4 32 4.3
4 1 4 28.1 4.1
-4 -1 4 28.6 2.9
4 1 4 26.9 4.6
-5 -1 -4 386.26 17.7
5 -1 4 392.06 16.9
5 1 -4 372.66 15.1
5 1 -4 373.36 17.5
-5 1 4 392.16 16.6
5 -1 -4 379.76 16.1
-5 -1 4 401.86 17.2
-5 1 -4 369.96 17
5 -1 -4 378.66 17.7
-5 1 -4 346.67 17.8
5 1 4 392.96 16.5
5 1 4 336.87 17.3
-6 1 4 11.1 3.8
-6 -1 -4 9.5 3.9
6 1 -4 9 4.4
6 -1 4 3.3 2.6
-6 1 -4 6.3 3.5
6 1 4 1.3 2.2
6 -1 -4 4.6 3.6
6 1 4 8.1 3.5
-6 -1 4 3.2 3
6 -1 -4 1.3 2.1
7 -1 4 20.3 6.4
-7 -1 -4 14.5 5.6
7 -1 4 20.1 5.5
7 1 -4 17.1 4.5
-7 -1 4 6.1 4.9
7 -1 -4 14.3 5.3
7 1 4 12 5.5
-7 1 -4 9.8 4.8
0 2 4 1097.09 31.8
0 2 -4 1029.2 32.7
0 -2 4 1051.19 32.2
0 -2 4 1031 32.2
0 2 4 1055.89 32.4
0 -2 -4 1049.99 32.4
0 2 -4 1019.7 32.1
0 -2 4 1051.59 32.8
0 2 4 1009.1 32.2
0 -2 -4 1052.19 31.8
0 2 -4 1104.39 32.3
0 2 -4 1081.89 32.2
0 -2 -4 1052.99 32.5
0 -2 4 1087.99 32.3
0 -2 -4 1035.4 32.3
1 2 -4 236.98 9.1
-1 2 4 249.88 8.6
-1 -2 -4 235.68 8.7
-1 -2 -4 246.88 8.3
1 -2 4 252.97 8.5
1 2 -4 242.68 8.8
1 -2 4 253.97 8.9
1 -2 4 240.78 8.4
1 -2 4 235.78 9.1
-1 -2 -4 239.48 9.2
-1 2 4 249.68 8.9
-1 -2 -4 226.08 8.7
1 2 -4 232.98 8.9
1 2 4 237.18 9.1
1 -2 -4 238.18 8.3
1 -2 -4 236.08 8.9
1 2 4 250.17 8.3
-1 2 -4 262.07 8.6
1 -2 -4 238.48 8.6
-1 -2 4 236.58 8.8
1 2 4 259.87 8.9
-1 2 -4 231.08 9
1 2 4 259.67 8.8
1 -2 -4 247.28 8.3
-1 -2 4 237.88 8.9
-1 2 -4 245.58 9
-1 2 -4 243.28 8.4
-1 -2 4 241.38 9.2
1 -2 -4 244.48 8.3
2 -2 4 15.8 2.4
-2 -2 -4 18.7 1.5
-2 -2 -4 27.4 3.7
2 2 -4 18.2 1.2
2 2 -4 17.1 1.1
-2 2 4 18.2 1.8
2 -2 4 20.9 2.9
2 -2 4 17.6 1.4
-2 2 4 21.3 2.3
-2 -2 -4 19.5 2
2 2 -4 22.3 2.5
2 2 -4 23.8 3.2
-2 2 4 22 2.3
2 2 -4 19.6 2.1
2 -2 4 19.3 2.4
-2 2 -4 20.6 2.1
2 2 4 24 2.8
2 2 4 22.7 2.6
-2 2 -4 18.3 2.9
-2 -2 4 18.8 2.7
-2 -2 4 20.5 2.2
2 -2 -4 20.6 2.7
2 2 4 21.1 3.1
2 2 4 19.9 1.3
-2 2 -4 17.5 1.4
2 -2 -4 18.5 2
2 2 4 16 2.7
-2 -2 4 23.7 3.1
2 -2 -4 14.3 1.7
-2 2 -4 20.2 2.3
2 -2 -4 16.7 1.8
3 -2 4 507.45 18.7
-3 -2 -4 497.15 19
3 2 -4 490.55 16.2
3 -2 4 500.35 15.7
3 2 -4 504.55 18.8
-3 2 4 517.55 17.6
-3 -2 -4 480.25 15.7
-3 2 4 507.15 18.7
3 -2 4 489.95 15.7
3 2 -4 494.45 16.4
3 2 -4 484.85 21.2
-3 2 -4 504.05 18.1
-3 -2 4 521.85 18.7
-3 2 -4 484.25 19
3 2 4 493.45 18.8
3 2 4 459.65 15.5
3 2 4 496.05 17.7
-3 -2 4 488.75 17.7
4 2 -4 133.29 6.4
4 -2 4 138.29 8.2
-4 -2 -4 142.19 9.1
-4 2 4 143.99 7.6
-4 2 4 124.79 8.1
4 2 -4 139.39 8.4
-4 -2 4 127.79 6.8
4 2 4 126.09 8.6
-4 2 -4 134.19 7.9
4 -2 -4 151.88 8
4 2 4 146.99 7.7
-4 -2 4 120.89 8
-5 -2 -4 19.3 4.4
5 2 -4 5.6 3.5
-5 2 4 10.4 3.2
5 -2 4 21.6 4.5
5 -2 -4 16.3 3.7
5 2 4 16.8 3.7
5 -2 -4 14.2 2.7
5 2 4 13.6 4.1
-5 2 -4 21 5
-5 -2 4 18.7 4.3
-5 2 -4 16.1 3.8
-6 -2 -4 71.59 7.6
-6 2 4 71.09 7
6 2 -4 61.59 6.8
6 -2 4 63.99 6.5
-6 2 -4 71.09 7.6
6 -2 -4 72.99 6.6
6 -2 -4 64.59 7.4
6 2 4 68.69 7.3
-6 2 -4 68.09 7.1
-6 -2 4 71.89 7
6 2 4 72.79 6.7
7 -2 4 14.8 5.8
-7 -2 -4 9.9 4.8
7 -2 4 12.7 5.3
7 2 -4 12.5 5.5
7 -2 -4 24.2 5.8
7 2 4 20.5 6.7
-7 -2 4 24.7 5.9
0 3 4 155.88 6.7
0 3 -4 175.58 6.3
0 -3 4 176.68 6.6
0 3 4 172.38 6.3
0 3 -4 172.08 6.6
0 3 -4 172.98 6.3
0 -3 4 178.28 7.2
0 -3 -4 177.48 6.9
0 -3 -4 179.28 6.2
0 -3 4 169.98 6.4
0 3 4 183.58 6.7
0 -3 -4 170.28 6.6
0 -3 -4 174.28 6.5
0 -3 4 175.98 6.4
0 3 -4 158.88 6.8
0 3 4 186.58 6.2
1 -3 4 698.93 22.1
-1 3 4 734.93 22.8
-1 -3 -4 661.03 22.9
1 3 -4 682.13 23.2
-1 -3 -4 735.93 23.6
-1 -3 -4 703.23 22.8
-1 -3 -4 683.33 22.7
1 3 -4 759.12 23.2
1 3 -4 691.03 23.4
1 -3 4 711.93 23
1 -3 4 742.73 23.1
-1 3 4 738.93 23.3
-1 3 -4 695.83 22.8
1 -3 -4 737.13 22.5
1 3 4 711.03 22.7
-1 -3 4 721.03 23.7
1 3 4 689.83 22.7
-1 -3 4 735.83 23.3
-1 3 -4 737.93 22.4
1 -3 -4 707.23 23.3
-1 3 -4 736.43 23.3
1 3 4 689.63 23.3
1 -3 -4 722.83 23.3
1 3 4 751.12 23
1 -3 -4 696.43 22.1
1 -3 -4 705.33 22.9
-2 -3 -4 2649.33 86.69
-2 -3 -4 2886.11 86.19
2 -3 4 2924.21 86.29
2 -3 4 2812.82 86.29
2 3 -4 3037 87.69
-2 -3 -4 2795.12 88.09
-2 3 4 2918.21 87.59
-2 3 4 2883.81 87.49
2 -3 4 2897.11 87.99
2 3 -4 2772.12 87.29
-2 3 -4 2883.51 86.59
2 -3 -4 2825.82 86.39
-2 3 -4 2892.01 87.99
-2 -3 4 2847.81 87.49
2 3 4 2991.5 87.79
2 -3 -4 2838.92 86.89
2 3 4 2949.21 86.69
2 -3 -4 2844.52 87.09
-2 3 -4 2782.32 85.99
2 3 4 2757.92 85.89
-2 -3 4 2863.71 87.69
2 -3 -4 2890.21 87.09
-3 3 4 32.1 2.8
3 3 -4 34 2
-3 -3 -4 33.2 2.4
3 3 -4 40.7 3.9
3 -3 4 33.4 3
3 3 -4 33.1 2
3 -3 4 35.4 3.7
-3 -3 -4 42.4 5.4
-3 3 4 31.7 3.5
3 -3 4 36.4 2.4
3 3 4 34.7 2.2
-3 3 -4 36.8 3.3
3 -3 -4 35.3 3.1
3 -3 -4 34.1 3.1
-3 3 -4 38.7 3.8
3 3 4 33.7 3
3 3 4 35.3 4.7
-3 -3 4 35.4 3.6
-3 -3 4 34.6 3.3
4 3 -4 37 6
-4 3 4 39.7 4.5
-4 3 4 38.1 3.7
-4 -3 -4 42.3 6
4 -3 4 42.9 7.8
-4 -3 4 45.6 4.8
4 3 4 52.49 7.9
-4 3 -4 36.4 4.1
4 3 4 43.1 3.8
-4 3 -4 45 6.4
-4 -3 4 42.4 4.5
4 -3 -4 40.9 3.6
4 -3 -4 41.9 4.3
5 -3 4 141.59 9.5
5 3 -4 153.18 10
-5 -3 -4 141.69 9.9
-5 3 4 146.49 9.8
5 -3 -4 152.08 9.4
5 3 4 131.89 9.7
5 3 4 137.79 7.9
5 -3 -4 137.79 7.6
-5 -3 4 144.49 9.6
-5 3 -4 140.49 9.9
6 3 -4 28.3 5.5
-6 3 4 8 5.3
6 -3 4 15.6 4.2
-6 -3 -4 27.1 5.7
-6 3 -4 14.9 5.2
6 3 4 21.6 6.2
-6 -3 4 15.4 4.7
6 -3 -4 19.6 4.3
-6 3 -4 16.6 5.4
7 3 -4 12 5.1
-7 -3 -4 14.7 6
7 -3 4 19.1 5.5
7 3 4 26.7 6.6
-7 -3 4 12.4 5.2
7 -3 -4 34.7 7.3
0 -4 4 90.69 4.2
0 4 -4 89.69 4.7
0 4 -4 85.39 3.9
0 4 4 85.59 4.4
0 -4 -4 89.69 4
0 4 4 97.59 4.1
0 4 4 92.69 4.4
0 -4 4 93.99 4.4
0 -4 -4 87.99 4.1
0 4 4 88.89 3.9
0 -4 -4 83.39 4.2
0 -4 4 90.09 4.9
0 4 -4 95.99 4.5
0 -4 4 83.19 3.9
0 4 -4 91.49 3.9
0 -4 -4 83.99 4.5
-1 -4 -4 2466.55 74.99
1 4 -4 2336.47 75.09
-1 4 4 2527.15 75.39
1 -4 4 2515.75 74.99
-1 4 4 2322.97 75.19
1 -4 4 2414.66 73.59
1 -4 4 2469.65 75.49
-1 -4 -4 2205.08 74.89
-1 4 4 2619.94 74.89
1 4 -4 2686.03 75.29
1 -4 4 2375.46 75.19
1 -4 4 2492.35 75.29
-1 -4 -4 2528.65 75.49
-1 -4 -4 2306.07 74.99
1 4 -4 2405.06 75.49
-1 -4 4 2495.25 73.39
1 4 4 2640.04 74.99
1 -4 -4 2532.45 73.69
1 4 4 2506.75 74.59
1 4 4 2379.46 74.79
-1 4 -4 2547.95 73.89
1 -4 -4 2494.45 74.39
1 -4 -4 2565.14 75.59
1 -4 -4 2389.36 74.89
-1 -4 4 2337.87 75.19
-1 4 -4 2419.76 74.99
1 4 4 2346.77 75.99
-1 4 -4 2521.15 75.39
-1 -4 4 2554.74 75.99
-1 -4 4 2547.75 75.09
-1 -4 4 2433.96 73.19
2 -4 4 374.06 14.5
2 -4 4 357.86 12.4
-2 4 4 355.76 13.8
-2 4 4 372.56 14.2
2 4 -4 377.56 14.1
-2 -4 -4 332.27 13.1
-2 -4 -4 385.76 13.3
2 -4 4 385.86 13.3
-2 -4 -4 372.06 14.6
2 4 4 369.06 13
-2 -4 4 361.46 14.1
2 4 4 387.76 14.2
2 -4 -4 382.06 12.3
-2 -4 4 372.76 14.3
2 -4 -4 388.16 13.9
2 -4 -4 364.26 13.3
-2 4 -4 347.47 12.9
-2 4 -4 369.96 12.7
2 -4 -4 367.76 12.6
2 4 4 339.37 13.2
-2 4 -4 383.96 14.5
3 4 -4 276.77 12
3 -4 4 272.37 10.2
3 -4 4 278.57 12.3
-3 4 4 272.47 12
3 4 -4 261.47 8.5
3 -4 4 244.98 10.2
-3 -4 -4 280.37 10.4
-3 -4 -4 264.07 12.3
-3 4 4 260.97 11.9
3 4 -4 266.17 8.6
-3 4 -4 278.57 10.7
3 4 4 281.47 10.6
-3 -4 4 273.47 12.1
-3 -4 4 265.57 12.6
3 4 4 259.77 9.8
-3 4 -4 257.97 12.3
3 -4 -4 257.57 10.5
3 4 4 262.77 11.9
4 -4 4 46.1 3.8
4 -4 4 51.69 5.1
-4 4 4 47.9 5.1
-4 -4 -4 41.8 6
4 4 -4 48.3 4.8
4 -4 -4 51.49 4.2
4 4 4 51.79 6.8
-4 4 -4 47.3 5.2
4 4 4 42 3.7
-4 -4 4 51.89 5.2
4 -4 -4 49 5.2
-4 -4 4 44.1 4.4
-5 4 4 -0.5 2.2
-5 -4 -4 3.6 3.4
5 -4 4 2.6 2.6
-5 4 4 4.4 2.8
5 4 -4 6.5 3.6
5 4 4 2.3 2
5 4 4 -0.6 2.5
-5 -4 4 4.5 2.8
-5 4 -4 4.5 2.9
-5 4 -4 0.9 2.5
5 -4 -4 3.1 1.8
5 -4 -4 7.6 3.3
-6 4 4 17 4.7
6 -4 4 30.3 5.6
-6 -4 -4 21.2 5.3
6 4 -4 33.6 10.6
6 -4 -4 23.3 5.1
-6 -4 4 26.9 6.1
-6 4 -4 19.3 6.1
6 4 4 16.7 5.8
7 4 -4 31.7 6.7
-7 -4 -4 16 6.1
7 -4 4 30.4 6.3
7 4 4 28.8 6.9
-7 4 -4 34.4 8.3
7 -4 -4 40 6.8
-7 -4 4 19.9 6.9
0 -5 4 1358.36 43.5
0 5 4 1499.15 43.9
0 -5 4 1446.36 45.2
0 5 -4 1328.17 43.4
0 5 -4 1488.25 44.5
0 -5 -4 1357.66 44
0 -5 -4 1426.56 43.9
0 -5 -4 1391.86 43.6
0 5 -4 1455.65 43.3
0 5 4 1410.66 43.3
0 5 4 1437.96 44.3
0 -5 -4 1393.16 44.8
-1 -5 -4 500.15 17.6
1 -5 4 490.15 19.4
1 5 -4 448.96 17.1
-1 -5 -4 460.85 16.7
-1 -5 -4 452.45 17.1
1 -5 4 496.55 17.7
1 -5 4 513.45 17.8
1 5 -4 535.95 17.6
-1 5 4 498.85 17
-1 5 4 503.75 17.7
-1 -5 -4 499.65 17.6
-1 -5 4 478.05 15.5
-1 5 -4 510.25 17.7
1 -5 -4 516.05 17.9
1 5 4 491.05 17.3
-1 -5 4 507.75 18.3
-1 -5 4 512.85 17.2
1 5 4 521.75 17.2
1 5 4 502.35 16.8
1 -5 -4 501.65 15.7
1 -5 -4 486.25 16.6
-1 5 -4 501.95 15.7
2 -5 4 1590.44 50.19
-2 5 4 1568.94 49.5
-2 5 4 1548.25 49.99
2 -5 4 1564.24 49.1
2 5 -4 1621.24 49.7
-2 -5 -4 1370.36 48.2
-2 -5 -4 1531.15 51.59
-2 -5 -4 1561.24 49.1
2 -5 4 1515.15 47.1
2 -5 -4 1530.65 47.3
-2 -5 4 1607.04 51.29
-2 5 -4 1546.45 47.4
-2 5 -4 1615.14 50.19
2 5 4 1584.94 48.2
2 -5 -4 1580.34 47
-3 5 4 20.6 3.7
3 5 -4 19.5 3.9
-3 -5 -4 13.9 3.3
3 -5 4 21.6 3
-3 -5 -4 15.3 2.8
-3 5 4 25.7 4.1
3 -5 4 19.5 3.8
-3 -5 4 15.3 3.4
3 5 4 18.9 2.8
3 5 4 24.4 4.6
3 -5 -4 25.3 3.8
-3 5 -4 21.9 4
3 -5 -4 18.7 2.6
-3 -5 4 18.5 3.7
-3 5 -4 18.1 3.3
-4 -5 -4 49.9 6.8
4 5 -4 41.8 6
-4 5 4 44.7 4.9
4 -5 4 40.2 3.4
4 -5 4 50.29 6.8
-4 5 -4 44.1 4.8
4 5 4 47.5 3.7
-4 -5 4 42.4 4.2
4 -5 -4 42.6 4.1
-4 -5 4 47.7 6.4
-4 5 -4 45.7 5.1
4 5 4 40.7 6
5 5 -4 21.1 5
-5 5 4 12.9 4.3
-5 -5 -4 11.4 3.4
5 -5 4 11.3 4
-5 -5 4 11.5 3.3
-5 5 -4 13.2 4
5 5 4 21.8 5.4
5 -5 -4 16.7 4
6 5 -4 29.4 6.2
-6 -5 -4 32.3 5.8
6 -5 4 35.9 6.4
-6 5 4 29.3 9.8
6 5 4 37.1 7.2
-6 5 -4 42.7 8.1
-6 -5 4 26.6 5.2
6 -5 -4 41.8 9
0 6 4 48.8 3.6
0 6 4 51.69 2.9
0 6 -4 49.8 2.8
0 -6 4 50.59 3.1
0 -6 -4 54.19 3.1
0 6 4 59.79 3.6
0 6 -4 43.6 2.8
1 -6 4 254.77 10.6
-1 6 4 248.08 10.7
-1 -6 -4 249.78 11.4
-1 6 4 253.77 10.1
1 6 -4 272.27 10.6
-1 -6 -4 253.77 10.4
1 6 -4 235.38 10
1 -6 -4 253.77 8.3
-1 -6 4 261.87 10.1
-1 6 -4 250.17 10.6
1 -6 -4 265.97 11
-1 6 -4 244.88 8.3
1 6 4 244.28 9.7
-1 6 -4 257.27 8.4
1 6 4 264.97 10.2
-1 -6 4 246.28 8.6
-1 -6 4 242.38 11
1 6 4 230.88 9.9
-2 6 4 183.38 9.5
2 -6 4 169.18 6.1
-2 -6 -4 178.98 8.6
-2 6 4 174.68 9.1
2 -6 4 168.68 9
2 6 -4 178.58 8.7
-2 -6 -4 177.58 9
-2 -6 4 180.18 8.7
2 -6 -4 184.88 8.8
-2 -6 4 184.18 9.2
-2 6 -4 171.78 8.9
-2 6 -4 181.38 6.3
2 6 4 190.08 7.7
2 6 4 183.58 8.6
2 -6 -4 177.78 6
3 -6 4 8.3 3.2
-3 -6 -4 0.5 2
-3 6 4 5.5 2.7
-3 6 4 4.6 2.5
3 6 -4 3.9 2.4
3 -6 4 6.2 2.3
3 -6 -4 3.8 2
-3 -6 4 3 2.2
3 -6 -4 3.5 1.6
-3 6 -4 11.6 3.2
-3 -6 4 3.6 2.3
3 6 4 6.9 1.8
3 6 4 3 2.4
-4 -6 -4 82.19 7.2
4 -6 4 73.69 5
4 6 -4 65.49 6.1
4 -6 4 81.39 7.1
-4 6 4 77.19 6.7
-4 -6 4 73.69 6.5
-4 -6 4 85.49 6.3
-4 6 -4 69.09 6.7
4 6 4 75.89 6.6
4 6 4 75.89 4.8
-5 -6 -4 25.6 6.1
-5 6 4 35.8 6.7
5 6 -4 20.6 4.9
5 -6 4 19.9 4.8
-5 -6 4 17.7 4.5
5 -6 -4 21.4 5
5 -6 -4 26.3 5
5 6 4 21.4 4.9
-5 6 -4 29.2 5.8
-6 6 4 16.3 5.9
6 6 -4 28.5 6.4
6 -6 4 8.9 4.5
-6 -6 -4 22.2 5.1
6 6 4 15.8 5.5
6 -6 -4 14.9 4.2
-6 -6 4 15.8 4.5
-6 6 -4 15.6 5.6
0 7 4 371.66 13.8
0 7 -4 350.26 12
0 7 4 335.77 12.1
0 -7 4 351.76 14.6
0 7 -4 365.76 13.8
0 -7 4 327.37 13.2
0 7 -4 340.47 12.4
0 -7 -4 361.26 14.4
0 -7 -4 363.46 12.5
-1 -7 -4 217.68 9.4
-1 7 4 216.78 10.2
1 7 -4 220.38 9.8
-1 7 4 219.18 10.1
-1 -7 -4 200.58 9.8
1 -7 4 207.28 9.7
1 -7 4 220.48 10.3
1 7 4 224.08 9.4
1 7 4 214.28 9.1
-1 -7 4 214.28 9
1 -7 -4 213.78 10.2
-1 -7 4 203.58 10.3
-1 7 -4 220.58 10
-2 -7 -4 158.48 8.2
-2 -7 -4 143.09 7.9
-2 7 4 130.59 8
2 -7 4 143.49 7.9
2 7 -4 147.49 7.8
-2 7 4 149.88 7.9
2 -7 4 146.59 8.5
2 -7 -4 144.59 8.1
2 7 4 141.99 6.7
-2 7 -4 141.69 8.1
2 7 4 147.49 7.6
-2 -7 4 144.99 7.7
-2 -7 4 139.29 8.4
3 -7 4 244.38 12.4
3 -7 4 234.98 10.9
-3 -7 -4 238.88 12.1
-3 7 4 229.58 12
-3 7 4 241.98 12
-3 -7 -4 232.38 11
3 7 -4 229.28 11.6
-3 -7 4 226.98 13.3
3 7 4 238.78 11.7
-3 7 -4 241.38 12.2
-3 -7 4 233.98 11.7
-4 7 4 17.5 4.3
-4 -7 -4 12.3 3.6
4 -7 4 18.8 4.3
4 7 -4 9.2 3.7
4 -7 4 11.4 2.8
-4 -7 4 13.1 3.6
4 -7 -4 13.1 3.2
-4 -7 4 13.2 3.6
-4 7 -4 12.1 4
4 7 4 16.1 4.2
-5 7 4 57.79 8.5
-5 -7 -4 61.29 6.9
5 7 -4 63.19 6.8
5 -7 4 65.79 7.1
5 -7 -4 63.29 6.9
-5 -7 4 57.29 6.6
5 7 4 65.49 7.2
-5 7 -4 69.29 9.5
-6 7 4 16.3 5.7
6 7 -4 13.5 4.7
-6 -7 -4 15.8 6
6 -7 4 11.6 4.7
6 -7 -4 9.5 4.1
-6 7 -4 9.6 4.5
-6 -7 4 9.7 4.5
6 7 4 14.6 4.7
0 -8 -4 296.97 11.1
0 -8 -4 305.47 13.5
0 8 -4 282.97 10.6
0 8 -4 315.07 12.9
0 8 4 331.57 12.5
0 -8 4 314.17 13.9
0 8 4 303.97 12.7
1 -8 4 217.08 10.7
-1 8 4 216.28 10.3
1 8 -4 209.98 10.7
1 -8 4 214.88 10.1
-1 -8 -4 203.58 10.4
-1 8 4 212.48 9.6
-1 -8 -4 213.28 9.4
-1 8 -4 203.18 10.7
-1 -8 4 209.58 9
1 8 4 203.58 9.3
1 -8 -4 211.28 11.3
1 8 4 212.38 9.5
-1 -8 4 209.48 11.6
-2 8 4 114.09 7.1
-2 -8 -4 116.99 7.4
2 -8 4 110.19 7.2
-2 8 4 116.49 7.6
2 8 -4 116.99 7.1
-2 -8 -4 112.29 7
-2 -8 4 113.89 6.8
2 8 4 107.79 5.9
-2 -8 4 104.19 7.6
2 -8 -4 106.69 7.3
2 8 4 128.89 10.2
-2 8 -4 112.99 7.3
-3 8 4 366.36 17
-3 -8 -4 376.46 16.7
-3 -8 -4 377.66 15.9
3 -8 4 350.16 20.3
3 8 -4 355.86 16.1
-3 8 4 352.96 16.3
3 -8 4 380.06 17.2
-3 8 -4 351.76 16.7
-3 -8 4 382.36 17
3 8 4 360.66 13.8
3 8 4 359.36 15.9
-3 -8 4 398.76 16.5
3 -8 -4 393.06 16.5
4 8 -4 33 5.6
-4 -8 -4 31 6.2
4 -8 4 42.1 6.9
-4 8 4 28.5 5.7
4 -8 4 30.3 5.1
-4 -8 4 18 4.1
-4 8 -4 27.6 5.5
4 -8 -4 22.9 4.1
-4 -8 4 29 5.2
4 8 4 21.4 4.9
-5 -8 -4 27.6 7.2
-5 8 4 10.2 4
5 8 -4 22.4 5.3
5 -8 4 17.1 4.8
5 8 4 20.7 8
-5 8 -4 20.3 5.5
5 -8 -4 15.4 4.5
6 8 -4 13.7 4.9
-6 8 4 12.7 5.2
6 -8 4 19.7 6.2
-6 -8 -4 29 7
6 -8 -4 23.6 6
-6 8 -4 20.8 5.9
6 8 4 20.8 6
-6 -8 4 7.2 4
0 9 -4 76.79 5.6
0 9 4 77.69 5.4
0 -9 -4 77.29 6
0 9 4 68.29 5.3
0 -9 4 78.79 6.3
1 9 -4 31.2 4.5
-1 -9 -4 22.8 4.4
-1 -9 -4 29.4 3.8
-1 9 4 37.6 5.1
1 -9 4 41.4 5.9
-1 9 4 37.1 4.9
1 -9 4 36.8 4.8
1 9 4 27 3.7
-1 -9 4 39.3 5.6
1 -9 -4 39 5.6
-1 9 -4 26.7 4.3
-2 -9 -4 59.69 5.9
2 -9 4 72.79 6.1
2 9 -4 65.49 5.8
2 -9 4 76.69 6.3
-2 9 4 72.99 5.8
-2 -9 -4 68.89 5.6
-2 9 4 69.19 6.3
-2 9 -4 71.79 6.2
2 9 4 68.59 4.7
2 -9 -4 77.79 6.3
-2 -9 4 57.99 5.1
2 9 4 65.89 5.4
-2 -9 4 71.79 6.3
-3 -9 -4 42.7 5.8
3 -9 4 51.99 5.1
3 -9 4 54.79 7.6
-3 9 4 49.99 7.1
3 9 -4 31.8 5.1
-3 9 4 42.9 5
-3 -9 -4 47 5.1
-3 -9 4 33.1 5.3
3 -9 -4 37.1 5.7
-3 9 -4 58.09 7.7
-3 -9 4 53.99 7.3
3 9 4 44.5 6
-4 9 4 20 4.9
4 -9 4 27.3 5.7
4 9 -4 25.7 5.7
-4 -9 -4 25.9 5.5
-4 -9 4 18.3 4.5
4 -9 -4 16.2 4
-4 -9 4 16.3 4.7
-4 9 -4 17.2 4.3
4 9 4 24.1 5.4
5 -9 4 20.6 5.8
-5 -9 -4 15 4.8
-5 9 4 15.8 5.1
5 9 -4 4 3.6
-5 -9 4 13.8 4
5 -9 -4 21 5.3
5 9 4 11 5
-5 9 -4 11.4 4.4
0 -10 -4 36 5.3
0 -10 4 39.9 5.9
0 10 -4 33.8 5
0 10 4 31.9 4.5
0 10 4 32.3 4.7
1 -10 4 68.79 5.8
1 10 -4 65.09 5.4
1 -10 4 54.09 5.8
-1 10 4 54.49 5
-1 10 4 63.49 5.8
-1 -10 -4 56.09 6.2
-1 -10 4 53.29 5.7
-1 10 -4 56.69 5.3
1 -10 -4 66.59 6.3
1 10 4 56.19 5.1
1 10 4 65.39 5.1
2 -10 4 42.1 6.4
2 -10 4 47.9 6.7
-2 10 4 35.6 5.5
2 10 -4 39.3 4.5
-2 -10 -4 42.6 6.3
-2 10 4 43.8 4.9
-2 -10 -4 40.1 5.4
-2 -10 4 42.5 4.5
-2 -10 4 41.5 6.4
2 10 4 47.6 4.2
2 -10 -4 44.3 6.3
2 10 4 33.3 5.1
-2 10 -4 40.5 6.1
-3 10 4 86.59 7.8
3 -10 4 95.19 7.8
3 10 -4 82.69 6.9
-3 -10 -4 68.69 6.5
-3 -10 -4 89.39 7.5
-3 10 4 90.59 7.6
3 -10 4 91.49 7.2
-3 -10 4 85.49 6.9
-3 -10 4 69.69 7.2
3 10 4 81.39 7
-3 10 -4 91.29 7.9
3 -10 -4 80.19 7.2
4 10 -4 47.4 7
-4 -10 -4 43 6.9
-4 10 4 42 7.1
4 -10 4 53.49 8.2
-4 -10 4 46.1 6.6
4 -10 -4 55.69 6.2
-4 10 -4 46 7.7
4 10 4 48.9 10.9
-4 -10 4 50.79 7
5 10 -4 0.4 3.3
-5 -10 -4 -5.6 3
-5 10 4 2.4 4
5 -10 4 3.8 3.9
5 -10 -4 -6.7 3.1
-5 -10 4 -2.5 2.9
-5 10 -4 4.3 4.5
5 10 4 -1.6 4.3
0 11 -4 107.39 7.5
0 -11 4 98.29 7.7
0 -11 4 89.39 8
0 11 4 101.49 7
0 -11 -4 104.39 8
0 11 4 102.99 7.3
-1 -11 -4 45.9 6.6
-1 11 4 55.59 5.8
-1 11 4 55.39 5.3
1 -11 4 58.99 5.5
1 -11 4 54.09 7.3
1 11 -4 54.29 5.4
1 11 4 49.5 5.1
1 -11 -4 71.89 8.6
-1 -11 4 48.2 7.3
1 11 4 55.09 5.1
-1 11 -4 56.49 5.6
2 11 -4 18.8 4.4
2 -11 4 42.7 6.5
-2 11 4 26.4 5.3
-2 11 4 13.4 3.8
2 -11 4 33.9 5.9
-2 -11 -4 26.4 5
-2 11 -4 26.5 5.5
-2 -11 4 25.6 5.5
2 -11 -4 27.4 5
2 11 4 18 4.2
3 -11 4 59.39 8.6
-3 11 4 35.4 6.3
-3 -11 -4 35.1 5.8
3 -11 4 30.3 5.5
-3 -11 -4 40.2 6.4
-3 -11 4 28.6 5
3 11 4 24.9 5.4
-3 -11 4 41.8 7
3 -11 -4 39.7 6.7
-3 11 -4 32.1 7.5
4 -11 4 21.4 5.4
4 11 -4 13.2 3.9
-4 11 4 16.9 4.8
4 11 4 19.6 5
-4 -11 4 21 8.4
4 -11 -4 4.7 3.7
4 -11 -4 14.2 4.8
-4 11 -4 19.4 5.7
0 -12 -4 66.39 6.5
0 12 4 50.89 5.5
0 12 4 59.79 5.8
0 -12 4 45.8 6.9
0 12 -4 53.19 5.7
-1 12 4 96.79 7.5
1 -12 4 98.59 8.4
1 -12 4 96.99 8.2
1 12 -4 90.49 7.3
-1 12 4 99.19 8
-1 -12 -4 104.59 8.9
1 12 4 106.69 7.5
-1 12 -4 83.79 7.2
-1 -12 4 95.09 8.3
1 -12 -4 103.39 8.6
-2 12 4 -0.4 2.9
-2 -12 -4 -1.7 3.3
2 -12 4 2 3.1
2 -12 4 -0.7 2.7
-2 12 4 -5 2
2 12 -4 0.5 3.9
2 12 4 1.9 2.8
-2 -12 4 4.6 6.6
-3 12 4 12.5 4.7
-3 -12 -4 12 4.8
3 12 -4 16.8 4.2
3 -12 4 23.2 5.3
-3 -12 4 15 5.3
-3 12 -4 18.9 5.3
3 -12 -4 18.3 4.7
3 12 4 19 4.8
-4 12 4 12.5 5.2
4 -12 4 12.4 5.7
4 12 -4 9.4 4
4 12 4 6.9 4.8
4 -12 -4 17 5
4 -12 -4 11.3 4.8
-4 -12 4 18.2 5.5
-4 12 -4 15.7 4.8
0 -13 -4 105.89 9.5
0 13 4 97.19 8.1
0 -13 4 111.19 9.3
0 13 -4 97.89 8.3
0 13 4 89.29 7.3
-1 13 4 11.4 3.9
-1 -13 -4 9.8 4.5
-1 13 4 14.2 4.4
1 -13 4 6.1 3.4
1 13 -4 6.2 3.8
-1 13 -4 11.3 3.7
1 13 4 3.4 3.5
-1 -13 4 11.5 3.4
1 -13 -4 9.5 4.2
2 13 -4 2.6 3.3
-2 13 4 5.9 3.7
2 -13 4 4.1 3.9
-2 13 4 7.5 4.2
-2 -13 -4 2.9 3.4
-2 13 -4 6.1 3.5
2 13 4 5.8 3.8
-2 -13 4 3.4 4
2 -13 -4 1.2 3.5
3 13 -4 23.6 5.7
-3 -13 -4 29.6 6.3
3 -13 4 39.3 7.6
3 -13 4 40 7.2
-3 13 4 40.5 7.4
-3 13 -4 40.9 7.6
3 13 4 35.5 6.1
3 -13 -4 29.7 6
-3 -13 4 32 6.4
0 -14 -4 0.4 3.8
0 -14 4 -1.3 3.7
0 14 -4 6.4 3.5
0 14 4 -0.6 2.6
1 14 -4 -3.6 2.9
-1 -14 -4 -9.1 3.3
-1 14 4 -3.5 3
-1 14 4 -5.3 3
1 -14 4 6.3 3.9
-1 -14 4 -4.5 3.3
-1 14 -4 8.1 3.9
1 -14 -4 -5.8 3.1
1 14 4 0.2 3.1
2 -14 4 -4.8 3.9
2 14 -4 -2 3.4
-2 -14 -4 4 4.7
-2 14 4 7.9 4.6
2 14 4 4.1 3.1
-2 -14 4 5.3 4.3
-2 14 -4 3.8 3.5
2 -14 -4 12.7 5.3
1 0 -5 1388.96 42.2
1 0 5 1368.46 43
1 0 5 1372.56 42.7
1 0 -5 1461.35 42.6
1 0 -5 1347.77 42.8
1 0 -5 1391.36 42.9
-1 0 -5 1388.26 43.2
-1 0 -5 1399.56 42
-1 0 5 1440.56 43.2
1 0 5 1435.56 43.2
1 0 -5 1398.26 43.1
1 0 -5 1414.06 42.4
1 0 5 1389.16 41.9
-1 0 -5 1308.67 43
-1 0 -5 1433.06 43
-1 0 5 1418.86 42.2
-2 0 -5 6.2 1.6
2 0 -5 4.2 1.4
2 0 5 4.7 1.6
-2 0 -5 8.2 2.1
2 0 5 9 2
2 0 5 6.2 1.8
2 0 -5 7.7 1.3
-2 0 5 12.7 2.1
-2 0 -5 9.5 2.2
-2 0 5 9.5 2
2 0 -5 5.9 1.7
-2 0 5 6.9 1.4
2 0 -5 7.5 1.7
-3 0 5 366.36 14.8
3 0 -5 348.17 12.9
3 0 -5 361.46 14.5
-3 0 -5 358.66 16.2
-3 0 5 367.86 13.6
-3 0 -5 372.86 16.2
3 0 5 385.86 14.6
3 0 -5 377.66 13.4
4 0 -5 702.33 26.2
-4 0 -5 705.43 26.2
-4 0 -5 669.73 26.6
4 0 5 717.13 25.7
4 0 -5 709.83 24.6
-4 0 5 731.63 25.7
-4 0 5 697.43 24.2
-5 0 5 177.98 8.8
-5 0 -5 195.18 11.1
-5 0 5 191.38 10.5
5 0 -5 199.18 11.3
5 0 5 198.58 10.7
5 0 -5 169.18 9.2
-6 0 5 3.1 2.9
6 0 5 4.8 2.5
6 0 -5 5.1 3.5
-6 0 -5 1 3.1
6 0 5 3.7 3.2
7 0 -5 6.1 4.2
-7 0 -5 7.2 4.7
-7 0 5 5.2 4.1
7 0 5 3.5 4.8
0 1 -5 471.35 15
0 -1 5 457.45 14.7
0 -1 5 482.35 14.6
0 -1 -5 464.25 14.8
0 -1 -5 453.75 14.8
0 1 5 423.36 14.6
0 1 5 475.25 14.7
0 1 -5 463.75 14.7
0 -1 5 459.15 15
0 1 5 464.65 14.8
0 1 -5 442.46 14.2
0 1 -5 462.05 14.6
0 -1 -5 455.75 14.7
0 -1 5 417.36 14.2
1 -1 5 624.84 19.3
1 -1 5 633.54 19.9
1 1 -5 640.54 18.9
-1 1 5 603.24 20
-1 -1 -5 611.34 19.1
1 1 -5 605.14 20.3
1 1 -5 626.84 20.2
-1 1 5 613.44 19.5
1 -1 5 608.64 20.2
-1 1 5 645.44 19.7
1 -1 5 622.04 19.9
1 1 -5 602.54 19.6
-1 -1 -5 629.64 20.5
-1 -1 -5 625.74 19.1
-1 -1 -5 599.64 20
-1 -1 5 634.14 20.4
1 -1 -5 628.84 19.8
1 -1 -5 611.24 19.4
-1 1 -5 607.54 20
1 1 5 630.54 20.1
-1 1 -5 623.74 20.1
-1 1 -5 598.04 19.2
-1 -1 5 635.04 18.9
1 -1 -5 640.04 19.9
1 1 5 588.54 20.2
1 -1 -5 645.34 19.6
-1 1 -5 608.54 20.2
1 -1 -5 620.94 20.2
-1 -1 5 597.24 19.7
1 1 5 618.24 19.9
2 1 -5 989.1 30.7
2 -1 5 955 30.9
2 1 -5 929.51 28.9
2 1 -5 916.31 30.8
2 1 -5 917.81 30.4
2 -1 5 957.9 28.4
-2 1 5 970.1 30.2
-2 -1 -5 973.2 31.3
-2 1 5 968.5 30.3
-2 -1 -5 890.21 30.4
2 -1 5 907.91 30.6
2 -1 5 910.61 30.4
-2 1 5 937.91 31.5
-2 -1 -5 964.6 31.1
2 -1 -5 920.31 30.3
2 -1 -5 944.81 30.4
-2 -1 5 945.11 29.2
-2 1 -5 988.6 30.8
-2 1 -5 938.31 28.3
-2 1 -5 949.6 31.1
-2 -1 5 957.5 30.7
2 1 5 924.01 30.9
2 -1 -5 932.71 30.4
2 1 5 948.71 30.6
-2 1 -5 946.51 30.8
2 -1 -5 933.21 30.4
2 1 5 951.3 31
-2 -1 5 981.7 30.6
3 1 -5 657.23 21.3
3 -1 5 655.53 24.2
3 1 -5 635.34 23
-3 1 5 632.44 21.8
3 1 -5 642.84 20.8
-3 1 5 632.84 22.2
-3 -1 -5 655.93 23.5
-3 1 5 623.44 22.9
3 1 5 646.44 22.5
-3 -1 5 641.34 22
-3 1 -5 649.43 22.9
-3 -1 5 627.34 22.8
-3 1 -5 652.13 23.6
4 -1 5 95.29 6.4
4 1 -5 79.99 6.4
-4 -1 -5 99.49 6.9
-4 1 5 103.99 6.3
-4 1 5 87.89 5.8
4 1 -5 92.29 5.3
4 -1 -5 89.89 5.9
-4 1 -5 97.19 6.5
-4 -1 5 79.29 5.8
-4 -1 5 90.09 6.3
-4 1 -5 92.49 7.8
4 1 5 90.69 6.2
-5 1 5 9.5 3.4
5 1 -5 7.1 3.4
5 -1 5 8.6 3
-5 -1 -5 7.7 3.5
5 1 -5 9.7 2.3
-5 -1 5 7 2.5
5 -1 -5 4.4 3.1
-5 1 -5 7.7 2.9
-5 -1 5 14.7 3.7
-5 1 -5 7.8 3.4
5 1 5 11.5 3
5 1 5 6.8 3.2
5 -1 -5 9.2 2.5
-6 1 5 207.58 12
-6 -1 -5 194.28 12.7
6 1 -5 197.58 12.4
6 -1 5 217.78 12.6
6 -1 -5 201.98 12.7
6 1 5 226.38 12.3
-6 1 -5 228.38 13
6 1 5 192.38 12.9
-6 -1 5 216.98 12.6
7 -1 5 -4.6 2.9
-7 1 5 -2.3 3.9
-7 -1 -5 -2.4 3.8
7 -1 5 1.7 4.9
7 1 -5 5 4.1
-7 1 -5 -0.2 3.6
7 1 5 7.5 4.5
-7 -1 5 2.4 4.1
7 -1 -5 -8.3 3
0 2 -5 172.48 6.1
0 -2 5 159.08 6.1
0 -2 -5 168.28 6.3
0 2 5 160.58 6.2
0 2 -5 169.28 6.2
0 -2 -5 167.48 6.4
0 2 -5 165.48 6.6
0 -2 -5 171.78 5.6
0 -2 -5 170.68 6.4
0 2 -5 159.68 6
0 2 5 174.08 5.5
0 -2 -5 168.58 6.4
0 -2 5 153.88 6
0 -2 5 169.48 6.1
0 -2 5 175.08 6.7
0 2 5 168.58 6.3
1 -2 5 342.37 11.4
-1 -2 -5 338.77 11.2
-1 -2 -5 345.77 11.8
1 -2 5 346.67 11.7
-1 2 5 358.26 11.8
1 2 -5 328.97 11.9
-1 -2 -5 337.87 12.3
1 2 -5 344.47 10.7
1 -2 5 341.17 12.1
1 2 -5 359.56 11.7
-1 2 5 329.87 11.2
1 2 -5 327.47 12.1
1 -2 5 331.77 11.4
1 -2 -5 342.77 11.6
1 -2 -5 325.87 11
-1 2 -5 338.07 12
1 -2 -5 332.67 11.3
-1 -2 5 331.27 12.9
1 2 5 335.37 11.6
1 2 5 320.77 12
-1 2 -5 341.77 11.3
-1 -2 5 319.77 11.6
-1 -2 5 328.37 11.8
1 2 5 347.27 11.7
-1 2 -5 342.77 11.6
-1 2 -5 340.47 11.9
1 -2 -5 333.17 11.9
-1 -2 5 340.57 10.3
2 2 -5 1194.08 39.1
2 -2 5 1254.07 37.6
2 -2 5 1166.88 40
2 -2 5 1253.67 39.6
-2 -2 -5 1243.18 40
-2 2 5 1252.77 38.9
2 -2 5 1275.27 39.8
-2 2 5 1280.97 39.1
2 2 -5 1264.57 37.2
2 2 -5 1265.37 37
2 2 -5 1258.17 39.3
-2 -2 -5 1151.28 38.8
-2 -2 -5 1285.77 37.5
-2 2 5 1249.97 40
-2 -2 5 1273.87 39.4
-2 2 -5 1210.38 37.4
2 -2 -5 1248.68 38.8
2 -2 -5 1210.18 39
2 2 5 1207.48 39.7
2 2 5 1255.57 38.9
-2 -2 5 1243.18 39.4
2 2 5 1205.28 37.3
-2 2 -5 1185.08 40.4
-2 -2 5 1103.09 39
2 2 5 1252.07 39.5
-2 2 -5 1259.07 39.8
2 -2 -5 1223.88 38.6
3 -2 5 46.5 2.3
-3 2 5 46.3 4.2
-3 -2 -5 49.99 2.3
3 2 -5 48.4 2.7
-3 2 5 51.19 3.7
-3 -2 -5 55.39 4.8
3 -2 5 57.79 4.5
3 2 -5 51.49 2.9
3 2 -5 50.79 4.2
3 -2 5 48.1 2.3
-3 2 5 51.49 4
-3 2 -5 53.69 4.1
-3 -2 5 53.99 3.9
3 2 5 47 2.1
-3 2 -5 56.39 4.7
3 2 5 52.89 4.5
3 2 5 52.09 3.9
-3 -2 5 49.5 4.2
4 -2 5 145.19 8.5
4 2 -5 126.39 6.3
-4 2 5 135.79 7.6
-4 2 5 137.39 8.4
4 2 -5 133.09 8.2
4 2 5 150.18 7.8
4 2 5 143.69 10.2
-4 -2 5 140.19 8.1
4 -2 -5 138.89 7.7
-4 2 -5 136.09 9.9
-4 2 -5 151.68 8.3
-5 -2 -5 4.7 3.3
5 -2 5 3.9 2.5
5 2 -5 2.2 2.7
-5 2 5 4 2.6
5 -2 -5 6.2 1.9
5 2 5 5.8 3.5
-5 2 -5 0.4 2.5
-5 2 -5 1.6 2.4
5 -2 -5 1.2 2
5 2 5 1.7 2
-5 -2 5 4.1 2.8
-5 -2 5 5.9 2.3
6 2 -5 188.18 12.3
6 -2 5 197.48 12.2
-6 -2 -5 199.28 12.6
-6 2 5 189.58 11.1
6 2 5 181.18 10.6
-6 2 -5 194.48 11.7
-6 -2 5 176.48 11.5
6 -2 -5 194.98 11.1
6 2 5 179.68 12.5
6 -2 -5 185.28 12.1
-6 2 -5 172.28 12.5
7 2 -5 18.8 5
-7 -2 -5 11.2 6
7 -2 5 11.7 4.6
-7 -2 5 17.7 5.5
7 2 5 14.4 5.2
7 -2 -5 17.8 5.4
0 -3 5 798.22 25.5
0 3 5 782.22 25.9
0 3 5 870.21 25.1
0 -3 5 822.72 25.7
0 -3 5 824.12 27.2
0 -3 -5 782.62 25.7
0 3 -5 797.02 26.2
0 -3 -5 819.32 25.7
0 3 -5 857.71 25.8
0 3 -5 819.42 25.5
0 3 5 786.42 25.5
0 -3 -5 811.22 25.1
0 -3 -5 817.62 26.7
1 3 -5 2098.29 61.99
1 -3 5 2083.09 61.99
1 -3 5 2064.49 62.49
-1 3 5 2101.59 62.19
1 -3 5 2062.39 61.99
-1 3 5 2047.4 61.49
-1 -3 -5 2050.19 62.69
-1 -3 -5 2037.6 61.69
-1 -3 -5 1891.61 61.79
1 -3 5 1962.8 61.09
1 3 5 1940.61 62.09
1 3 5 2115.49 61.79
1 -3 -5 1971.6 61.09
1 3 5 1959.6 61.59
1 -3 -5 2026.7 61.09
-1 -3 5 1947.01 61.99
-1 3 -5 2022.1 61.79
1 -3 -5 1984.9 61.79
-1 3 -5 2072.99 61.49
-1 -3 5 2073.29 62.79
1 -3 -5 2045.4 62.29
-1 3 -5 2031.8 62.19
-1 -3 5 2050.79 62.09
1 -3 -5 2009 62.29
-1 3 -5 2100.79 63.09
-2 3 5 104.19 5.5
2 -3 5 110.09 5.9
2 3 -5 98.99 5.5
-2 3 5 105.19 5.4
-2 -3 -5 105.99 4.6
-2 -3 -5 105.09 6.1
2 -3 5 94.79 4.7
2 -3 5 101.89 4.6
-2 -3 -5 95.09 5.1
-2 3 -5 98.89 5
-2 3 -5 109.79 6
-2 3 -5 97.09 4.4
2 -3 -5 101.79 5.3
2 -3 -5 98.89 4.8
2 -3 -5 102.89 5
2 3 5 111.79 5.3
-2 -3 5 103.69 5.6
2 3 5 112.49 5.9
-2 -3 5 102.89 5.6
2 3 5 92.49 5.7
2 3 5 98.69 4.4
2 -3 -5 101.09 4.6
3 -3 5 168.48 6.6
3 3 -5 157.48 5.8
3 3 -5 168.68 8.6
-3 3 5 162.88 8.3
-3 3 5 164.18 9.1
-3 3 5 167.08 7.3
-3 -3 -5 166.48 9.1
3 -3 5 183.58 9
3 3 -5 169.18 6
-3 -3 -5 169.68 6.5
3 3 5 161.78 7.6
3 -3 -5 173.18 8.5
3 -3 -5 165.38 7.8
-3 3 -5 168.18 9
3 3 5 166.38 8.6
3 3 5 153.08 6.2
-3 3 -5 177.28 8.1
-3 -3 5 171.08 8.7
-3 -3 5 180.38 8.4
-4 3 5 51.59 5
4 3 -5 45.1 6.7
-4 3 5 37.4 3.7
4 -3 5 49 6.2
-4 -3 -5 54.59 7.1
4 -3 -5 42.9 3.8
-4 -3 5 35.8 5.1
-4 -3 5 40.1 3.9
-4 3 -5 48.8 6.6
4 -3 -5 36.8 4.2
4 3 5 42.2 3.9
4 3 5 45.8 6.2
-4 3 -5 42.3 4.4
-5 -3 -5 39.1 6.6
-5 3 5 31.9 6.2
5 3 -5 33.1 5.8
5 -3 5 34.2 5.4
-5 3 5 32.5 5.4
-5 3 -5 41.4 7.2
5 -3 -5 36.9 5.6
5 -3 -5 35.5 3.6
-5 -3 5 43.1 6.2
5 3 5 28.3 5.4
-5 3 -5 37.3 5.4
-5 -3 5 25.3 4.1
-6 3 5 40.1 8.5
6 -3 5 40.2 6.4
-6 -3 -5 37.3 7.4
6 3 -5 37 6.3
-6 3 -5 35.7 7.1
-6 -3 5 42.9 7.9
6 3 5 40.3 9.3
6 -3 -5 49.99 6.8
7 3 -5 13.5 4.9
7 -3 5 7.3 4.9
-7 -3 -5 9.6 5.5
-7 -3 5 5.9 4.4
7 -3 -5 13.3 5.3
7 3 5 3.6 5.3
0 -4 -5 246.88 8.8
0 4 -5 251.77 9.4
0 -4 5 249.08 9.1
0 4 5 237.78 9.5
0 -4 5 248.78 10
0 4 5 233.58 8.8
0 4 -5 242.38 8.9
0 -4 -5 243.38 9.1
0 4 5 255.67 9.4
0 -4 -5 245.18 9.2
0 -4 5 249.78 8.9
0 4 5 276.97 8.9
0 4 -5 249.18 8.8
0 -4 -5 255.57 9.7
0 -4 5 246.78 9.3
0 4 -5 228.38 9.6
1 -4 5 1284.27 39.9
1 4 -5 1244.78 39.7
1 -4 5 1224.08 39.8
-1 4 5 1235.58 38.4
-1 -4 -5 1166.78 39.1
-1 -4 -5 1276.57 39.6
-1 -4 -5 1294.77 40.2
1 4 -5 1242.18 39.6
1 -4 5 1269.17 40.1
1 -4 5 1207.18 38.3
-1 4 5 1288.87 39.2
-1 4 5 1316.87 40
-1 -4 -5 1217.78 40.1
-1 -4 5 1269.97 37.6
1 -4 -5 1295.27 38.5
1 -4 -5 1288.27 40.1
1 -4 -5 1292.27 38.8
-1 4 -5 1278.07 39.9
-1 -4 5 1188.08 39.7
1 4 5 1299.17 39.3
-1 -4 5 1287.07 40.6
1 4 5 1211.28 39.7
1 4 5 1336.47 39.4
1 4 5 1209.58 39.3
-1 4 -5 1269.57 38.6
-1 4 -5 1250.27 39.6
-1 -4 5 1280.77 39.6
-1 -4 5 1242.78 37.8
2 -4 5 688.93 21.8
2 -4 5 640.04 21
-2 -4 -5 574.34 21.6
-2 4 5 677.03 23.7
-2 -4 -5 652.73 21.6
2 4 -5 691.03 22.6
-2 4 5 649.93 22.3
-2 -4 -5 663.93 23.3
2 -4 5 683.43 23.8
2 -4 -5 640.14 21.1
2 -4 -5 660.03 22.4
-2 4 -5 611.14 21.3
-2 4 -5 654.83 21.3
-2 -4 5 657.73 22.9
-2 -4 5 647.84 22.7
2 4 5 606.94 21.7
2 4 5 647.94 22.4
2 4 5 672.53 21.7
2 -4 -5 648.04 21.6
2 -4 -5 665.73 20.8
3 -4 5 109.19 6.9
-3 4 5 107.59 6.6
-3 -4 -5 108.79 5.9
-3 -4 -5 114.29 7.3
-3 4 5 109.59 6.8
3 -4 5 99.09 5.4
3 -4 5 113.29 5.4
3 4 -5 109.89 6.8
3 -4 -5 104.29 5.6
-3 4 -5 108.69 7
3 -4 -5 109.59 6.1
-3 -4 5 120.89 7
3 4 5 107.49 5.8
-3 4 -5 112.89 5.9
-3 -4 5 108.19 6.5
3 4 5 105.59 6.8
4 4 -5 95.69 7.1
-4 4 5 100.79 7.4
4 -4 5 92.79 7.1
-4 -4 -5 99.19 7.5
-4 4 -5 105.79 7.8
4 -4 -5 97.99 6
4 4 5 94.19 7.1
4 4 5 95.99 5.9
-4 4 -5 90.69 6.2
-4 -4 5 95.49 6.3
-4 -4 5 101.19 7.2
5 4 -5 46.8 6.8
-5 4 5 48.1 4.7
-5 4 5 44.5 7
-5 -4 -5 50.89 7.2
5 -4 5 45.8 6.8
5 -4 -5 53.29 5.7
5 -4 -5 45.7 4.4
-5 -4 5 56.79 7.5
-5 4 -5 61.39 8.6
5 4 5 45.9 6.1
5 4 5 45.9 7.2
-5 -4 5 51.19 5.6
-5 4 -5 50.89 5.3
6 4 -5 99.59 16
-6 -4 -5 82.39 8
-6 -4 5 67.09 7.4
-6 4 -5 61.29 8.9
6 -4 -5 71.39 7.2
6 4 5 72.09 7.8
7 4 -5 37.3 7.3
7 -4 5 60.69 9.2
-7 -4 -5 37.3 8
7 4 5 69.49 9.8
-7 -4 5 24.8 6.7
-7 4 -5 38.5 7.6
7 -4 -5 50.29 8.9
0 -5 5 99.79 5.7
0 5 -5 96.59 4.5
0 -5 -5 99.89 4.7
0 -5 5 95.99 4.5
0 5 5 106.29 5.2
0 5 -5 105.89 5.2
0 -5 -5 94.69 5.3
0 5 5 101.89 4.6
0 5 -5 97.89 4.4
0 -5 -5 101.99 4.7
0 5 5 90.49 4.3
0 -5 5 94.19 4.8
-1 5 5 82.89 4.9
1 -5 5 77.59 4.8
1 5 -5 75.39 4.5
-1 5 5 74.49 3.3
-1 -5 -5 76.79 4.7
-1 5 5 80.49 4.2
-1 -5 -5 81.09 4.7
1 -5 5 81.19 4.8
1 5 -5 86.59 4.7
-1 -5 -5 72.09 4.3
-1 -5 -5 70.09 4.3
1 -5 -5 81.29 3.5
-1 -5 5 78.69 4.4
1 -5 -5 78.99 4.8
-1 5 -5 75.59 3.5
1 5 5 77.59 4.2
-1 5 -5 76.89 4.7
-1 -5 5 81.89 5.2
-1 -5 5 76.79 3.1
1 5 5 80.29 4.6
1 5 5 71.89 4.2
1 -5 -5 83.09 4
-1 -5 5 78.39 3.3
-2 5 5 350.76 14
2 -5 5 359.56 13.4
2 5 -5 390.36 14
2 -5 5 328.27 11.7
-2 5 5 345.57 13.6
-2 -5 -5 376.96 13.4
2 -5 5 366.86 14.4
2 5 5 344.47 14.8
2 -5 -5 346.87 11.7
2 5 5 350.16 12.8
-2 5 -5 335.47 12.1
2 -5 -5 348.57 13.8
-2 5 -5 350.36 14.2
2 -5 -5 326.77 11.9
-2 -5 5 346.37 14.3
-3 -5 -5 33.9 3.3
3 5 -5 34 4.8
3 -5 5 50.29 6.3
-3 -5 -5 34.7 5.1
-3 5 5 38.9 5.3
3 -5 5 32.7 3
-3 5 5 35.3 3.9
3 -5 -5 34.4 2.6
3 5 5 38.1 5.1
-3 5 -5 34.1 3.1
3 -5 -5 34.9 3.5
-3 -5 5 33.6 4.6
-3 5 -5 41 5.6
3 5 5 33.6 3.2
-3 -5 5 35.2 3.8
4 -5 5 17.5 3.9
-4 -5 -5 12.3 3.3
-4 5 5 14.1 3.9
4 5 -5 14.8 3.9
-4 5 -5 10.6 3.7
4 5 5 16 2.9
-4 5 -5 14.9 3.1
-4 -5 5 18.1 4.1
-4 -5 5 13.6 3.3
4 5 5 16.4 4.2
4 -5 -5 12.2 2.9
-5 5 5 51.19 7.7
-5 -5 -5 39.8 6.9
5 5 -5 41.2 6.8
5 -5 5 50.79 7.2
-5 -5 5 43.3 6.2
-5 5 -5 40.2 6.5
5 -5 -5 43.8 4.4
5 5 5 43.4 7.1
5 -5 -5 45.7 6.6
6 5 -5 22.7 6
6 -5 5 33.7 6.1
-6 -5 -5 24.4 5.4
-6 5 5 18.7 6.9
6 5 5 39.8 6.9
6 -5 -5 41.8 10
-6 -5 5 23.1 4.8
-6 5 -5 23.5 6.4
0 -6 5 0.4 0.9
0 6 5 0.6 1
0 -6 -5 1.2 0.9
0 -6 -5 2 1.8
0 6 5 1.9 1.2
0 6 -5 1.4 1.4
0 -6 5 1.3 1
0 -6 5 0.9 1.5
0 6 5 1.1 1.1
0 6 -5 0.3 0.6
1 -6 5 337.77 13.2
-1 6 5 341.67 12.5
-1 6 5 339.17 13.2
1 6 -5 350.06 13
1 6 -5 300.57 13.3
-1 -6 -5 321.07 12.8
1 6 5 354.66 12.6
1 6 5 305.37 12.5
-1 -6 5 324.27 10.9
1 -6 -5 334.67 11
-1 6 -5 325.07 10.9
-1 6 -5 331.77 11
-1 -6 5 318.37 13.7
1 -6 -5 329.17 13.3
-1 -6 5 329.37 11.3
-1 -6 5 328.67 12.4
1 6 5 327.37 12.3
-1 6 -5 344.67 13.2
-2 6 5 571.24 21.5
2 -6 5 577.04 21.7
-2 -6 -5 575.34 21.4
2 6 -5 622.24 21.3
-2 -6 -5 562.44 21.5
-2 6 -5 573.24 18.6
-2 -6 5 573.84 21.8
-2 6 -5 582.04 21.6
2 -6 -5 561.64 18.2
2 -6 -5 585.24 21.3
2 6 5 578.64 19.8
-2 -6 5 583.04 21.1
2 6 5 608.64 20.9
-3 -6 -5 132.99 8.5
-3 6 5 114.09 7.4
-3 6 5 143.19 8.4
-3 -6 -5 113.89 7.6
3 -6 5 137.09 8.3
3 6 -5 131.59 7.8
-3 6 -5 128.79 8.1
-3 -6 5 129.69 7.9
-3 -6 5 127.49 8.1
3 -6 -5 124.29 6.1
3 -6 -5 127.59 7.4
3 6 5 125.99 7.7
-4 6 5 4.2 2.6
4 6 -5 2.8 2.7
-4 -6 -5 2.1 2.7
4 -6 5 7.4 3.3
4 -6 -5 2.9 2.1
-4 6 -5 0.6 2.7
-4 -6 5 5.4 2.3
4 6 5 7.2 3.8
-4 -6 5 3.9 2.8
4 6 5 7.1 1.9
-5 6 5 8.9 4.2
5 6 -5 10.3 3.6
-5 -6 -5 10.7 4.6
5 -6 5 7.2 3.2
-5 -6 5 11.3 4
5 6 5 13.6 4.4
-5 6 -5 7.6 3.6
5 -6 -5 19 4.5
5 -6 -5 8.1 2.8
-6 -6 -5 3.4 3.6
-6 6 5 -3.2 3.5
6 -6 5 -1.5 3
6 6 -5 6.6 4.2
6 6 5 2.8 3.9
-6 -6 5 10.9 4
6 -6 -5 10.5 4
-6 6 -5 9.7 4.5
0 7 5 726.83 24.5
0 -7 -5 709.93 23.3
0 -7 5 706.93 25.6
0 7 -5 697.13 22.7
0 -7 -5 709.33 25.2
0 7 5 700.73 22.9
0 -7 5 670.53 23.3
0 -7 5 714.73 24
0 7 5 756.22 24.6
0 7 -5 676.23 23.1
0 7 -5 745.13 24.7
-1 -7 -5 57.89 4.2
-1 -7 -5 55.99 4.5
1 7 -5 59.49 4.4
1 -7 5 51.39 4.5
-1 7 5 63.09 4.8
1 -7 5 52.59 4.3
-1 7 -5 53.49 2.7
1 -7 -5 57.29 2.7
-1 -7 5 50.79 4.7
-1 -7 5 55.39 3.8
1 7 5 54.09 5.6
1 7 5 63.09 4.2
-1 7 -5 56.29 4.5
-1 -7 5 57.09 3.2
1 -7 -5 57.79 4.8
-2 -7 -5 415.16 16.9
2 7 -5 425.46 16.8
-2 7 5 455.45 17.7
-2 -7 -5 437.06 16.8
-2 7 5 415.46 16.5
2 -7 5 406.06 17.2
2 -7 5 436.56 16.9
-2 -7 5 425.96 17.6
-2 -7 5 436.46 16.7
2 7 5 414.56 16.2
2 -7 -5 408.66 16.8
-2 7 -5 408.66 17.2
3 -7 5 355.86 16.4
3 -7 5 361.96 15
-3 7 5 370.26 16.5
3 7 -5 349.96 15.6
-3 -7 -5 361.26 16.3
-3 7 5 375.46 16.1
-3 -7 -5 377.46 15.2
-3 7 -5 361.26 16.5
3 7 5 346.37 15.4
3 7 5 371.06 13.9
-3 -7 5 371.06 16
3 -7 -5 380.16 15.7
-3 -7 5 383.66 17.4
-4 7 5 7.6 3
-4 -7 -5 2.4 2.8
4 7 -5 4.1 3
4 -7 5 9.7 3.1
4 -7 -5 8.6 2.8
-4 -7 5 9.2 3.2
-4 7 -5 8.3 3.6
-4 -7 5 8 3
4 7 5 7.4 3.8
5 7 -5 23.6 5.7
5 -7 5 25.6 6
-5 -7 -5 27.8 5.6
-5 7 5 21.2 4.7
5 -7 -5 33.2 6.1
5 7 5 25.8 5.2
-5 7 -5 29.5 6.4
-5 -7 5 23.6 5.1
5 -7 -5 21.2 4.5
6 7 -5 2.2 4.3
-6 -7 -5 12.8 5.3
6 -7 5 0.8 3.6
-6 7 5 -2.3 4.1
-6 -7 5 6.3 4.4
6 -7 -5 -1 2.7
6 7 5 6.1 4.6
-6 7 -5 1.9 3.8
0 8 5 3 1.8
0 8 5 2.1 1.5
0 -8 5 0.5 1.6
0 -8 -5 2.7 2.1
0 8 -5 2.8 1.8
0 -8 5 4.3 1.5
-1 -8 -5 326.37 13.3
1 -8 5 341.17 14.8
1 -8 5 325.67 14
-1 8 5 357.46 14.5
-1 8 5 340.77 13.6
-1 -8 -5 330.47 14.4
1 8 5 326.27 13.2
-1 -8 5 322.87 12.1
1 8 5 341.17 13.4
-2 -8 -5 222.78 11
-2 8 5 230.08 11.7
-2 -8 -5 227.18 11.3
2 8 -5 210.68 10.7
-2 8 5 232.98 11
2 -8 5 247.68 11.5
2 -8 5 259.47 16.4
2 8 5 222.18 11.3
-2 -8 5 221.68 11.8
2 8 5 239.18 10
2 -8 -5 233.88 11.6
-2 -8 5 219.38 10.6
-2 8 -5 223.58 11.4
-3 -8 -5 161.98 9.2
-3 8 5 171.38 9.8
3 -8 5 179.68 10.7
-3 -8 -5 173.78 10.2
3 8 -5 163.78 9.6
-3 8 5 174.28 10.7
3 -8 5 167.58 10.4
-3 -8 5 173.38 9.8
3 -8 -5 169.58 9.7
-3 -8 5 169.48 10.2
3 8 5 175.78 8
-3 8 -5 166.48 10.3
3 8 5 167.78 9.6
4 8 -5 30 5.3
-4 8 5 26.4 5.2
4 -8 5 30 5.6
-4 -8 -5 28.2 5.4
-4 -8 5 19.3 4.4
4 8 5 23.5 4.9
-4 -8 5 26.9 5.2
-4 8 -5 29 6.3
4 -8 -5 27.1 4.7
-5 8 5 65.49 7.2
-5 -8 -5 75.29 7.8
5 -8 5 76.29 7.8
5 8 -5 69.39 7
5 8 5 93.99 14.5
-5 -8 5 76.89 7.3
-5 8 -5 68.89 9.9
5 -8 -5 63.29 9
5 -8 -5 76.89 8
-6 8 5 1.6 4.2
6 -8 5 3.2 3.8
-6 -8 -5 6.9 5.4
6 8 -5 11.1 4.9
-6 8 -5 6.8 3.4
6 -8 -5 1.7 3.7
-6 -8 5 5.4 3.8
6 8 5 14.8 5.7
0 -9 -5 133.69 8.5
0 9 5 142.19 8
0 -9 5 132.09 7.3
0 -9 5 135.79 8.7
0 9 5 147.09 7.6
0 9 -5 143.89 8.2
-1 9 5 131.79 8.1
-1 -9 -5 127.49 7.7
1 -9 5 126.49 8.3
-1 -9 -5 135.09 8.6
-1 9 5 138.19 7.6
1 -9 5 120.79 7.7
1 9 -5 128.59 7.6
1 9 5 117.79 7.8
-1 9 -5 140.09 8.1
-1 -9 5 133.19 8.8
1 9 5 138.99 7.4
1 -9 -5 131.19 8.5
-2 9 5 142.59 9.1
-2 9 5 150.18 8.6
2 -9 5 139.49 8.8
2 9 -5 131.19 8.3
2 -9 5 150.08 9.1
-2 -9 -5 134.79 8.8
-2 -9 -5 147.99 8.5
-2 -9 5 153.08 9.7
2 9 5 140.39 8.2
-2 -9 5 147.19 8.1
2 9 5 147.49 7.5
2 -9 -5 143.29 9.1
-2 9 -5 130.49 8.7
3 -9 5 27.5 5.5
-3 -9 -5 28.7 5
-3 9 5 32.9 5.2
-3 -9 -5 26.4 4.8
3 -9 5 34.8 5.3
3 9 -5 24.8 4.6
-3 9 5 36.5 5.8
3 9 5 26.5 4.9
-3 -9 5 21.4 4
-3 -9 5 29.4 5.7
3 -9 -5 26.6 5.1
-3 9 -5 35 6
-4 -9 -5 6.9 3.3
4 9 -5 15.8 4.2
4 -9 5 1.3 2.7
-4 9 5 5.4 3.1
-4 -9 5 0.6 2.7
-4 9 -5 5.9 3.5
4 -9 -5 3.8 2.9
-4 -9 5 1.5 2.2
4 9 5 0.8 3.5
5 9 -5 10.4 4.7
5 -9 5 4 3.6
-5 -9 -5 -2.1 2.9
5 9 5 0.8 3.9
-5 9 -5 3.5 4.9
5 -9 -5 10.2 4.6
-5 -9 5 -3.4 2.6
0 10 5 78.29 5.7
0 -10 5 74.49 5.5
0 10 5 74.19 6
0 -10 -5 70.69 6.3
0 10 -5 78.99 6.1
0 -10 5 71.49 6.5
-1 -10 -5 405.46 17.5
1 -10 5 370.36 16.2
1 -10 5 377.16 17.2
1 10 -5 358.36 15.8
-1 10 5 370.56 15.8
-1 10 5 380.06 16.7
1 -10 -5 369.96 17
-1 10 -5 358.46 16.3
-1 -10 5 386.86 17.7
2 -10 5 53.29 5.6
-2 -10 -5 51.49 5.5
-2 10 5 38.1 5.8
2 10 -5 45.4 5.1
-2 -10 -5 53.99 6.9
-2 10 5 53.69 5.3
2 -10 5 63.99 6.1
2 -10 -5 54.89 7
2 10 5 40.5 5.5
-2 10 -5 51.39 5.6
2 10 5 46.2 4.2
-2 -10 5 47.9 6.4
-3 -10 -5 6.3 2.7
3 -10 5 7.6 3
-3 -10 -5 10.5 3.5
-3 10 5 7.2 3.2
3 -10 5 10.8 3.5
3 10 -5 5.9 3.3
-3 10 5 4.7 3.3
-3 10 -5 8.6 3.6
3 -10 -5 9.5 3.6
3 10 5 9.3 4
-3 -10 5 6.4 3.3
-3 -10 5 12.7 3.2
-4 10 5 59.79 6.9
4 10 -5 65.79 6.6
4 -10 5 79.09 8.2
-4 -10 -5 57.59 6.6
4 10 5 67.69 11.5
-4 10 -5 77.09 7.6
-4 -10 5 73.59 7.1
4 -10 -5 65.09 6.6
-4 -10 5 61.89 6.7
-5 -10 -5 3.4 3.7
5 10 -5 7.7 4.8
5 -10 5 1.6 4.3
-5 10 5 0.8 4
5 -10 -5 3.7 3.6
-5 10 -5 4.4 4.3
5 10 5 0.8 4
-5 -10 5 -1.5 3.6
0 11 5 42.5 4.7
0 11 5 47 5
0 11 -5 37.6 5.8
0 -11 5 41.4 6.5
0 -11 -5 42.5 6.4
-1 11 5 155.18 9
1 11 -5 142.59 9.1
1 -11 5 148.19 9.4
1 -11 5 144.39 10
-1 -11 -5 164.98 10.6
-1 11 5 148.09 9.6
-1 -11 5 150.08 10.2
1 11 5 153.68 8.9
1 -11 -5 150.68 9.9
-1 11 -5 149.49 9.5
1 11 5 150.58 8.7
2 -11 5 55.39 6
2 11 -5 56.89 5.8
2 -11 5 55.19 5.9
-2 -11 -5 53.99 7.6
-2 11 5 55.79 6.1
-2 11 5 56.39 5.9
-2 11 -5 58.89 6.2
2 11 5 45 5.2
2 -11 -5 59.39 6.2
-2 -11 5 44 7
3 -11 5 3.9 2.9
-3 -11 -5 3.5 3.8
3 -11 5 5.7 3
-3 -11 -5 1.8 2.7
-3 11 5 -3.1 2.5
-3 -11 5 5.6 3.1
3 -11 -5 1.8 2.8
3 11 5 -1.9 2.9
-3 -11 5 7 4.1
4 11 -5 26.2 5.8
4 -11 5 29.5 6.3
4 -11 -5 25.4 5.3
-4 -11 5 30.8 7.4
4 11 5 21 5.1
-4 -11 5 31.8 6.8
-4 11 -5 27.3 6.7
0 12 5 43.1 6
0 -12 5 38.7 6.8
0 12 5 36.8 5.4
0 12 -5 38.9 6.1
0 -12 -5 44.7 6.7
-1 12 5 89.69 7.1
-1 -12 -5 92.09 8.3
1 -12 5 100.49 8.5
-1 12 5 96.19 7.8
1 -12 5 99.59 8.2
1 12 -5 88.59 7.3
-1 12 -5 95.09 7.7
1 12 5 86.99 6.9
1 -12 -5 113.39 8.9
-1 -12 5 91.79 8.2
1 12 5 94.49 7.1
2 -12 5 21.6 5.1
-2 12 5 15.2 3.6
-2 -12 -5 19.4 5.1
2 12 -5 11.2 4.1
-2 12 5 12 4
2 -12 5 22.8 5.2
2 12 5 9.3 3.2
2 -12 -5 16.4 7.5
-2 12 -5 19.6 7.6
-3 -12 -5 7.8 4.7
3 -12 5 14.5 4.4
3 12 -5 13.2 4.8
-3 12 5 12.2 4.6
-3 12 -5 6.4 4.2
3 -12 -5 13.1 4.6
-3 -12 5 13.9 5.3
3 12 5 10.1 4.5
4 12 -5 14.4 4.3
4 -12 5 13.5 5.7
-4 12 5 14.5 5.5
4 -12 -5 15.9 5
4 12 5 7.6 4.1
-4 -12 5 21.7 6.5
-4 12 -5 9.9 4.3
4 -12 -5 12.1 5.3
0 13 5 209.88 12.4
0 -13 5 231.18 14
0 13 -5 198.38 12.1
0 -13 -5 226.08 14
0 13 5 200.78 11.6
-1 13 5 24.6 4.9
-1 13 5 30.4 6
-1 -13 -5 38.2 6.5
1 -13 5 49.9 7.7
1 13 -5 35 6.1
-1 13 -5 28.9 5.9
1 13 5 28.2 5.2
1 -13 -5 46.9 6.7
-1 -13 5 38.4 6.9
2 -13 5 8.8 4.4
-2 13 5 11.1 4.2
2 13 -5 3.8 3.5
-2 -13 -5 12.3 4.5
2 13 5 3.3 3.2
-2 -13 5 6.2 4.9
-2 13 -5 9.6 4.1
2 -13 -5 8.2 4.4
-3 13 5 -0.6 4
3 -13 5 -0.2 3.2
3 -13 5 1.2 3.4
3 13 -5 6.8 3.7
-3 -13 -5 -2.3 4.2
-3 13 -5 2.7 3.8
-3 -13 5 2 4.7
3 13 5 5.5 4.1
3 -13 -5 -2.5 3.8
0 -14 -5 -1.1 3.8
0 14 -5 2.6 3.6
0 14 5 0.1 2.7
0 -14 5 4.5 3.8
-1 14 5 -0.6 3.3
-1 14 5 -2.5 3.3
1 -14 5 -0.3 3.6
-1 -14 -5 -1.6 3.3
1 14 -5 1.6 3.4
-1 14 -5 1.1 3.4
1 -14 -5 10.1 5.1
1 14 5 -1.4 3.7
-1 -14 5 -7.5 3.4
2 14 -5 32.4 6.4
-2 14 5 33.9 6.9
2 -14 5 44.9 8.3
-2 -14 -5 28 6.6
-2 14 5 43.5 7.2
2 14 5 29.5 5.8
-2 -14 5 43.4 8.5
2 -14 -5 35.2 7.1
-2 14 -5 26.8 6.1
0 0 -6 2027.3 62.09
0 0 -6 2076.89 61.89
0 0 -6 2106.79 62.19
0 0 6 2168.18 61.89
0 0 6 1887.21 60.89
0 0 -6 2031.5 60.99
0 0 6 2004.1 61.99
0 0 6 2129.99 62.19
1 0 6 823.32 26.7
1 0 -6 853.11 26.6
-1 0 -6 835.72 25.7
1 0 -6 835.72 25.8
1 0 6 863.01 26.9
-1 0 -6 818.52 26.9
1 0 6 838.42 25.7
1 0 -6 827.32 26.6
-1 0 -6 826.52 26.8
1 0 6 830.72 26.3
-1 0 6 815.12 26.8
1 0 -6 831.42 26.9
-1 0 -6 841.02 26.5
-1 0 6 859.51 25.9
1 0 -6 873.91 25.9
2 0 -6 41.2 2.4
2 0 6 43.2 3.3
2 0 6 43.3 3.3
2 0 -6 42.8 3.2
-2 0 -6 37.9 3.4
-2 0 -6 46.7 3.7
-2 0 6 42.4 3.1
-2 0 -6 41.6 3.2
-2 0 6 45.5 3.3
2 0 -6 42.4 3.2
-2 0 6 46.6 2.7
2 0 6 48.4 3.4
2 0 -6 40.5 3
-3 0 6 159.28 7.6
3 0 -6 157.58 6.7
-3 0 -6 156.38 11.1
3 0 6 197.48 11.5
-3 0 -6 170.98 8.8
3 0 -6 158.88 8.1
4 0 6 5.1 2.3
4 0 -6 1.6 1.7
4 0 -6 0.9 1.7
-4 0 -6 1.6 2.3
-4 0 -6 6.4 2.8
-4 0 6 2.1 1.8
-4 0 6 8.4 2.8
-5 0 -6 363.86 17.1
-5 0 6 358.86 16.1
5 0 -6 366.06 15
5 0 6 354.76 16.1
-5 0 6 337.87 14.2
5 0 -6 371.36 17
-6 0 6 1.4 2.6
-6 0 -6 6.7 3.7
6 0 -6 1.5 3.4
6 0 6 1.8 3.7
6 0 6 -1.4 2.2
-7 0 6 31 6.5
7 0 6 26 6.7
-7 0 -6 24 6.2
7 0 6 29.3 6.9
7 0 -6 31.4 7
0 -1 -6 733.73 22.9
0 1 -6 732.43 23
0 1 -6 706.13 22.7
0 -1 -6 722.73 22.7
0 1 6 710.43 22.7
0 -1 -6 728.03 22.8
0 1 6 744.53 22.8
0 1 6 726.43 22.7
0 -1 6 735.23 23
0 -1 6 654.83 22.6
0 -1 6 673.73 22
0 -1 6 768.42 22.6
0 1 -6 727.13 22.1
0 1 -6 714.73 22.6
1 1 -6 581.54 19.4
1 -1 6 578.54 18.3
1 1 -6 576.74 17.9
-1 -1 -6 554.44 19
1 1 -6 550.44 19
-1 1 6 600.04 18.6
1 -1 6 589.84 18.7
1 -1 6 566.24 18.8
-1 1 6 575.74 19.1
-1 -1 -6 563.24 18.1
1 1 -6 569.24 19.5
1 -1 6 577.14 19.2
-1 -1 -6 592.14 18.8
-1 -1 -6 583.14 20.2
1 1 -6 605.44 18.5
1 -1 -6 582.24 18.5
-1 1 -6 572.34 19.2
-1 1 -6 579.24 19.1
-1 -1 6 580.94 19.4
1 -1 -6 558.34 18.1
-1 -1 6 585.54 17.8
1 1 6 589.44 18.7
-1 1 -6 590.64 19
-1 1 -6 563.84 18.2
1 1 6 597.54 19.1
1 -1 -6 577.94 18.7
1 -1 -6 580.44 19.2
1 1 6 562.44 19.2
-1 -1 6 573.54 18.5
2 1 -6 915.81 29.8
2 1 -6 903.61 29.7
-2 1 6 898.51 29.4
-2 1 6 943.21 29.5
-2 -1 -6 909.31 27.3
2 -1 6 852.01 29.5
2 1 -6 863.01 30.6
-2 -1 -6 858.51 29.5
-2 -1 -6 914.01 27.2
-2 -1 -6 946.31 30.4
2 1 -6 932.41 27.9
2 -1 6 936.11 27.4
2 -1 6 870.61 29.4
2 -1 6 925.01 30
-2 1 6 925.31 29
2 1 -6 962.8 29.6
-2 -1 -6 947.71 30.1
2 -1 -6 877.71 29.2
2 -1 -6 896.01 29.1
-2 1 -6 901.21 27.2
-2 -1 6 924.81 29.6
2 1 6 867.91 29.7
2 -1 -6 897.71 29.4
2 -1 -6 881.21 29.5
-2 -1 6 904.61 28.1
-2 -1 6 896.01 29.6
-2 1 -6 946.01 29.9
-2 1 -6 895.61 30
2 1 6 921.91 29.6
2 1 6 892.21 32.6
3 1 -6 275.27 9.8
-3 1 6 287.07 11.3
-3 -1 -6 273.17 12.2
-3 1 6 269.97 11
3 1 -6 276.57 11.9
-3 1 6 270.27 11
3 1 -6 268.77 10.2
3 -1 6 274.57 11.9
-3 1 -6 291.47 12
-3 -1 6 269.77 11.6
-3 -1 6 271.97 11.2
-3 1 -6 270.87 12.2
-4 1 6 121.29 7
-4 1 6 118.29 6.5
4 1 -6 118.79 6.1
4 -1 6 120.29 7.6
4 1 -6 122.59 7.8
-4 -1 -6 119.19 7.9
4 -1 -6 117.19 6.7
4 1 6 114.19 7.2
-4 -1 6 111.09 6.5
-4 1 -6 118.79 7.6
-4 -1 6 122.59 7.5
5 -1 6 288.17 14
5 1 -6 290.77 14.5
-5 -1 -6 268.77 14.5
-5 1 6 295.47 13.7
5 1 6 295.97 15.1
-5 1 -6 272.37 14.9
5 1 6 277.37 13.4
-5 1 -6 282.17 14.2
5 -1 -6 276.67 12.9
5 -1 -6 297.57 14.6
-5 -1 6 271.57 13.7
-5 -1 6 255.87 11.9
-6 -1 -6 47.1 7.2
-6 1 6 62.49 6.4
6 -1 6 79.49 7.2
6 1 -6 78.49 7.5
6 1 6 65.89 7.6
6 -1 -6 63.49 7.1
-6 1 -6 61.49 7
6 1 6 68.89 6.7
-6 -1 6 55.49 7.7
7 1 -6 4 4.3
-7 1 6 3.5 4
7 -1 6 0.7 3.5
-7 -1 -6 5.9 4.3
7 -1 6 2.3 5.1
7 1 6 -1 5
-7 1 -6 1.4 4.3
7 -1 -6 0.5 4.1
-7 -1 6 5.6 4.1
0 -2 6 147.29 6.1
0 -2 6 135.79 5.4
0 -2 -6 140.39 5.8
0 -2 -6 149.19 5.9
0 2 6 143.59 5.7
0 2 6 139.59 5.7
0 -2 6 146.49 5.6
0 -2 -6 144.29 5.7
0 -2 6 137.79 5.6
0 2 -6 144.89 6
0 2 -6 141.89 5.5
0 -2 -6 141.89 4.8
0 2 6 145.99 4.7
0 2 -6 145.59 5.7
0 2 -6 153.38 5.5
1 -2 6 884.41 27.9
-1 2 6 873.61 27.3
1 2 -6 862.61 29.8
-1 2 6 871.31 28.2
1 -2 6 890.71 27.7
1 -2 6 944.41 31.4
1 2 -6 855.01 28.5
-1 2 6 844.02 27.6
-1 -2 -6 877.71 27.4
-1 -2 -6 909.71 27.5
1 2 -6 904.91 27.8
1 2 -6 868.41 26.7
-1 -2 -6 921.81 28.8
1 -2 6 878.31 27.7
-1 2 6 891.51 28.6
-1 -2 6 894.11 26.5
1 -2 -6 899.51 28.4
1 -2 -6 859.41 27
-1 2 -6 877.51 27.9
1 -2 -6 844.92 27.6
-1 -2 6 901.51 28.7
1 2 6 880.91 28
-1 2 -6 864.61 29
-1 2 -6 868.41 27.6
1 2 6 898.11 28.2
-1 -2 6 839.62 27.8
1 2 6 902.11 27.8
-1 2 -6 913.11 28.2
-2 2 6 560.24 18.9
2 2 -6 572.84 16.9
-2 2 6 572.24 19
2 2 -6 523.65 19.1
-2 -2 -6 559.24 17.4
2 -2 6 561.24 17.6
2 2 -6 571.54 19.1
-2 -2 -6 575.74 20
-2 -2 -6 514.75 18.9
2 -2 6 555.54 19.6
2 -2 6 526.85 18.6
2 2 6 568.74 19
-2 -2 6 515.55 19
-2 -2 6 544.65 19.3
-2 2 -6 544.85 17.3
2 2 6 540.55 19.4
2 -2 -6 549.65 18.6
2 -2 -6 532.35 18.4
2 2 6 567.74 19.4
-2 -2 6 552.54 19.3
-2 2 -6 556.84 19
-2 2 -6 548.55 19.6
2 -2 -6 558.94 18.7
2 -2 -6 541.35 19.1
-3 -2 -6 572.24 18
-3 2 6 579.04 21.4
-3 2 6 581.74 20.9
3 -2 6 576.74 18.2
-3 2 6 594.74 20.5
3 -2 6 575.94 21.6
-3 -2 -6 611.84 22.3
3 2 -6 590.34 19.1
-3 2 6 575.54 20.3
3 2 -6 573.34 18.7
3 -2 6 582.44 18.3
3 2 -6 616.74 21.7
3 2 6 581.64 21.8
-3 2 -6 598.34 22.2
-3 2 -6 613.84 21.3
-3 -2 6 604.94 21.1
3 2 6 606.24 21.1
-3 -2 6 598.44 21.5
-4 2 6 223.38 11.5
-4 -2 -6 229.88 12.3
4 2 -6 231.18 9.1
-4 2 6 241.18 10.6
4 2 -6 234.48 11.5
-4 -2 6 218.88 11.5
-4 2 -6 224.08 11.1
-4 -2 6 219.88 10.3
4 -2 -6 238.88 10.9
-4 2 -6 221.48 12.1
4 2 6 226.28 10.7
-5 2 6 12.8 3.4
-5 -2 -6 10.3 3.8
5 -2 6 11 3.3
5 2 -6 8.6 3.5
-5 2 -6 6.3 3
5 -2 -6 12.7 2.7
-5 2 -6 9.2 3.9
5 2 6 13.2 4.3
-5 -2 6 3.4 2.5
-5 -2 6 13.8 3.8
5 -2 -6 14.9 3.5
5 2 6 6.9 2.7
-6 -2 -6 119.19 9.7
6 2 -6 97.79 8.7
-6 2 6 107.39 8.3
6 -2 6 117.09 9.2
6 2 6 108.49 9.5
6 -2 -6 98.69 7.8
-6 2 -6 122.19 11.4
6 2 6 123.09 8.4
-6 2 -6 120.99 9.2
-6 -2 6 121.09 9
6 -2 -6 126.49 10
7 -2 6 14.3 4.6
-7 -2 -6 8.3 4.6
7 2 -6 4.2 4.9
-7 -2 6 0 3.9
7 2 6 6.7 5.3
7 -2 -6 8.5 4.9
0 3 -6 275.27 9.8
0 3 6 281.07 9.2
0 3 6 277.77 9.8
0 -3 -6 270.77 10
0 -3 -6 274.07 10
0 -3 -6 288.57 10.3
0 3 6 284.77 10.1
0 -3 -6 280.87 9.3
0 3 -6 270.07 10.9
0 -3 6 280.07 9.8
0 3 -6 277.47 9.7
0 -3 6 284.17 10.7
1 -3 6 398.76 14.2
-1 -3 -6 349.57 13.5
-1 3 6 419.36 14
1 -3 6 403.46 13.7
-1 3 6 386.66 13.1
1 3 -6 399.86 14
1 3 -6 382.36 14.3
-1 -3 -6 394.86 14.4
-1 -3 -6 377.76 13.5
1 -3 6 413.96 13.9
-1 3 6 400.86 13.2
1 3 -6 372.76 13.5
-1 -3 -6 395.36 13.5
1 -3 6 388.36 13.1
1 -3 -6 394.56 14.1
1 3 6 399.86 13.7
-1 3 -6 380.96 14
-1 3 -6 401.16 13.6
1 -3 -6 399.56 14.1
-1 -3 6 379.66 13.7
-1 -3 6 403.56 12.1
1 3 6 380.56 14
1 3 6 381.06 13.3
-1 3 -6 405.16 14
-1 3 -6 409.96 13.5
1 -3 -6 395.36 12.8
1 -3 -6 396.96 13.1
1 -3 -6 387.26 13.6
-1 -3 6 399.96 14.5
1 3 6 416.36 13.5
-2 3 6 716.73 23.8
2 3 -6 727.43 23.8
-2 -3 -6 711.53 24.7
-2 3 6 685.53 23.5
2 -3 6 702.53 24.4
2 -3 6 714.43 22.7
-2 -3 -6 696.03 22.4
2 -3 -6 705.03 23.6
2 3 6 659.63 24.2
2 -3 -6 695.43 23.7
-2 -3 6 692.33 24.2
2 -3 -6 716.23 23.5
-2 3 -6 698.73 22.3
-2 3 -6 715.53 23.4
2 3 6 694.73 23.8
2 -3 -6 683.73 22.9
2 3 6 718.33 23.4
-2 -3 6 723.13 24.1
2 3 6 671.33 22.2
-2 3 -6 710.73 24.3
3 -3 6 207.08 10.2
3 -3 6 214.08 7.9
-3 3 6 221.58 10.1
-3 -3 -6 207.38 10.6
-3 -3 -6 212.28 7.8
3 3 -6 213.58 7.2
-3 3 6 211.98 9.9
3 3 -6 213.58 7
3 3 -6 223.78 10.2
3 3 6 200.38 7.6
-3 3 -6 235.88 9.8
-3 -3 6 220.18 10.3
3 3 6 217.48 10.3
-3 3 -6 213.48 10.6
3 3 6 211.08 10.3
4 -3 6 46.6 6
-4 3 6 29.8 4
4 3 -6 36.8 5.4
-4 3 6 39.6 5.8
-4 -3 -6 29.6 5
-4 3 -6 26.7 5
4 3 6 29.5 4.1
-4 -3 6 22.7 4.2
4 3 6 34.4 5.7
-4 -3 6 32.4 4.4
4 -3 -6 31.3 3.4
-4 3 -6 34.7 4.8
-5 -3 -6 0.4 2.4
5 3 -6 1 3
-5 3 6 3 2.7
5 -3 6 8.8 3.2
-5 3 6 1.6 2.6
-5 -3 6 1.7 2.1
-5 -3 6 3.3 2.5
-5 3 -6 3.9 3
5 3 6 2.5 2.1
5 -3 -6 1 2.2
5 3 6 8.9 3.5
5 -3 -6 1.3 1.7
-5 3 -6 0.1 2.6
6 -3 6 101.69 8.3
-6 3 6 104.29 13.9
6 3 -6 86.69 7.9
6 -3 -6 77.69 7.2
-6 3 -6 123.19 19.2
-6 3 -6 80.19 9
-7 -3 -6 14.6 6.4
7 -3 6 24.8 6.2
7 3 -6 31.8 5.9
-7 -3 6 24.9 6.4
7 3 6 20.6 6.4
7 -3 -6 19.5 5.9
0 4 -6 419.76 13.9
0 -4 6 395.66 14.6
0 4 6 418.56 13
0 4 -6 386.86 13.3
0 4 -6 411.66 13.4
0 -4 6 393.96 13.4
0 4 6 399.66 13.8
0 -4 -6 385.06 13.1
0 -4 -6 387.56 14.1
0 -4 6 400.86 13.5
0 4 -6 371.86 14.2
0 4 6 375.16 13.9
0 4 6 378.76 13.3
0 -4 -6 385.76 13.6
0 -4 6 395.26 13.7
0 -4 -6 376.26 13.7
-1 4 6 923.11 29.8
1 -4 6 997.1 31.5
-1 -4 -6 946.01 30.8
1 -4 6 1012.6 31.3
1 -4 6 914.01 29.8
-1 -4 -6 994.4 31.6
-1 4 6 965.5 30.3
1 4 -6 934.11 31
1 4 -6 1015.7 31.1
-1 4 6 996.2 31.3
1 -4 -6 911.01 29.8
-1 -4 6 949.51 29
1 -4 -6 994.6 31.5
1 4 6 987.8 30.7
-1 4 -6 953.7 30.9
-1 -4 6 953.2 29.1
1 4 6 941.71 31.2
-1 4 -6 971.6 31.3
1 4 6 951.1 30.7
1 -4 -6 984 30
-1 -4 6 950.3 31.9
-1 4 -6 990.7 30.2
1 4 6 931.51 30.7
-2 4 6 143.89 7
2 -4 6 147.39 6.2
-2 -4 -6 150.98 6.5
2 -4 6 149.29 6.6
-2 -4 -6 169.38 9.1
2 4 -6 162.58 8
2 -4 -6 151.68 6.3
-2 -4 6 159.28 7.9
2 4 6 155.18 7.4
2 4 6 161.58 7
-2 -4 6 156.28 8.4
-2 4 -6 152.48 6.7
2 -4 -6 144.69 6
2 -4 -6 157.98 7.5
-2 4 -6 142.49 6.3
2 -4 -6 145.59 6.5
2 4 6 133.29 6.2
3 4 -6 234.28 10.8
-3 4 6 200.38 11
-3 4 6 231.28 10.7
-3 -4 -6 223.18 11.3
3 -4 6 225.08 8.9
3 -4 6 250.37 11.3
-3 -4 6 231.28 10.8
3 -4 -6 216.88 10.6
-3 4 -6 206.28 10.9
3 -4 -6 225.48 9.1
-3 4 -6 217.98 9.6
3 4 6 229.28 10.8
3 -4 -6 220.08 10
-3 -4 6 226.38 10.5
-4 4 6 30.7 4.9
4 -4 6 26.1 4.4
4 4 -6 27.6 4.8
-4 -4 -6 29.1 5.6
-4 4 -6 34.6 4.5
4 -4 -6 24.2 3.5
-4 -4 6 28.5 4.9
4 4 6 30.8 5.4
-4 -4 6 29.2 4.3
4 4 6 27 3.9
-4 4 -6 28.8 5.7
-5 -4 -6 2.8 2.8
-5 4 6 3.4 2.9
5 -4 6 7.7 4
5 4 -6 2.6 2.8
5 -4 -6 6.1 2.3
-5 4 -6 5.8 2.8
5 4 6 5.5 2.5
-5 -4 6 4.7 2.5
5 4 6 3.1 3.7
5 -4 -6 8 3.1
6 -4 6 9 4.3
6 4 -6 12.3 5.1
-6 -4 -6 17.9 5.5
-6 -4 6 4.5 2.9
6 -4 -6 10.6 3.4
-6 4 -6 8.3 4.3
6 4 6 6.4 4.5
7 4 -6 13.4 4.8
-7 -4 -6 7 5.8
7 -4 6 13.7 5.2
7 -4 -6 7.8 4.4
-7 4 -6 10.3 5.2
7 4 6 17.1 5.7
-7 -4 6 14.1 5.4
0 5 6 1897.11 57.59
0 -5 6 1831.72 56.79
0 -5 -6 1881.01 58.09
0 5 -6 1860.11 56.69
0 5 6 1826.12 56.69
0 -5 6 1807.52 58.49
0 5 -6 1832.62 56.89
0 5 -6 1962.8 57.79
0 5 6 1947.41 56.79
0 -5 -6 1864.61 57.19
0 -5 -6 1741.63 57.19
0 -5 6 1848.12 57.19
1 -5 6 102.99 5.7
-1 -5 -6 97.99 5.6
-1 5 6 104.39 4.9
-1 5 6 97.79 6.2
-1 -5 -6 87.69 5
1 -5 6 103.39 5.6
-1 5 6 94.89 4.2
1 -5 6 96.39 4.2
1 5 -6 94.49 5.2
-1 -5 -6 107.79 5.6
1 5 -6 111.89 5.6
-1 -5 6 99.49 3.9
1 5 6 95.59 5.3
-1 5 -6 95.79 5.5
1 -5 -6 105.19 4.4
1 5 6 106.39 5.1
-1 -5 6 102.09 6.9
1 5 6 98.49 5.1
-1 -5 6 96.99 3.7
-1 5 -6 106.69 4.5
1 -5 -6 94.99 4.5
2 5 -6 39.9 3.7
2 -5 6 35.9 3.7
-2 5 6 37.6 3.7
-2 5 6 35.1 3.3
2 -5 6 32 3
-2 -5 -6 29 2.9
2 -5 6 28.5 2.1
-2 -5 -6 34 3.8
2 -5 -6 34.7 3.4
-2 5 -6 29.3 2.5
-2 5 -6 29.2 3.4
2 -5 -6 35.7 2.4
2 5 6 32.1 3.5
-2 -5 6 35.5 3.7
2 -5 -6 36.3 2.2
2 5 6 35.4 3
-2 -5 6 29.3 3.3
-3 -5 -6 287.47 11.7
-3 -5 -6 311.17 14.3
3 -5 6 309.57 12
3 5 -6 311.17 13.4
-3 5 6 303.67 13.6
-3 5 6 314.97 13.5
3 -5 6 311.67 13.9
3 5 6 304.07 13.4
-3 -5 6 295.87 13.5
-3 5 -6 315.87 12
-3 5 -6 304.97 14
-3 -5 6 285.67 13.3
3 -5 -6 320.27 11.4
3 -5 -6 301.27 12.9
3 5 6 305.27 12.2
4 -5 6 55.19 7
4 5 -6 56.29 7.2
-4 -5 -6 53.69 7.3
-4 5 6 72.19 11.5
-4 -5 6 47.1 4.7
4 -5 -6 43.8 4.3
-4 -5 6 43.5 5
4 5 6 49.9 4.2
-4 5 -6 53.69 6
4 5 6 45.1 5.2
-5 -5 -6 14.6 4.6
5 5 -6 12.6 4.1
5 -5 6 11.4 3.6
-5 5 6 11.9 4.2
-5 5 -6 16.5 5
5 5 6 17.2 5.1
5 -5 -6 17.5 3.6
-5 -5 6 17.5 3.7
5 -5 -6 24 5.2
-5 -5 6 15.6 4.1
6 -5 6 17.6 4.7
6 5 -6 16 5
-6 -5 -6 25.4 5.7
-6 5 6 14 5.6
6 5 6 11.6 4.9
-6 -5 6 18.1 5
-6 5 -6 12 4.5
0 -6 -6 25 3.5
0 -6 6 28 2.6
0 -6 -6 19.1 2.8
0 6 -6 21.4 2.9
0 -6 6 32.1 3.4
0 -6 6 20.5 2.1
0 6 -6 29.6 3
0 6 6 18.7 1.9
0 6 6 27.4 2.4
1 -6 6 646.84 23.5
-1 6 6 579.94 19.5
-1 -6 -6 628.74 21.8
-1 6 6 624.14 21.1
1 6 -6 618.94 21.6
1 -6 6 620.04 21.9
-1 6 6 635.34 22.1
1 -6 -6 635.04 22.3
-1 -6 6 593.94 19.3
-1 6 -6 642.24 22.1
1 6 6 609.44 21.1
-1 -6 6 607.74 22.7
-1 -6 6 603.44 19.7
-1 6 -6 611.94 19.8
-1 6 -6 605.54 19.9
1 6 6 658.93 21.2
1 -6 -6 630.84 20
-2 6 6 763.82 26.2
-2 -6 -6 762.92 27.3
-2 -6 -6 746.23 26.9
-2 6 6 767.62 26.9
2 -6 6 742.43 27
2 6 -6 788.42 26.5
2 -6 -6 737.43 26.5
-2 6 -6 746.53 24.1
-2 -6 6 767.02 26.4
2 6 6 775.62 26
2 -6 -6 730.03 23.7
-2 6 -6 742.53 26.9
-2 -6 6 750.52 27.3
3 6 -6 129.29 7.5
-3 -6 -6 112.19 6.5
3 -6 6 118.79 7.9
-3 6 6 110.59 7.5
-3 6 6 99.99 6.9
3 -6 -6 109.79 6.1
3 6 6 113.79 7.4
-3 6 -6 111.49 7.6
-3 -6 6 125.49 7.7
3 6 6 123.49 6.3
3 -6 -6 122.09 7.2
4 6 -6 5.4 3.2
4 -6 6 1 2.6
-4 -6 -6 0.4 2.8
-4 6 6 5.1 2.6
-4 6 -6 -0.8 1.9
4 6 6 1.6 2.9
4 -6 -6 2.3 1.9
-4 -6 6 1.9 2.1
-4 -6 6 1.8 2.9
4 6 6 2.3 1.7
-5 -6 -6 32.8 6.8
5 6 -6 20.3 5
-5 6 6 42.4 6.8
5 -6 6 27.4 5.3
5 -6 -6 23.5 4.2
-5 -6 6 19.5 4.7
-5 -6 6 27.5 5.4
-5 6 -6 19.7 5.6
5 6 6 25.4 5.3
5 -6 -6 34.8 6.2
-6 6 6 20.7 6
6 -6 6 35.3 6.8
6 6 -6 35.4 6.6
-6 -6 -6 34.1 6.9
6 -6 -6 23.7 5.7
6 6 6 39.2 7.7
-6 6 -6 22.4 5.8
-6 -6 6 22.6 5.3
0 -7 -6 6.6 2.5
0 7 6 3.7 1.7
0 7 -6 5.3 2.1
0 7 -6 2.9 1.1
0 7 -6 11.4 2.5
0 -7 -6 5.7 1.7
0 -7 6 5 1.8
0 -7 6 8 2.7
0 7 6 7.9 1.9
0 -7 6 6.1 1.8
-1 -7 -6 71.19 5.1
1 -7 6 63.69 5
-1 -7 -6 63.99 4.6
-1 7 6 68.39 5.1
1 -7 6 62.79 4.9
1 7 -6 69.99 4.9
-1 7 6 77.59 5.2
1 -7 -6 64.59 3.2
-1 -7 6 60.59 5.3
1 -7 -6 68.29 5
-1 7 -6 63.49 3.2
-1 -7 6 60.29 3.5
-1 7 -6 65.19 4.8
1 7 6 72.79 4.6
1 7 6 65.49 4.5
2 -7 6 150.68 8.3
-2 -7 -6 142.69 8.2
2 -7 6 150.78 8.8
-2 7 6 163.58 8.3
-2 -7 -6 161.88 8.8
-2 -7 6 168.28 9.4
2 7 6 165.38 8.2
2 -7 -6 168.68 8.9
-2 -7 6 158.18 8.2
2 7 6 161.48 7.6
-3 -7 -6 277.77 13.5
3 -7 6 272.77 13.4
-3 7 6 244.18 12.4
3 -7 6 272.47 12
-3 7 6 275.27 13.4
3 7 -6 254.07 12.5
-3 -7 -6 289.27 12.2
3 -7 -6 272.57 12.6
-3 -7 6 268.67 12.8
3 7 6 274.57 11.1
-3 7 -6 265.97 13.5
3 7 6 239.28 12.1
-3 -7 6 266.67 13.1
4 -7 6 36.4 6
4 7 -6 33.4 5.8
-4 -7 -6 20.4 4.7
-4 7 6 40.7 6.4
4 7 6 28.5 4.6
-4 -7 6 29.4 5.2
4 -7 -6 39.1 4.3
-4 7 -6 29.1 5.8
-4 -7 6 24.6 4.8
4 7 6 30.9 5.6
-5 -7 -6 11.8 4.4
-5 7 6 7.4 3.4
5 -7 6 10.1 5.9
5 7 -6 3.5 3.3
-5 7 -6 6 4
5 -7 -6 6.8 3.2
-5 -7 6 15.7 6.5
5 -7 -6 -0.1 2.3
-5 -7 6 4.9 3
5 7 6 11.1 4.1
-6 -7 -6 2.6 4.3
6 7 -6 14.9 5.2
6 -7 6 1.8 4.2
-6 7 6 1.7 4.7
6 -7 -6 5.8 3.7
-6 7 -6 3.9 4.1
6 7 6 7.2 5.1
-6 -7 6 -0.8 3.6
0 8 6 -1.3 1.1
0 -8 -6 4.8 2.4
0 -8 6 1.1 2
0 8 6 1.4 1.6
0 8 -6 2.6 3.2
0 8 -6 0.6 1
0 -8 6 0.1 1.3
0 -8 -6 0 1.1
-1 -8 -6 149.59 8.4
-1 8 6 147.79 7.5
-1 8 6 145.29 8.9
1 -8 6 139.99 8
1 -8 6 133.29 8.2
-1 -8 -6 144.99 7.5
1 8 -6 144.69 7.8
-1 -8 6 142.09 8.9
1 -8 -6 145.19 8.4
1 8 6 149.59 7.4
-1 8 -6 142.99 8.1
1 8 6 136.49 7.3
-1 -8 6 140.89 7.6
-2 8 6 64.79 5.8
-2 -8 -6 60.19 5.5
2 -8 6 58.99 5.8
2 -8 6 63.89 5.4
-2 8 6 72.49 5.3
2 8 -6 62.89 5.2
-2 -8 -6 59.89 5.2
-2 -8 6 62.29 6
-2 -8 6 62.29 5
-2 8 -6 74.49 6
2 8 6 62.49 4.5
2 8 6 60.29 5.2
2 -8 -6 65.79 5.7
3 -8 6 135.19 9
3 8 -6 130.89 8.4
-3 8 6 124.89 8.9
-3 -8 -6 119.29 8.3
3 -8 6 118.49 8.5
-3 8 6 121.59 8
-3 -8 -6 128.89 7.7
3 8 6 115.69 7.7
-3 -8 6 121.09 8
3 8 6 128.39 6.7
3 -8 -6 120.99 8.1
-3 8 -6 119.79 8.6
-3 -8 6 129.49 8.9
-4 -8 -6 154.28 10.6
-4 8 6 178.48 10.8
4 -8 6 186.28 11.4
4 8 -6 128.29 9.2
-4 8 -6 155.48 10.9
4 8 6 145.29 9.6
-4 -8 6 146.09 9.8
-4 -8 6 168.78 10.6
4 -8 -6 159.28 9.7
5 -8 6 9.3 3.6
-5 8 6 9.8 4.2
5 8 -6 15.9 4.2
-5 -8 -6 11.9 4
-5 -8 6 3.6 2.9
-5 8 -6 9.3 4
5 -8 -6 1.8 2.3
5 8 6 12.2 5.3
5 -8 -6 6.4 3.2
-6 -8 -6 -1.3 4.1
6 -8 6 6.4 4.7
-6 8 6 -2.2 5
6 8 -6 8.1 4.7
-6 8 -6 2.3 4.9
-6 -8 6 7.1 4.7
6 -8 -6 10.2 4.5
6 8 6 10.3 5.5
0 -9 6 119.39 8
0 -9 6 111.89 6.6
0 -9 -6 102.69 7.6
0 9 -6 114.59 7.1
0 9 6 114.69 6.6
-1 -9 -6 164.38 9.5
1 -9 6 165.38 9.8
1 9 -6 162.08 8.8
-1 9 6 164.18 9.3
1 -9 6 160.28 8.9
-1 9 6 163.18 8.5
1 -9 -6 156.28 9.5
-1 -9 6 156.88 9.7
-1 9 -6 155.48 9.1
1 9 6 177.68 8.6
1 9 6 158.28 8.3
-2 9 6 77.59 6.7
-2 9 6 76.39 6.9
-2 -9 -6 81.69 6.2
2 -9 6 79.09 6.7
-2 -9 -6 79.89 6.5
2 9 -6 81.59 6.2
2 -9 6 82.79 6.6
2 9 6 84.19 5.4
2 -9 -6 89.59 7
2 9 6 77.69 6.1
-2 9 -6 81.79 6.6
-2 -9 6 86.39 6
-2 -9 6 89.59 7.3
-3 9 6 217.48 12.4
3 -9 6 231.08 11.7
-3 -9 -6 218.28 12
-3 -9 -6 201.68 11.3
3 -9 6 225.78 12.5
-3 9 6 206.18 11.6
3 9 -6 202.18 11.5
-3 -9 6 227.48 12.7
3 9 6 217.38 11.5
3 -9 -6 215.18 11.8
-3 -9 6 212.58 11.3
-3 9 -6 210.68 12.3
4 -9 6 15 4.6
-4 -9 -6 12 4
-4 9 6 15.9 4.4
4 9 -6 15.3 5
-4 9 -6 11.9 3.8
-4 -9 6 13.4 3.9
-4 -9 6 10.1 3.5
4 -9 -6 3.7 2.7
4 9 6 7.9 4
-5 -9 -6 2 4
5 -9 6 2.8 3.4
5 9 -6 7.8 4.8
5 -9 -6 7.7 3.4
-5 -9 6 5.3 3.7
5 9 6 10.8 4.7
-5 9 -6 8.3 5.4
5 -9 -6 4.9 3.4
0 10 6 4.6 2
0 -10 -6 7.1 2.8
0 10 6 5.5 2.5
0 10 -6 3.2 2.3
0 -10 6 -1.6 2.5
0 -10 6 4.1 2.4
1 10 -6 9.3 3
-1 10 6 2.1 2.1
1 -10 6 5.5 3.1
1 -10 6 7.1 2.8
-1 -10 -6 2.8 2.2
-1 10 6 9.9 3
1 10 6 5.1 2.2
-1 -10 6 2.2 2.6
1 -10 -6 4.5 3
1 10 6 4.8 2.1
-1 10 -6 6.1 2.5
2 -10 6 41.7 6.5
2 -10 6 20 4.1
-2 -10 -6 29.2 5
-2 10 6 33.1 5.4
-2 10 6 27.6 5
-2 -10 -6 28.5 5.1
2 10 -6 28.7 4.7
2 10 6 32.3 4.4
-2 10 -6 24.6 4.6
2 -10 -6 33.8 5.8
2 10 6 26.9 4.9
-2 -10 6 30.3 5.6
-3 10 6 42.5 6.8
3 10 -6 46.6 6.8
-3 10 6 46 6.7
-3 -10 -6 54.99 5.7
3 -10 6 59.49 5.5
-3 -10 -6 53.39 6
3 -10 6 53.79 7.3
3 -10 -6 46.8 6.4
-3 10 -6 53.49 7.6
-3 -10 6 51.69 5.4
3 10 6 54.59 6
-3 -10 6 50.09 7.4
4 -10 6 75.89 8.2
4 10 -6 74.99 7.2
-4 -10 -6 57.49 7.7
-4 10 6 65.49 7.2
-4 10 -6 54.39 8.4
4 10 6 59.49 10.6
-4 -10 6 70.49 9.1
4 -10 -6 75.29 7.1
-4 -10 6 65.79 6.5
-5 10 6 2 4.1
-5 -10 -6 4.1 3.5
5 10 -6 14.9 5.1
5 -10 6 -0.7 4.4
-5 -10 6 3.7 3.4
5 10 6 7.1 4.8
5 -10 -6 4.5 3.9
-5 10 -6 8.5 4.6
0 11 6 3 2.4
0 -11 -6 1.3 3.1
0 11 6 1.7 2.2
0 11 -6 2.2 2.2
0 -11 6 4.1 2.8
-1 -11 -6 246.88 13.3
1 11 -6 236.38 12.2
1 -11 6 248.28 13.6
-1 11 6 249.48 13
1 -11 6 246.58 12.6
-1 11 6 232.08 12
1 -11 -6 240.68 13.3
-1 11 -6 244.28 12.8
-1 -11 6 251.27 13.9
1 11 6 227.18 11.5
1 11 6 233.08 11.7
2 -11 6 35.4 6.1
-2 -11 -6 27.8 5.2
2 -11 6 28.6 5.1
-2 11 6 36.1 5.8
2 11 -6 27.9 4.9
-2 11 6 30.4 5.5
-2 11 -6 26.3 4.6
-2 -11 6 28.6 5.6
2 -11 -6 33.5 5.9
2 11 6 30.9 4.7
-3 11 6 35.1 6.4
3 -11 6 34.6 6.1
3 11 -6 31.6 5.7
-3 11 6 27.4 7
-3 -11 -6 33.1 5.8
-3 -11 -6 33.3 6.1
3 -11 6 27 5.4
-3 -11 6 36.3 5.9
-3 -11 6 35.6 6.8
3 -11 -6 27.7 5.2
-3 11 -6 32.6 7.1
3 11 6 35.5 5.5
-4 -11 -6 50.59 8
4 -11 6 47.7 7.7
4 11 -6 33 6.4
4 -11 -6 36.2 6.3
-4 -11 6 36.3 6.2
-4 -11 6 44.9 7.6
4 11 6 47.3 7
-4 11 -6 37.1 6.8
0 -12 6 29.4 6.1
0 12 -6 22.8 4.3
0 -12 -6 24.6 5.5
0 12 6 20.9 4.4
0 12 6 19 3.9
1 -12 6 117.69 11.7
-1 12 6 115.99 9
-1 12 6 118.49 8.4
1 -12 6 131.09 9.8
-1 -12 -6 125.39 9.5
1 12 -6 112.49 8.2
1 12 6 114.99 7.6
-1 12 -6 120.09 9
-1 -12 6 110.99 9.3
1 -12 -6 127.19 9.6
1 12 6 123.19 8.2
-2 12 6 4.8 3.2
2 -12 6 9.2 3
2 12 -6 4.5 3.5
-2 -12 -6 3.1 3.3
2 -12 6 6.4 3.5
-2 -12 6 5.7 4.1
2 -12 -6 8.5 3.8
2 12 6 8.9 3
-2 12 -6 3.4 3.6
-3 12 6 1.3 3.2
3 -12 6 3.7 3.6
-3 -12 -6 3.4 4.7
-3 12 6 7.2 3.8
3 12 -6 7.5 4.2
3 12 6 -3.8 3
-3 12 -6 -0.6 3.2
-3 -12 6 -2.9 3.4
3 -12 -6 0.1 3
4 12 -6 11.3 4.7
4 -12 6 23.1 6.4
-4 -12 6 4.8 4.8
4 -12 -6 10.5 4.5
-4 12 -6 6.5 4.7
4 12 6 5.3 4.9
0 13 6 33.4 5.2
0 13 6 24.3 4.5
0 -13 -6 42.5 7.6
0 -13 6 45.8 7.2
0 13 -6 20.6 4.3
-1 13 6 5.6 3.7
1 -13 6 7.4 4.3
-1 -13 -6 14.8 5
1 13 -6 5 3.6
-1 -13 6 9 3.7
1 -13 -6 14.7 4.8
1 13 6 6.8 3.5
-1 13 -6 7.2 3.4
2 -13 6 36 7.1
2 13 -6 23.2 5.3
-2 -13 -6 37.3 6.9
-2 13 6 26.8 5
-2 13 6 35.4 10.8
2 13 6 30.3 5.3
-2 13 -6 41.1 7.2
-2 -13 6 37 7.3
2 -13 -6 54.79 8.3
-3 -13 -6 0.5 4.6
3 -13 6 1.7 3.6
3 -13 6 -1.4 3.5
3 13 -6 8.1 4.1
3 13 6 3.5 3.4
-3 -13 6 -1.4 4.6
3 -13 -6 0.4 4.6
-3 13 -6 3.8 4.3
0 14 6 40.6 6.6
0 -14 6 61.59 8.8
1 -14 6 3.2 4
-1 14 6 -1 4.8
-1 14 6 6.9 4
-1 -14 -6 7.3 4.8
1 14 -6 2.7 4.2
1 14 6 2 3.5
-1 14 -6 4.2 4
1 -14 -6 3.1 4.1
-1 -14 6 4 4.6
2 14 -6 0.8 4
2 -14 6 6.8 4.3
-2 -14 -6 -6.2 5
-2 14 6 2.3 4
-2 14 -6 4.6 4.1
2 14 6 0.7 3.5
2 -14 -6 11.2 5.5
-2 -14 6 3.6 4.5
0 0 7 15.9 1.5
1 0 -7 116.09 5.7
-1 0 -7 113.59 4.5
-1 0 -7 113.29 5.9
-1 0 -7 107.09 4.9
-1 0 7 115.89 4.6
1 0 7 120.99 4.9
1 0 7 108.89 4.4
1 0 7 115.39 5.4
-1 0 7 112.19 5.4
1 0 -7 115.69 4.4
1 0 -7 118.29 4.6
-2 0 7 -0.3 1.1
-2 0 -7 -0.2 1
2 0 -7 -1.1 0.8
2 0 -7 -1.7 0.7
2 0 7 2.2 1.3
-2 0 7 0.8 0.8
2 0 7 0.4 1.3
2 0 -7 0.9 1.1
2 0 -7 0.5 0.6
-2 0 -7 1.2 1.3
3 0 -7 482.65 16.6
-3 0 7 473.55 17.7
-3 0 7 492.45 17.1
3 0 -7 482.55 18.2
-3 0 -7 513.15 19
3 0 7 500.55 18.5
-3 0 7 493.15 18
-3 0 -7 487.85 19
-4 0 -7 160.18 9.3
-4 0 7 136.79 7.6
4 0 -7 159.38 7.7
4 0 -7 147.69 8.5
4 0 7 137.29 8.4
-4 0 7 147.59 8.3
-5 0 -7 72.09 6.9
5 0 -7 62.29 5
5 0 -7 80.89 6.7
-5 0 7 69.59 5.2
5 0 7 73.59 6.4
-5 0 7 77.99 6.6
6 0 -7 11.6 4.2
6 0 7 9.5 3.8
-6 0 -7 11 4.2
-6 0 7 7.3 3.6
6 0 7 14.3 5.1
7 0 7 16.1 6.9
-7 0 7 13.3 5.2
-7 0 -7 18.1 5.7
7 0 -7 14.5 5.3
7 0 7 13.7 4.7
0 1 7 10.1 1.5
0 1 -7 12.1 1.6
0 1 -7 8 1
0 1 7 8.8 1.4
0 1 7 8.1 1.4
0 -1 -7 9.6 1.5
0 1 -7 9.4 1.6
0 -1 7 8.7 1.4
0 -1 7 8.6 1.4
0 1 -7 9.1 1.6
0 -1 7 7.2 0.8
0 -1 -7 8.5 1.4
0 -1 7 8 1.4
0 -1 -7 9.8 1.4
-1 -1 -7 799.72 26.4
1 1 -7 829.62 26.1
-1 -1 -7 776.32 26
1 1 -7 808.62 24.9
-1 -1 -7 801.42 25.1
1 -1 7 788.42 25.8
-1 1 7 823.32 25.5
1 1 -7 789.92 26
1 1 -7 780.22 25.1
1 -1 7 814.02 25.5
1 -1 7 791.42 26.2
1 -1 7 816.22 25.3
-1 -1 -7 824.52 25.6
1 1 -7 797.62 26.4
-1 1 7 786.82 26.1
1 -1 -7 825.82 25.4
-1 1 -7 805.82 25.2
-1 1 -7 849.41 27
-1 1 -7 862.31 27.1
-1 1 -7 791.92 25.7
1 -1 -7 818.02 26.3
-1 -1 7 810.12 24.8
-1 -1 7 793.82 25.3
1 -1 -7 784.62 24.8
1 -1 -7 763.52 26.1
1 -1 -7 841.62 24.9
1 1 7 807.42 25.5
1 1 7 809.62 26.2
1 1 7 809.12 26
2 1 -7 1230.98 35.7
2 -1 7 1184.58 35.2
2 1 -7 1130.09 38.5
2 -1 7 1180.18 37.9
2 -1 7 1117.89 37.2
-2 -1 -7 1192.58 38.2
2 1 -7 1238.98 37.2
2 -1 7 1125.59 37.3
-2 1 7 1185.58 36.8
-2 1 7 1188.58 37.4
-2 -1 -7 1163.18 35.1
-2 -1 -7 1196.58 37.8
-2 -1 -7 1157.08 35.1
2 1 7 1102.19 37.4
-2 1 -7 1172.28 35.1
2 -1 -7 1118.69 38.3
-2 1 -7 1204.48 37.8
-2 -1 7 1188.88 35.8
-2 1 -7 1180.28 37.9
-2 -1 7 1162.18 37.4
2 1 7 1179.48 37.5
2 -1 -7 1125.69 36.8
2 -1 -7 1122.89 36.3
2 -1 -7 1141.99 37.3
-2 -1 7 1195.18 37.7
-3 1 7 333.97 12.6
3 1 -7 311.97 11.2
-3 1 7 345.57 13
3 1 -7 318.17 13.2
-3 -1 -7 307.77 13.8
3 -1 7 337.87 13.7
-3 -1 7 305.27 13
-3 1 -7 318.17 13.9
3 1 7 324.07 13.3
-3 -1 7 339.37 13.1
4 1 -7 193.18 8.8
4 1 -7 215.88 10.8
4 -1 7 180.78 11.3
-4 1 7 198.88 9.4
-4 1 7 209.08 10
4 -1 -7 210.08 9.7
4 1 7 203.58 10.3
-4 1 -7 225.48 11
4 -1 -7 201.58 10.5
-4 -1 7 211.08 9.8
-4 1 -7 223.98 13
-5 1 7 39.7 4.1
-5 -1 -7 54.09 7.6
-5 1 7 49.1 5.3
5 1 -7 42.8 6.5
5 -1 7 44.4 6.1
-5 -1 7 40.5 4.3
-5 1 -7 49.7 7.3
5 1 7 52.99 5.8
5 1 7 45 6
5 -1 -7 48.1 5.4
-5 1 -7 46 6.6
-5 -1 7 30.8 5.4
5 -1 -7 41.7 4.5
-6 1 7 65.39 6.6
6 -1 7 85.29 7.6
-6 -1 -7 57.99 7.6
6 1 -7 78.39 7.5
6 1 7 70.19 6.7
6 1 7 71.39 9.8
6 -1 -7 72.09 7.6
-6 -1 7 67.09 6.9
-6 1 -7 69.19 7.5
-7 1 7 17.1 5.6
7 1 -7 12.9 5
-7 -1 -7 13.4 4.7
7 -1 7 16.7 5
7 -1 7 9.2 5.1
-7 -1 7 14.9 4.4
-7 1 -7 15.6 5.6
7 1 7 10.2 6.4
7 -1 -7 1.8 4.3
0 2 7 1507.15 45.8
0 2 -7 1463.35 45.7
0 2 -7 1474.35 46.1
0 2 -7 1419.66 45.3
0 -2 -7 1525.75 46
0 -2 7 1336.57 45.2
0 -2 7 1547.85 45.6
0 -2 -7 1516.35 44.5
0 -2 7 1555.84 46.4
0 -2 -7 1557.54 46
0 2 7 1525.75 45.8
0 -2 7 1471.45 45.7
0 2 -7 1479.75 45.5
0 2 7 1461.45 44.3
1 2 -7 694.13 21
1 2 -7 633.44 21.6
1 -2 7 672.93 21.9
1 2 -7 659.23 22.7
-1 -2 -7 695.73 21.6
1 -2 7 691.43 21.9
-1 2 7 682.33 21.9
-1 2 7 679.03 21.2
-1 -2 -7 713.93 23
-1 -2 -7 712.53 21.7
-1 -2 -7 620.24 22.1
1 2 -7 679.93 22.5
1 2 -7 689.43 22.4
1 -2 7 701.63 22.6
1 -2 7 668.43 21.9
-1 2 7 710.33 22.5
-1 2 7 702.23 22.1
-1 2 -7 640.54 22.4
1 -2 -7 642.74 20.9
-1 -2 7 672.23 21.9
1 2 7 661.23 22.5
-1 2 -7 688.83 22.2
1 2 7 697.83 21.8
-1 -2 7 687.63 20.8
1 -2 -7 659.53 22.5
1 2 7 698.33 22
-1 -2 7 693.03 22.9
1 -2 -7 685.83 22
1 2 7 683.33 22.3
-1 2 -7 664.63 21.7
1 -2 -7 668.13 21.8
-2 2 7 292.17 11.1
2 -2 7 287.57 9.7
-2 -2 -7 280.97 9.4
2 2 -7 282.17 9
2 -2 7 283.27 11.5
-2 -2 -7 283.47 11.9
2 -2 7 273.37 10.7
-2 2 7 264.37 10.7
-2 -2 -7 286.17 9.4
2 2 -7 300.87 11
-2 2 7 277.37 10.8
-2 -2 7 271.67 11.1
-2 -2 7 273.97 9.1
-2 2 -7 281.77 9.5
2 -2 -7 282.07 10.4
2 -2 -7 265.67 10.4
-2 -2 7 266.17 11.3
2 2 7 288.37 11.1
-2 2 -7 289.57 11.6
-2 -2 7 259.07 10.8
-2 2 -7 295.97 11.2
2 -2 -7 282.37 10.6
2 -2 -7 281.07 10.7
2 2 7 266.07 11.2
2 2 7 298.17 11.3
3 2 -7 498.05 16.5
3 2 -7 504.05 16.9
-3 2 7 535.65 19
3 -2 7 513.35 16
3 2 -7 556.34 19.5
-3 2 7 508.65 19.1
3 -2 7 518.15 19.7
-3 -2 -7 522.75 20.1
-3 2 -7 514.15 20
3 2 7 506.65 18.8
-3 -2 7 528.15 19.4
3 2 7 496.25 19.5
-3 2 -7 537.05 19.4
4 2 -7 25.7 2.4
-4 -2 -7 22.5 4.2
4 -2 7 36 5
-4 2 7 36.1 3.8
4 2 -7 34.8 5.1
-4 -2 7 34.3 4.6
-4 2 -7 34.1 4.9
-4 -2 7 33.6 4.7
-4 2 -7 30.5 5
4 2 7 26.4 4.1
5 -2 7 11.1 3.6
-5 -2 -7 16.4 4.2
5 2 -7 22.2 4.9
-5 2 7 15.5 3.8
5 2 7 23.9 5.1
-5 -2 7 16.5 4.1
-5 2 -7 18.2 4.5
5 2 7 16.1 3.5
-5 -2 7 13.6 3.2
-5 2 -7 23.6 5.2
5 -2 -7 15.9 3.6
5 -2 -7 20.7 4
6 -2 7 23.2 5.1
6 2 -7 23.8 5
-6 2 7 31.7 5.8
-6 -2 -7 23.9 5.3
6 2 7 30.2 4.9
-6 -2 7 18.6 4.9
6 -2 -7 27.6 5.7
-6 2 -7 20.4 5.1
6 -2 -7 20.6 4.7
6 2 7 23.5 7
7 -2 7 8.4 4.4
-7 -2 -7 2.9 4.5
7 2 -7 3.1 4.2
-7 -2 7 11.7 4.6
7 -2 -7 11.4 5
7 2 7 11.6 6
0 3 -7 2913.51 86.19
0 3 7 2973.5 85.09
0 3 7 2863.81 86.29
0 -3 7 2860.01 86.99
0 -3 7 2841.72 85.89
0 3 -7 2845.02 85.99
0 -3 -7 2610.34 86.19
0 -3 -7 2820.82 86.49
0 3 7 2816.82 86.09
0 -3 7 2749.62 85.99
0 3 -7 2926.81 86.19
0 -3 -7 2876.01 85.19
0 -3 -7 2917.11 86.39
0 -3 -7 2935.81 86.59
1 -3 7 1386.26 43.4
1 3 -7 1367.36 41.3
1 -3 7 1320.47 42.2
1 -3 7 1423.46 43.9
1 -3 7 1406.76 42.7
1 3 -7 1347.57 43.6
-1 3 7 1334.87 42.3
-1 -3 -7 1429.56 42.7
-1 -3 -7 1229.48 42.7
1 3 -7 1401.36 43.1
-1 -3 -7 1304.27 42.5
-1 3 7 1372.76 42
-1 3 7 1410.66 43.1
1 3 -7 1385.56 43.2
-1 -3 -7 1401.06 43.7
1 3 -7 1388.16 42.7
1 3 7 1440.06 43
1 3 7 1347.47 43.2
1 -3 -7 1370.76 43.4
1 -3 -7 1346.37 42.8
1 -3 -7 1384.56 43.3
-1 3 -7 1410.26 43.1
1 -3 -7 1356.56 41.6
1 -3 -7 1366.86 42.3
-1 3 -7 1378.66 42.8
-1 -3 7 1329.07 42.8
-1 -3 7 1375.66 43.8
-1 3 -7 1399.66 42.7
-1 3 -7 1327.47 43.2
-1 -3 7 1381.16 41.1
1 3 7 1467.25 42.5
2 -3 7 54.39 3.3
2 3 -7 48.2 3.6
2 -3 7 48.7 4.1
2 -3 7 52.49 3.1
-2 -3 -7 49.7 2.9
-2 -3 -7 59.69 4.5
-2 3 7 53.59 3.9
-2 3 7 53.19 3.6
2 -3 -7 54.19 3.3
2 3 7 46.5 3.9
-2 -3 7 54.69 4.2
2 -3 -7 48.8 3.4
-2 -3 7 47.3 3.7
2 3 7 51.19 3.7
-2 3 -7 52.89 3
2 -3 -7 51.79 3.4
-2 3 -7 60.59 3.8
-2 3 -7 53.39 4.1
2 3 7 55.19 3.9
-3 3 7 22.3 3.5
3 3 -7 24.6 3.8
-3 3 7 23.8 3.8
3 3 -7 19.8 1.2
-3 -3 -7 24.3 4.5
3 -3 7 24.6 4.2
-3 -3 -7 20.9 1.7
3 -3 7 19.4 1.8
-3 3 -7 22.6 3.6
3 3 7 19.2 3.6
3 3 7 18.7 3.1
-3 -3 7 18.1 3.3
-3 -3 7 23.5 3.8
-3 3 -7 24.9 4.1
-4 3 7 89.69 6.7
4 3 -7 88.69 6.6
4 -3 7 82.39 6.7
-4 -3 -7 87.19 7.3
-4 3 -7 88.59 7.1
4 3 7 83.59 6.9
-4 3 -7 89.99 6.4
4 3 7 99.79 6.3
-4 -3 7 87.49 6.1
-4 -3 7 89.89 6.8
4 -3 -7 97.39 6.1
5 -3 7 23.2 5
-5 -3 -7 15.2 4.4
5 3 -7 23.1 4.7
5 3 7 14.9 3.6
-5 3 -7 24.9 5.3
-5 -3 7 16.5 4.2
5 -3 -7 19.5 4.3
5 3 7 23.6 5.7
5 -3 -7 23.2 3.8
-5 3 -7 28.1 4.9
6 -3 7 15.7 3.8
6 3 -7 13.3 4.6
-6 -3 -7 11 5.2
-6 3 -7 4.5 3.1
-6 3 -7 7.1 6
6 3 7 6.1 3.8
6 -3 -7 15.1 4
6 -3 -7 3.7 3.5
-6 -3 7 7.3 5
7 3 -7 53.09 8.2
7 -3 7 48.2 8.2
-7 -3 -7 44.6 8
7 -3 -7 32.6 7.3
7 3 7 33.5 7.7
-7 -3 7 32.8 7
0 -4 7 126.09 6.4
0 4 -7 122.49 6
0 -4 7 124.79 5.5
0 4 7 120.59 5.4
0 4 -7 135.79 5.9
0 4 -7 141.79 8.9
0 4 7 134.19 5
0 -4 -7 124.09 6.1
0 -4 7 121.39 5.6
0 4 7 123.09 5.8
0 -4 -7 123.29 5.1
-1 4 7 148.29 6
-1 -4 -7 148.59 6.5
1 -4 7 158.18 7.1
1 4 -7 145.19 6.7
1 -4 7 148.09 6.8
-1 -4 -7 150.08 7.2
-1 4 7 156.68 6.9
1 -4 7 140.89 5.8
1 4 -7 158.48 6.7
-1 4 7 137.89 5.8
-1 4 -7 148.99 6.1
-1 -4 7 149.29 7.5
-1 -4 7 136.49 5
1 4 7 147.59 6.5
1 4 7 136.09 6.3
-1 4 -7 144.49 6.5
-1 -4 7 143.69 5
1 -4 -7 152.28 6
1 4 7 134.49 6.6
1 -4 -7 135.39 6.8
1 -4 -7 135.79 5.5
-1 4 -7 155.68 6.9
2 -4 7 28 3.8
2 -4 7 21 2.2
-2 4 7 27.1 3.7
-2 4 7 23.6 3.2
2 -4 7 17.8 1.8
-2 -4 -7 22.4 5.4
-2 -4 -7 20.9 2.2
-2 4 -7 22.2 2.4
2 -4 -7 31 4.2
-2 -4 7 24.9 4
-2 4 -7 19.6 2.2
2 -4 -7 21.3 2
2 4 7 22.3 2.1
-2 4 -7 25 3.7
2 4 7 21.3 2.8
2 4 7 23.9 3.5
2 -4 -7 21 2.1
-3 -4 -7 258.87 12.4
-3 4 7 269.77 11.7
3 -4 7 241.28 9.6
3 -4 7 258.27 12
3 4 -7 252.27 11.4
-3 -4 7 240.58 11.3
3 -4 -7 260.17 10.1
3 -4 -7 242.48 11
-3 -4 7 224.28 11.2
-3 4 -7 259.17 10.8
3 4 7 249.38 10.6
-3 4 -7 243.18 12
3 4 7 243.68 11.4
-4 -4 -7 100.19 7.9
-4 4 7 92.69 7.1
4 -4 7 99.89 7.5
4 4 -7 109.99 7.6
4 4 7 98.79 6.3
4 4 7 104.69 7.5
-4 -4 7 104.99 7.5
4 -4 -7 108.49 6.7
-4 4 -7 104.19 6.6
-4 4 -7 97.69 7.6
-4 -4 7 109.59 7.2
-5 4 7 29.2 5.6
-5 -4 -7 21.5 5.1
5 -4 7 31.3 6
5 4 -7 33.4 6.1
-5 -4 7 23.5 5.1
5 -4 -7 21.2 3.7
-5 4 -7 29.8 5.6
5 -4 -7 32.6 5.5
5 4 7 22.8 3.9
-5 4 -7 25.3 4.6
-5 -4 7 28.7 4.8
5 4 7 19.7 4.6
6 -4 7 40.1 6.5
6 4 -7 37.7 6.1
-6 -4 -7 40.8 7.6
6 -4 -7 56.89 7.8
-6 -4 7 37.7 7
6 4 7 55.09 8.6
-6 4 -7 33 7.4
0 -5 -7 33.9 2.7
0 -5 7 30.4 3.1
0 5 -7 33.7 2.9
0 5 7 32.5 2.9
0 5 -7 26.2 2.3
0 5 -7 27.8 2.3
0 -5 -7 29.1 3
0 -5 7 24.7 2.3
-1 -5 -7 574.44 21.1
-1 -5 -7 636.54 22.1
1 -5 7 594.94 20.2
-1 -5 -7 634.14 21.6
-1 5 7 671.63 22.7
-1 5 7 580.94 20.1
1 -5 7 633.84 21.9
1 5 -7 715.03 23
-1 5 7 636.84 20.8
1 -5 7 625.74 22
-1 5 -7 625.34 20.5
1 -5 -7 632.54 20.4
1 -5 -7 631.74 20.5
-1 -5 7 619.44 19.6
1 5 7 632.64 21.3
1 5 7 660.63 21
-1 -5 7 610.14 19.4
-1 -5 7 620.84 23.6
1 -5 -7 643.44 22.8
2 5 -7 433.66 16.7
-2 5 7 451.45 17.3
2 -5 7 450.25 17.5
2 -5 7 465.95 16.6
2 -5 7 427.56 15.4
-2 5 7 466.65 16.7
-2 -5 -7 444.76 16.2
-2 -5 -7 457.15 17.8
2 5 7 462.15 18.4
2 -5 -7 437.26 15.3
2 -5 -7 470.55 16.7
-2 -5 7 469.65 17.1
-2 -5 7 444.26 17.7
2 5 7 446.56 17
-2 5 -7 432.06 17.3
2 -5 -7 456.75 17.1
-3 -5 -7 61.59 5.8
-3 5 7 68.19 5.6
3 -5 7 96.29 12.7
-3 5 7 61.19 5.1
3 5 -7 68.49 5.3
3 -5 7 61.19 4.2
-3 -5 -7 62.59 4.2
-3 -5 7 64.89 5.3
-3 5 -7 70.49 4.7
3 5 7 68.29 5.3
3 5 7 66.49 4.7
-3 -5 7 57.79 5.2
3 -5 -7 73.19 4.1
3 -5 -7 76.09 5.2
4 5 -7 41.2 4.6
-4 5 7 35.1 5.4
4 -5 7 25.5 4.9
-4 -5 -7 26.6 5.2
-4 5 -7 30.4 4.2
-4 -5 7 36.1 5.7
4 -5 -7 32.7 4.8
4 5 7 35 4.4
4 -5 -7 31.4 3.2
-4 5 -7 35.4 6.1
4 5 7 38.5 5.7
-5 5 7 61.19 8.2
5 5 -7 58.09 6.4
-5 -5 -7 59.19 8.4
5 -5 7 51.39 7.4
5 5 7 50.99 5.9
5 5 7 51.29 4.8
-5 -5 7 51.69 5.5
-5 5 -7 58.79 8.6
5 -5 -7 59.59 6.1
5 -5 -7 51.89 5.1
-6 -5 -7 12.2 4.3
-6 5 7 5.4 4.6
6 -5 7 7.1 3.9
6 5 -7 16 4.6
-6 -5 7 10.7 4.3
6 5 7 8.7 4.4
-6 5 -7 4.4 4
0 -6 -7 874.01 29.1
0 -6 7 865.11 28
0 6 -7 909.21 28.7
0 6 7 943.01 27.7
0 6 -7 841.12 27.4
0 6 -7 821.72 27.6
0 -6 -7 792.72 27.6
0 6 7 819.82 27.4
0 -6 -7 864.61 28
0 -6 7 815.32 27.4
0 6 7 857.41 28.5
0 -6 7 859.11 29.6
-1 -6 -7 193.68 8.7
1 -6 7 181.88 8.6
1 6 -7 194.28 8.5
-1 -6 -7 173.68 8.5
1 -6 7 189.88 8.9
-1 6 7 178.38 7.7
-1 6 7 163.28 6.8
-1 6 7 183.28 8.7
1 -6 -7 192.98 8.3
-1 6 -7 188.68 8.8
-1 -6 7 175.08 6.4
1 6 7 197.78 8
1 -6 -7 177.68 7.2
-1 6 -7 185.18 7.1
-1 -6 7 178.58 9.3
-1 -6 7 177.98 6.7
-1 6 -7 178.48 7
1 6 7 172.78 8.2
1 -6 -7 175.48 8.7
2 -6 7 1559.74 50.69
-2 6 7 1462.45 47.8
2 6 -7 1469.95 47.2
2 -6 7 1438.46 47.9
-2 -6 -7 1391.16 47.9
-2 6 7 1464.95 46.9
-2 6 -7 1401.16 47.8
2 -6 -7 1446.56 44.8
2 6 7 1422.76 46.2
-2 -6 7 1506.25 47.4
2 -6 -7 1423.86 47.5
-2 -6 7 1461.85 48.5
-2 6 -7 1435.66 45.2
2 6 7 1534.55 46.9
-3 6 7 121.89 7.5
-3 -6 -7 127.09 8.4
-3 -6 -7 124.99 6.7
3 -6 7 117.99 8.1
3 6 -7 124.99 7.8
-3 6 7 132.49 8.2
3 6 7 122.39 7.5
3 -6 -7 123.29 5.6
-3 6 -7 114.79 7.9
-3 -6 7 129.99 8
3 6 7 122.09 6.5
-3 -6 7 119.39 8.5
-3 6 -7 112.89 7.4
-4 -6 -7 24.6 5.3
-4 6 7 11.2 3.5
4 6 -7 10.7 3.9
4 -6 7 19.3 4.5
-4 6 7 20 4.5
4 6 7 19.7 4.6
4 6 7 18.9 3.4
4 -6 -7 21 4
-4 -6 7 18.3 4.4
-4 6 -7 18.8 4.6
-4 -6 7 21 4.7
5 -6 7 30.3 6
-5 6 7 23.1 5.6
5 6 -7 27.7 5.5
-5 -6 -7 22.5 5.8
-5 6 -7 25.2 6
-5 -6 7 34.1 5.9
5 -6 -7 19.5 4
5 -6 -7 31.8 5.7
-5 -6 7 26.8 5.8
5 6 7 27.8 5.5
-6 6 7 17.1 6.3
-6 -6 -7 13.8 4.8
6 -6 7 15.4 4.9
6 6 -7 26.1 5.9
-6 -6 7 7.9 4.2
-6 6 -7 11.5 4.3
6 -6 -7 19.4 5.2
6 6 7 20.1 6.3
0 -7 -7 41.5 3.4
0 7 7 46.4 3.9
0 7 7 45.5 3.3
0 7 -7 37.7 2.9
0 -7 7 36.8 3.7
0 -7 7 39.2 3.4
0 7 -7 46.9 3.9
0 -7 7 47.8 4.4
0 -7 -7 43.1 4.2
-1 7 7 150.28 8
1 -7 7 140.39 7.6
1 7 -7 141.79 7
1 -7 7 146.29 8.1
-1 -7 -7 157.28 8.1
-1 -7 -7 137.19 7.4
-1 7 7 134.79 6.9
1 7 -7 155.18 7.7
-1 -7 7 140.89 5.9
-1 7 -7 143.49 5.9
1 7 7 131.09 7
1 -7 -7 147.69 8
1 -7 -7 136.29 5.9
-1 -7 7 139.09 8.5
-1 7 -7 153.58 7.9
1 7 7 148.99 7.7
2 -7 7 26.7 4.2
2 -7 7 15.8 3.6
-2 7 7 12.4 2.9
-2 -7 -7 21.4 3.6
2 7 -7 26.5 6.7
-2 7 7 24.6 3.8
-2 -7 -7 19.6 4
2 7 7 20.2 3.4
-2 7 -7 12.5 3.1
2 7 7 22.5 3.1
-2 -7 7 16.4 3.2
3 -7 7 342.27 14.3
3 -7 7 343.97 16
3 7 -7 352.16 15.2
-3 7 7 361.96 16
-3 -7 -7 356.16 14.4
-3 -7 -7 353.56 16
-3 7 7 306.37 14.7
3 -7 -7 343.27 15.1
-3 -7 7 358.86 16
-3 7 -7 341.37 16
3 7 7 347.67 13.7
-3 -7 7 349.67 15.3
3 7 7 323.57 14.7
4 7 -7 13.1 4.2
-4 7 7 23.5 5
-4 7 7 18.9 4.5
-4 -7 -7 16.7 3.7
4 -7 7 17.7 4.6
-4 7 -7 18.2 4.8
-4 -7 7 12.3 3.8
-4 -7 7 17 4
4 7 7 20 3.3
4 -7 -7 20.2 3.9
4 7 7 13.1 4.2
5 7 -7 14.3 4.7
-5 -7 -7 16 6.5
-5 7 7 17.2 5.2
5 -7 -7 20.1 4.7
5 7 7 17.8 4.8
5 -7 -7 15.6 3.9
-5 -7 7 26.8 9.5
-5 -7 7 16.5 4.7
-6 -7 -7 4.1 4.6
6 -7 7 12.4 4.9
-6 7 7 1.3 4.6
6 7 -7 10.7 5.2
-6 7 -7 9.9 5
-6 -7 7 4.6 4.2
6 7 7 8.9 5.3
6 -7 -7 4.9 4.2
0 8 7 74.99 5.3
0 -8 -7 63.99 4.2
0 8 -7 63.59 3.8
0 8 -7 64.19 5.7
0 8 7 68.19 4.6
0 -8 7 61.59 4.6
1 -8 7 3.1 2.4
-1 8 7 10.8 2.7
1 -8 7 5.6 2.1
-1 -8 -7 9.5 2.9
-1 8 7 5.3 2.5
1 8 -7 10.5 2.7
-1 -8 7 6.8 2.5
-1 8 -7 6.6 2.5
1 8 7 4.5 1.9
1 8 7 6.9 2.1
1 -8 -7 5.9 2.4
-2 8 7 235.48 11.2
-2 8 7 236.48 12.1
2 -8 7 246.98 12.1
-2 -8 -7 241.98 11.6
2 -8 7 238.88 11.8
2 8 -7 244.98 11.6
-2 -8 -7 226.68 11.6
-2 8 -7 248.28 12.2
2 -8 -7 240.58 12
-2 -8 7 249.28 11.3
2 8 7 241.18 11.1
-2 -8 7 234.78 12.5
2 8 7 243.68 10.6
-3 -8 -7 23 4.1
3 -8 7 20.1 4.4
-3 -8 -7 19.1 4.2
-3 8 7 24.5 5
3 8 -7 19.5 4.3
-3 8 7 19.8 4.1
3 -8 7 25.9 4.8
3 -8 -7 18.6 3.9
3 8 7 20.6 3.3
3 8 7 21.7 4.2
-3 8 -7 23.7 5
-3 -8 7 14.2 4.3
-3 -8 7 20.2 4
4 8 -7 4.8 3.3
4 -8 7 5.1 3.4
-4 8 7 7.1 3.2
-4 8 7 2.5 2.6
-4 -8 -7 5.2 3.2
-4 -8 7 5 3.1
-4 8 -7 7.4 3.4
4 -8 -7 3.4 2.8
-4 -8 7 -0.9 2.3
4 8 7 7.8 3.6
-5 -8 -7 159.68 11.9
-5 8 7 177.68 12.1
5 -8 7 199.18 12.8
5 8 -7 156.08 10.9
-5 -8 7 149.39 11.4
5 -8 -7 176.68 12.2
-5 -8 7 184.88 12.5
-5 8 -7 178.48 12.6
5 8 7 161.08 12.3
5 -8 -7 173.28 10.7
-6 -8 -7 8.8 5.2
6 8 -7 10.1 5.1
6 -8 7 17.2 6.6
6 8 7 6.7 5.6
-6 -8 7 8.8 4.5
-6 8 -7 13.5 6.6
6 -8 -7 17.3 5.5
0 9 -7 1.2 1.9
0 -9 7 0.5 1.9
0 9 7 -0.6 1.5
0 9 7 0 1.4
0 -9 -7 2.5 2.3
0 -9 7 -0.6 1.8
1 -9 7 56.59 5.1
-1 9 7 52.19 5.1
-1 9 7 53.79 4.5
-1 -9 -7 59.19 4.6
-1 -9 -7 51.29 5.2
1 -9 7 59.89 5.6
1 9 -7 49.2 4.8
1 9 -7 49.5 4.2
-1 -9 7 62.59 6
-1 9 -7 51.69 5
1 9 7 66.79 9
1 9 7 52.19 4.4
1 -9 -7 54.39 5.6
2 9 -7 60.79 5.4
2 -9 7 59.19 5.6
-2 9 7 58.29 5.8
-2 -9 -7 61.09 5.7
-2 -9 -7 50.79 5
2 -9 7 53.89 5.4
2 9 7 56.69 4.8
2 -9 -7 54.59 6.9
2 9 7 55.39 4.7
-2 -9 7 56.69 6.2
-2 9 -7 54.99 5.6
-3 -9 -7 130.19 8.5
-3 9 7 120.59 8.3
-3 -9 -7 110.69 8.5
3 -9 7 144.49 9.6
-3 9 7 125.69 8.9
3 -9 7 137.49 8.5
3 9 -7 127.89 8.6
3 9 7 128.19 8.2
-3 -9 7 115.69 8
3 9 7 125.49 7.9
3 -9 -7 140.39 9
-3 9 -7 110.39 8.9
-3 -9 7 131.89 9.3
-4 9 7 108.39 9
-4 9 7 138.69 10.2
4 -9 7 145.99 10.7
4 9 -7 130.19 9.4
-4 -9 -7 129.99 10
-4 -9 7 127.79 9.6
-4 -9 7 136.59 9.5
4 9 7 122.19 9.1
4 -9 -7 127.39 8.9
-4 9 -7 134.19 10.2
5 -9 7 13.1 4.3
5 9 -7 21.4 5.8
-5 -9 -7 14.6 4.7
5 9 7 20.7 5.6
5 -9 -7 9.9 4.3
-5 9 -7 14.1 5.2
-5 -9 7 12.6 4.6
0 -10 7 13.8 3.8
0 10 7 13.8 3.6
0 -10 7 13.7 3.5
0 10 -7 14.3 3.7
0 10 7 16.7 3.5
0 -10 -7 18.9 4.2
1 -10 7 31 4.7
1 10 -7 36.2 5.2
1 -10 7 53.69 7.3
-1 10 7 42.9 4.4
-1 10 7 29.7 4.9
-1 -10 -7 44.3 6.3
1 -10 -7 45.8 6.6
1 10 7 35.2 4.9
1 10 7 26.1 4.1
-1 -10 7 40.8 6.2
-1 10 -7 35.3 5.2
2 -10 7 81.49 6.8
-2 10 7 77.19 6.4
2 10 -7 65.59 6.1
-2 -10 -7 87.49 7.2
-2 -10 -7 72.09 6
-2 10 7 65.39 6.8
2 -10 7 77.59 6.8
2 10 7 72.59 5.5
-2 -10 7 72.19 7.2
2 -10 -7 84.69 7.5
-2 10 -7 71.79 6.6
2 10 7 73.89 6
3 -10 7 4.1 3
-3 -10 -7 -3.6 3
-3 -10 -7 -1.5 2.3
-3 10 7 -0.1 2.6
3 10 -7 9.9 3.5
-3 10 7 -1.5 2.9
3 -10 7 -0.6 2.5
3 10 7 -1 2.8
-3 -10 7 -0.7 1.8
-3 -10 7 6.7 3.7
-3 10 -7 -3.5 2
3 -10 -7 1.5 2.4
-4 10 7 67.39 7.4
4 -10 7 72.99 7.8
4 10 -7 83.29 7.7
-4 10 -7 75.19 8.2
4 -10 -7 70.49 12.6
4 10 7 83.29 12.3
-4 -10 7 77.49 8
-4 -10 7 85.89 7.6
5 -10 7 20 6.4
5 10 -7 18.5 5.4
-5 -10 -7 13.6 4.6
5 -10 -7 11 3.8
5 10 7 9.9 4.7
-5 10 -7 20.1 5.6
-5 -10 7 17.4 5
5 -10 -7 10.9 4.3
0 11 7 49.7 6.5
0 -11 7 44.6 6.4
0 -11 -7 56.59 7.8
0 11 -7 46.4 6.4
0 11 7 33.6 4.9
-1 -11 -7 61.29 6.6
1 11 -7 66.99 5.9
-1 11 7 77.69 6.9
1 -11 7 69.99 6.2
-1 11 7 75.49 6.1
1 -11 7 66.99 8.5
1 11 7 69.19 5.8
-1 -11 7 84.99 7.7
-1 11 -7 72.49 6.5
1 -11 -7 72.39 7
1 11 7 76.99 6.1
2 -11 7 15 4
2 -11 7 8.7 3.6
-2 11 7 15.9 4.5
-2 11 7 10.7 3.8
-2 -11 -7 10.5 4
2 11 -7 9.2 3.4
2 11 7 9.5 3.5
-2 11 -7 11.4 3.5
2 11 7 11.7 3.2
2 -11 -7 12.8 4.3
-2 -11 7 12.9 4.6
-3 -11 -7 8.6 3.5
3 -11 7 8.9 3.7
-3 11 7 10.1 4.2
-3 -11 -7 5.4 3.4
-3 11 7 6.2 3.8
3 11 -7 12.3 4.4
3 -11 7 8.3 3.9
-3 11 -7 5.4 3.2
-3 -11 7 11.9 5.2
3 11 7 7.7 3.7
-4 -11 -7 26.1 5.5
4 -11 7 23.3 6.1
4 11 -7 33.5 6.4
4 11 7 24 5.1
4 -11 -7 21.3 5.4
-4 -11 7 14.9 4.7
-4 -11 7 28.4 5.8
-4 11 -7 22 5.8
0 12 7 -1.6 2.4
0 12 7 1.3 2.8
0 -12 7 6.3 3.8
0 -12 -7 3 3
0 12 -7 6.5 3.6
-1 12 7 7.1 3.1
1 -12 7 5.5 3.7
-1 -12 -7 15.8 4.7
-1 12 7 6.3 3.2
1 12 -7 1.2 4.9
1 12 7 7.4 2.8
-1 12 -7 8.3 3.6
1 -12 -7 10.4 7.1
1 12 7 7.9 3
-2 12 7 30.7 5.9
-2 -12 -7 33.5 6.2
2 12 -7 19.8 4.2
2 -12 7 37.8 6.8
2 -12 7 25 5.4
-2 12 7 20.2 5.2
-2 -12 7 24.2 6.6
2 12 7 17.3 4.1
-2 12 -7 23.8 5.2
2 -12 -7 24.4 5.8
3 -12 7 46.8 7.3
3 12 -7 24.3 5.5
3 -12 7 27.1 9.1
-3 -12 -7 22.2 8.6
-3 12 7 35.8 6.4
-3 -12 7 21.6 5.5
-3 12 -7 38.9 7.4
3 -12 -7 26.7 5.4
3 12 7 12.8 4
4 -12 7 1.4 4.7
4 12 -7 -0.3 3.9
-4 -12 7 -7.7 4.3
4 -12 -7 -6.7 2.9
-4 12 -7 1.3 3.6
4 12 7 0.1 4.2
0 -13 7 227.18 14.4
0 13 7 209.08 12.6
0 -13 -7 239.68 14.4
0 13 7 212.78 12
1 -13 7 33.1 6.7
-1 13 7 32 5.7
-1 -13 -7 37 6.8
1 13 -7 29 5.5
-1 13 7 31.3 5.5
1 -13 -7 44.4 7.3
1 13 7 27.4 5
-1 13 -7 25.6 5
-1 -13 7 38.7 6.6
2 13 -7 31.4 6
2 -13 7 48 7.4
-2 -13 -7 44.5 7.3
-2 13 7 51.79 7.6
-2 -13 7 32.2 6.9
2 -13 -7 37.2 7.2
2 13 7 31.9 5.9
-2 13 -7 57.79 8.5
-3 13 7 14.3 5
3 -13 7 13 5.1
3 13 -7 16.4 4.7
3 -13 7 20.1 6
-3 -13 7 16 5.9
3 13 7 6.8 4.3
-3 13 -7 15.8 5.6
3 -13 -7 18.1 5.7
0 14 -7 3.9 3.1
0 -14 -7 4.2 4.7
0 14 7 -2.4 4.2
0 -14 7 10.8 4.7
-1 14 7 25.2 5.6
1 14 -7 30.6 5.4
-1 -14 -7 29.3 6.6
1 -14 7 48 8.1
-1 -14 7 36.6 7
-1 14 -7 34.9 6.6
1 -14 -7 42.3 7.6
-2 -14 -7 28.7 6.6
2 14 -7 19.6 5.6
2 -14 7 33.3 6.8
-2 14 7 16 5
2 14 7 23.6 5.8
-2 -14 7 14.6 5.9
-2 14 -7 18.4 5.4
0 0 -8 771.32 24.7
0 0 8 822.42 24.8
0 0 8 714.03 23.5
0 0 -8 794.12 25.1
0 0 -8 769.42 25.7
0 0 8 812.12 25.1
0 0 -8 770.02 23.6
-1 0 8 3 0.9
1 0 -8 2.2 1.2
-1 0 8 5.4 1.6
1 0 -8 3 1.1
-1 0 -8 4.9 1.4
-1 0 -8 5.9 1.7
1 0 -8 4.6 0.9
-1 0 -8 4.8 1.1
1 0 -8 4.8 1
1 0 8 5.7 1.5
1 0 8 3.7 1.1
1 0 8 3.7 0.9
1 0 8 5.1 1.6
-1 0 -8 3.3 1.2
-2 0 -8 24.5 3.3
2 0 8 24.4 2.5
2 0 8 26.3 2.9
-2 0 8 21.9 2
2 0 -8 22.8 2.3
-2 0 8 25 2.6
2 0 -8 23.3 1.8
-2 0 -8 21.1 1.2
-2 0 -8 30.6 4
3 0 8 88.69 5.9
-3 0 8 88.69 4.8
-3 0 -8 93.99 6.2
3 0 -8 83.79 4.4
-3 0 8 87.09 5.4
3 0 -8 84.69 5.5
-3 0 -8 99.29 6.4
-4 0 -8 88.69 7.8
-4 0 8 94.09 6.4
4 0 -8 79.09 5.1
4 0 8 86.79 7.5
-4 0 8 85.99 5.8
4 0 -8 91.49 6.5
-5 0 -8 48.5 6.4
-5 0 8 48.8 5.4
5 0 -8 53.69 5.5
5 0 -8 48.2 5.2
-5 0 8 46.3 4.8
5 0 8 59.99 7.4
-6 0 -8 32.8 6.2
6 0 8 47.9 9
6 0 8 37.6 6.1
6 0 -8 31.5 6.1
-6 0 8 35.2 6
7 0 8 6.7 4.1
7 0 8 12.1 5.5
-7 0 -8 3.3 3.9
-7 0 8 -1.6 3.3
7 0 -8 3.2 3.8
0 -1 8 107.59 4.2
0 1 -8 109.99 5
0 1 -8 115.89 4.9
0 -1 -8 112.19 5.4
0 -1 -8 111.79 5.1
0 -1 8 103.99 5.1
0 -1 8 119.59 4.9
0 1 -8 111.89 4.3
0 1 8 110.49 5
0 1 -8 115.19 5.2
0 -1 -8 111.49 5.1
1 -1 8 222.08 8.3
-1 -1 -8 226.28 8.2
-1 -1 -8 229.68 9.4
1 1 -8 226.88 8
1 -1 8 217.88 9
1 1 -8 221.18 9.2
-1 -1 -8 222.48 9
1 1 -8 236.48 8.1
-1 1 8 222.08 8.7
1 1 -8 219.58 8.9
1 -1 8 222.98 8.8
1 -1 8 219.18 8.3
1 1 -8 227.08 9
-1 1 8 223.48 9.1
-1 -1 -8 236.58 8.5
1 -1 -8 215.08 9
1 -1 -8 244.78 7.7
-1 -1 8 226.18 9.3
1 1 8 235.98 8.1
1 1 8 227.28 8.3
1 -1 -8 232.28 8.9
-1 -1 8 218.98 8.2
1 1 8 237.68 9.2
1 -1 -8 239.28 8.8
-1 1 -8 233.88 8.7
1 1 8 241.38 9.1
-1 1 -8 226.78 8.3
-1 1 -8 232.58 9.1
1 -1 -8 218.98 7.6
-1 1 -8 225.68 9.1
-1 -1 8 231.78 7.9
2 -1 8 128.69 6.6
2 -1 8 149.09 7.4
2 1 -8 158.58 6.8
2 -1 8 157.48 5.4
-2 -1 -8 143.79 7.6
-2 -1 -8 147.89 5.2
-2 1 8 150.88 6.5
2 1 -8 151.28 5.6
-2 -1 -8 159.88 7.4
-2 1 8 154.88 7.1
-2 -1 -8 140.59 5.2
2 -1 -8 150.38 6.5
-2 1 -8 156.58 7.4
2 -1 -8 150.18 6.8
2 -1 -8 139.89 6.1
-2 -1 8 149.88 7.3
-2 1 -8 152.88 7.3
2 -1 -8 143.69 6.4
-2 -1 8 145.09 5.7
-2 1 -8 148.49 5.3
2 1 8 143.99 7
2 1 8 154.78 7.2
3 -1 8 165.08 8.7
-3 1 8 159.38 7.6
-3 -1 -8 163.78 9.1
-3 1 8 161.38 8
3 1 -8 176.28 9
3 1 -8 167.18 6.6
-3 -1 8 167.38 8.3
3 1 8 173.68 8.5
3 -1 -8 160.68 8.1
-3 1 -8 175.98 8.8
-3 -1 8 167.58 8.3
-3 1 -8 163.38 8.8
-4 1 8 36.5 3.8
4 1 -8 41.7 5.6
-4 -1 -8 42.1 6.2
4 -1 8 43.4 5.8
-4 1 8 38.4 5
4 1 -8 32.2 3.1
4 -1 -8 36.8 5.3
-4 -1 8 43.5 4.1
4 1 8 40.2 5.1
-4 1 -8 33.6 5.7
-4 1 -8 42.8 4.7
-4 -1 8 35.6 5.1
5 1 -8 49.9 5.7
5 -1 8 49.4 6.6
-5 1 8 50.19 5.3
-5 -1 -8 59.49 6.4
-5 1 -8 60.09 6.3
-5 -1 8 62.19 9.3
-5 1 -8 53.69 6.2
5 -1 -8 52.79 5.5
5 -1 -8 55.39 5.1
-5 -1 8 46 6.2
5 1 8 52.19 7.2
5 1 8 48.7 5.3
-6 1 8 24.5 5.5
6 -1 8 20.9 5
-6 -1 -8 15.2 4.3
6 1 -8 14.4 4.1
6 -1 -8 22.9 5.1
6 1 8 25.1 4.5
-6 -1 8 26.8 5.2
-6 1 -8 33.6 6.7
6 1 8 13.3 5.1
7 -1 8 8.3 4.2
7 1 -8 7.2 4.2
-7 -1 -8 13.7 5.2
7 -1 8 8.2 5.6
-7 1 -8 14.5 5.5
7 1 8 10.6 6.1
7 -1 -8 12.4 5.3
-7 -1 8 10.8 4.3
0 -2 -8 204.48 8
0 2 8 215.78 8.1
0 -2 8 210.58 8.3
0 2 8 211.58 8
0 2 -8 206.98 7.8
0 -2 -8 201.18 8.1
0 2 -8 203.38 7.4
0 -2 -8 209.78 8.6
0 -2 8 205.88 8.4
0 2 8 201.28 6.9
0 2 -8 213.58 8
0 -2 8 184.18 7.3
0 2 -8 194.08 8.7
0 2 8 194.48 6.3
0 -2 8 220.38 7.8
-1 2 8 243.98 8
1 2 -8 230.88 8
1 2 -8 225.88 9.2
1 2 -8 227.38 8.5
1 -2 8 231.58 9.4
-1 -2 -8 210.08 9
1 2 -8 227.58 9.6
-1 2 8 240.88 9
1 2 -8 237.98 9.3
-1 2 8 234.98 9.3
1 -2 8 230.98 8.8
-1 -2 -8 243.08 8.6
-1 -2 -8 248.48 9.8
-1 2 8 224.28 8.9
1 -2 8 233.48 8.8
-1 -2 -8 239.28 8.6
1 2 8 244.38 8.7
-1 -2 8 239.08 7.8
-1 -2 8 224.68 8.7
1 2 8 228.18 9.3
-1 2 -8 251.17 9.3
1 2 8 248.88 9.3
-1 2 -8 235.98 9.1
1 -2 -8 222.88 8.7
1 -2 -8 233.28 9.4
-1 2 -8 230.78 8.7
-1 2 -8 233.38 9.3
1 2 8 217.48 8.4
-1 -2 8 239.98 9.8
1 -2 -8 223.38 7.6
1 -2 -8 238.98 8.9
-2 -2 -8 151.68 5.9
-2 -2 -8 156.48 8.1
-2 2 8 170.88 7.3
2 -2 8 156.98 7.8
-2 2 8 161.78 6.9
2 2 -8 158.58 5.6
-2 2 8 170.48 7.6
2 -2 8 149.49 7.1
2 -2 8 169.28 6.2
-2 -2 -8 163.18 6
2 2 -8 179.98 7.4
-2 -2 8 155.18 7.7
2 2 8 156.28 7.5
-2 2 -8 155.38 6
-2 -2 8 158.58 5.7
2 -2 -8 156.18 6.7
2 -2 -8 146.49 7
-2 2 -8 168.78 7.9
-2 -2 8 158.18 7.4
2 2 8 167.88 7.6
-2 2 -8 174.38 7.7
2 2 8 157.28 7.4
2 -2 -8 159.08 7
3 -2 8 15 3.1
3 2 -8 14.8 3.1
-3 -2 -8 12.7 3.3
3 2 -8 12.2 1.7
-3 2 8 12.7 2.9
-3 2 8 10.7 2.5
3 -2 8 9.9 0.9
3 2 -8 11 1.5
-3 -2 8 14.7 3
3 2 8 12 2.9
-3 -2 8 15.5 3.1
3 2 8 13.3 2.9
-3 2 -8 9.7 2.9
-4 2 8 107.09 6.5
4 -2 8 106.29 7.5
-4 -2 -8 96.09 7.6
4 2 -8 111.19 7.3
4 2 8 95.09 6.5
-4 -2 8 101.49 6.7
-4 2 -8 96.29 7.5
4 2 8 122.89 9.2
-4 2 -8 102.19 7.2
-4 -2 8 110.29 7.2
-5 2 8 0.5 2.2
5 2 -8 -0.4 2.8
-5 -2 -8 1.6 2.6
-5 -2 8 0.8 2.6
5 2 8 1.1 2.1
5 -2 -8 1.7 2.3
5 -2 -8 -0.7 1.8
5 2 8 0 3.3
-5 2 -8 -0.5 2.8
-5 2 -8 4.7 3.1
-5 -2 8 -0.3 2.5
6 -2 8 17.8 5
6 2 -8 11.9 3.9
-6 -2 -8 22.6 7.9
-6 -2 8 6.9 4.5
-6 2 -8 19.3 6.5
-6 2 -8 7.5 4.2
6 -2 -8 20.4 5.1
6 2 8 13 3.4
6 2 8 20.3 9.2
7 -2 8 5.5 3.9
7 2 -8 3.2 3.9
-7 -2 -8 0 4.5
7 -2 -8 -1.8 3.6
7 2 8 9 5.6
-7 -2 8 3.8 4.7
0 -3 8 100.69 4.8
0 3 8 127.99 5.5
0 3 8 110.89 5.1
0 -3 -8 118.49 5.6
0 -3 -8 111.89 4.3
0 -3 -8 123.59 5.6
0 3 -8 111.39 5
0 -3 8 111.29 5.8
0 3 8 108.69 4.1
0 -3 8 114.59 5.1
0 3 -8 114.79 5.1
0 3 -8 122.59 5.4
0 -3 -8 106.79 5.2
0 3 -8 115.19 5.7
0 -3 -8 111.69 5.4
0 -3 8 113.69 5.2
1 3 -8 653.53 21.2
1 -3 8 650.83 21.1
1 3 -8 616.44 21.2
1 -3 8 634.64 21.4
1 3 -8 656.53 20.7
-1 -3 -8 638.04 20.6
1 3 -8 624.94 19.4
-1 3 8 649.24 21
1 -3 8 573.64 20.4
1 -3 8 596.64 20.8
-1 3 8 627.94 19.8
-1 -3 -8 640.54 21.8
-1 3 -8 619.54 20.7
1 -3 -8 591.64 19.3
-1 -3 8 646.44 19.3
-1 -3 8 585.84 20.6
-1 3 -8 623.54 21.2
1 3 8 643.44 20.2
-1 3 -8 593.74 21.3
1 3 8 577.54 21.1
-1 3 -8 643.74 21.1
-1 -3 8 635.14 21.9
1 -3 -8 613.74 20.5
1 3 8 652.63 21
-2 3 8 163.28 7.4
2 3 -8 163.88 7.2
2 -3 8 156.38 6.4
-2 -3 -8 147.49 6
2 -3 8 136.39 6.5
-2 -3 -8 154.28 6.1
2 3 8 152.78 7.2
2 3 8 151.18 7.1
-2 3 -8 151.48 7.6
2 -3 -8 151.88 6.6
-2 3 -8 149.09 7.1
-2 -3 8 144.99 8.5
-2 3 -8 143.69 6.1
2 -3 -8 145.19 6.7
2 3 8 138.09 7.4
-3 -3 -8 84.99 3.9
3 -3 8 86.99 4
-3 3 8 80.49 5.5
3 -3 8 97.89 6.5
-3 3 8 89.49 5.7
3 3 -8 79.59 5.5
-3 -3 -8 82.99 6.4
3 3 8 80.29 5.4
3 3 8 82.99 5.9
-3 3 -8 94.69 6.4
-3 -3 8 97.19 6.1
-3 3 -8 85.09 5.6
-3 -3 8 87.49 5.8
3 -3 -8 91.89 5.2
-4 3 8 41.1 4.6
-4 -3 -8 49.9 5.6
4 -3 8 51.39 6.8
4 3 -8 42.8 4.7
-4 3 8 46.2 4.7
4 3 8 44.2 5.8
-4 -3 8 44.2 4.9
-4 3 -8 55.99 5
4 3 8 41.8 4.4
4 -3 -8 42 4.1
-4 3 -8 47.3 5.2
-4 -3 8 43.7 4.5
-5 -3 -8 75.79 7.4
5 3 -8 73.99 6.7
5 -3 8 74.19 7.1
5 -3 -8 65.69 5.6
-5 3 -8 65.89 6.6
-5 -3 8 70.99 6.9
-5 -3 8 72.19 6.1
5 3 8 69.59 7
5 3 8 70.09 5.9
5 -3 -8 78.39 6.3
-5 3 -8 69.09 7.1
-6 -3 -8 15.3 5
6 3 -8 17.7 5.6
6 3 8 27.3 8.9
6 3 8 25.8 4.8
-6 -3 8 14.4 4.6
6 -3 -8 28.9 5.7
6 -3 -8 34.5 6.8
-6 3 -8 23.8 7.1
-6 3 -8 23 5.6
-7 -3 -8 9.1 5.2
7 -3 8 17.5 5.4
7 -3 -8 9.9 5.5
7 3 8 22.9 6
-7 -3 8 0.8 4.7
0 -4 8 553.54 18.3
0 -4 -8 539.95 17.6
0 -4 -8 574.14 18.9
0 4 8 560.14 18.8
0 -4 -8 544.55 19
0 -4 8 554.14 19.6
0 4 -8 551.64 18.6
0 4 8 547.15 17.4
0 4 8 540.15 18.4
0 4 -8 524.75 18.2
0 4 -8 552.14 18.4
1 -4 8 112.39 6.1
-1 -4 -8 111.19 5.7
-1 4 8 118.49 6
1 4 -8 123.39 6
1 -4 8 122.99 6.1
-1 -4 -8 112.49 6.2
-1 4 8 118.79 5
-1 -4 -8 111.89 5.4
1 4 -8 133.79 5.9
1 -4 -8 111.89 5.5
-1 -4 8 118.09 6.6
1 -4 -8 123.49 4.7
-1 4 -8 124.59 6.1
-1 4 -8 115.39 5.4
-1 -4 8 113.29 4.3
-1 4 -8 105.99 5.7
1 -4 -8 115.69 6.1
1 4 8 118.69 5.7
-2 -4 -8 23.7 2.4
-2 -4 -8 31.7 4.5
2 -4 8 26.4 2.5
2 -4 8 25.1 3.7
-2 4 8 30.1 3.7
-2 4 8 23.6 2.5
2 -4 8 20.5 2.1
2 4 8 26.6 2.9
-2 -4 8 28.1 3.7
-2 4 -8 20.7 2.3
2 -4 -8 23.6 2.2
-2 4 -8 26 3.8
2 -4 -8 25.4 3.5
-2 4 -8 23.6 2.5
2 -4 -8 21.4 2
-2 -4 8 26.9 4.1
2 -4 -8 20.4 2.2
-3 -4 -8 177.78 10
3 -4 8 168.38 9.5
-3 4 8 183.78 10.1
3 -4 8 167.18 7.3
-3 4 8 174.38 9.1
3 4 -8 173.38 8.9
-3 4 -8 173.18 9.7
3 4 8 175.58 8.4
3 -4 -8 183.48 7.9
-3 4 -8 166.38 8.5
-3 -4 8 172.08 9.2
3 4 8 177.18 9.1
3 -4 -8 173.48 8.8
-3 -4 8 182.58 9.3
-4 -4 -8 58.79 6.2
-4 4 8 55.29 5.4
4 4 -8 54.69 5.4
4 -4 8 49.99 5.5
-4 4 8 57.99 5.5
-4 -4 8 58.99 5.7
4 4 8 52.99 4.7
-4 4 -8 65.89 5.4
-4 4 -8 49.8 5.3
4 4 8 52.99 5.4
-4 -4 8 45 4.9
4 -4 -8 63.39 4.6
-5 4 8 71.29 7
-5 -4 -8 53.69 7.6
5 4 -8 58.09 6.1
5 -4 8 62.99 6.7
-5 -4 8 66.89 6.6
5 4 8 58.09 6.5
5 -4 -8 57.89 5.3
5 4 8 56.49 5.2
-5 4 -8 72.29 7
-5 -4 8 59.39 5.9
5 -4 -8 66.49 6.2
-5 4 -8 61.09 5.9
6 -4 8 11.3 4.3
-6 -4 -8 -1.5 3.4
6 4 -8 11.7 4.2
-6 4 -8 7.7 3.8
6 4 8 10.9 4.6
6 -4 -8 2.1 3.1
-6 -4 8 7.6 4.2
0 -5 -8 43.2 3.8
0 -5 8 39.6 3.1
0 -5 -8 33.4 2.4
0 -5 8 41.6 4.4
0 5 -8 36.8 2.9
0 -5 -8 41.4 3.2
0 5 8 41.5 2.6
0 5 -8 40.4 3.2
0 5 -8 37.3 2.8
0 5 8 37.2 2.8
-1 5 8 177.18 8
-1 -5 -8 165.28 7.7
-1 -5 -8 170.98 8.2
-1 -5 -8 155.18 7.2
1 5 -8 177.98 7.8
1 -5 8 167.78 8.1
1 -5 8 166.68 8
1 5 8 178.98 7.2
-1 -5 8 164.88 5.9
-1 -5 8 166.48 6.1
-1 -5 8 169.18 8.7
-1 5 -8 164.38 7.9
1 -5 -8 170.48 8.1
1 -5 -8 178.08 8.9
-1 5 -8 166.08 7
2 -5 8 766.92 25.8
2 5 -8 754.52 26
-2 -5 -8 785.92 25.5
-2 5 8 804.22 26.7
-2 5 8 767.22 25.7
-2 -5 -8 751.82 27.2
2 -5 8 692.83 24.3
2 -5 8 737.83 26.8
-2 -5 8 738.23 27.1
-2 5 -8 754.22 26.8
2 -5 -8 707.83 25.4
-2 -5 8 767.32 26.3
2 -5 -8 796.22 26.7
2 -5 -8 728.53 24.7
2 -5 -8 755.82 24.5
-2 5 -8 784.52 25.2
2 5 8 790.42 26.1
2 5 8 761.62 25.6
-3 5 8 83.09 6.9
3 5 -8 85.29 5.8
-3 -5 -8 76.99 4.7
-3 5 8 81.09 5.6
3 -5 8 73.79 7
3 -5 8 80.59 4.9
3 -5 -8 82.79 4.6
3 -5 -8 79.19 5.7
-3 5 -8 70.49 6.8
-3 5 -8 84.69 5.3
-3 -5 8 82.79 6
3 5 8 72.59 5.1
3 5 8 84.79 6
4 5 -8 63.09 6.1
-4 -5 -8 62.79 6.4
-4 5 8 65.69 6.6
-4 5 8 66.59 6.1
4 -5 8 67.09 6.5
-4 5 -8 69.39 5.4
-4 -5 8 53.99 5.5
-4 5 -8 66.09 6.4
4 5 8 66.99 5.2
4 -5 -8 71.29 5.6
4 -5 -8 70.39 4.7
-4 -5 8 62.29 5.7
4 5 8 58.39 5.8
-5 5 8 15 4.6
5 -5 8 18.4 4.7
-5 -5 -8 10.2 4.2
5 5 -8 8.6 3.4
5 5 8 14.4 3.5
-5 -5 8 17.8 4.7
5 5 8 12.6 4.9
5 -5 -8 9.3 3
5 -5 -8 12.3 3.3
-5 -5 8 11.6 3.5
-5 5 -8 17.1 5.1
6 -5 8 34.9 6.4
6 5 -8 27 6
-6 -5 -8 21.2 5.7
-6 5 -8 38.9 7.6
6 5 8 30.2 7.3
-6 -5 8 35.4 6.3
6 -5 -8 32.1 10.1
0 -6 -8 612.54 21.6
0 6 -8 637.44 21.9
0 -6 -8 661.23 23.2
0 6 8 718.23 21.7
0 6 -8 653.83 21.7
0 6 8 628.74 21.6
0 6 8 652.13 22.7
0 -6 8 616.54 21.6
0 -6 -8 678.23 22.3
0 6 -8 702.03 22.9
0 -6 8 638.54 22
0 -6 8 648.34 23.8
-1 6 8 38.2 3.7
1 6 -8 39.3 3.5
1 -6 8 38.6 3.6
1 -6 8 36 4.1
-1 6 8 41.1 3.1
1 6 -8 41.3 3.5
-1 -6 -8 44.8 3.9
-1 6 8 34 2.6
-1 -6 -8 41.5 3.7
1 6 8 38 3.3
-1 6 -8 48.6 3.4
1 6 8 41.2 3.2
-1 6 -8 34.1 3.4
-1 -6 8 37.6 2.7
1 -6 -8 45.5 3.9
1 -6 -8 40.5 2.9
-1 -6 8 37.9 2.4
-1 -6 8 40.9 4.1
2 -6 8 82.99 5.7
-2 6 8 95.89 6.3
-2 -6 -8 90.79 6.4
2 6 -8 97.59 6
-2 6 8 85.39 5.4
2 -6 8 84.59 6.2
2 6 8 92.89 5.5
2 -6 -8 93.89 6.2
2 -6 -8 95.69 6.3
-2 6 -8 81.69 4.7
-2 -6 8 90.39 6.6
-2 -6 8 85.69 5.7
-2 6 -8 77.69 5.9
2 6 8 89.69 5.5
-3 6 8 108.19 7.1
3 6 -8 116.49 7.3
-3 -6 -8 122.99 8.4
-3 -6 -8 121.19 6.7
-3 6 8 123.79 8
3 -6 8 122.99 8.3
3 -6 -8 120.89 5.7
-3 6 -8 127.09 7.4
-3 6 -8 114.09 7.8
-3 -6 8 113.99 7.9
3 -6 -8 113.89 7.4
3 6 8 120.69 6.6
3 6 8 117.69 7.6
-3 -6 8 116.89 7.6
-4 6 8 33.9 5.5
4 -6 8 43.3 6.6
-4 6 8 32.4 5.5
-4 -6 -8 41.7 6.6
4 6 -8 43.6 6.4
4 6 8 39.3 6.2
-4 -6 8 33.5 5.4
-4 6 -8 33 6.1
-4 -6 8 23.6 4.7
4 -6 -8 31.9 5.1
-5 -6 -8 5.3 3.9
-5 6 8 0.7 3.9
5 6 -8 7.3 4
5 -6 8 7.1 3.4
-5 -6 8 4 3.6
5 6 8 13.1 4.6
-5 -6 8 3.1 3
5 -6 -8 14.8 4
-5 6 -8 4.8 3.9
5 -6 -8 4.6 2.7
6 6 -8 32.3 7.1
6 -6 8 39.2 7.3
-6 6 8 27.2 7.1
-6 -6 -8 46.6 8.8
6 6 8 37.2 7.5
-6 6 -8 44.1 8.1
-6 -6 8 39 7.2
6 -6 -8 40.3 7
0 -7 -8 150.28 7.2
0 7 -8 152.48 6.7
0 7 8 161.98 7.1
0 -7 8 156.78 7.3
0 -7 -8 147.79 8.3
0 7 8 137.19 7.6
0 -7 8 163.38 8.9
0 7 -8 158.68 7.9
1 -7 8 34.9 4.4
-1 7 8 44.1 5.2
-1 7 8 32.5 3
-1 -7 -8 31.6 4.5
1 7 -8 37.9 3.6
1 -7 8 38.4 4
1 -7 -8 40 4.1
-1 7 -8 31.7 3.7
1 -7 -8 29.4 3.2
-1 -7 8 34.9 2.6
1 7 8 34 3.4
-1 -7 8 38.7 5.4
2 -7 8 23.3 4.3
-2 7 8 21 3.7
-2 7 8 16.4 3.3
2 -7 8 22.8 3.9
-2 -7 -8 17.6 3.3
2 7 -8 17.5 3.5
-2 -7 -8 24.2 4.4
-2 7 -8 21.7 4.2
2 7 8 21.2 3.3
-2 -7 8 15.5 3.8
2 -7 -8 19.4 3.7
2 7 8 17.6 3.2
-3 -7 -8 90.09 7.1
3 7 -8 95.99 6.9
3 -7 8 89.89 7.3
3 -7 8 79.49 5.8
-3 -7 -8 83.39 5.8
-3 7 8 83.49 6.3
-3 7 8 83.09 6.8
3 7 8 86.99 5.6
-3 -7 8 95.39 7.3
3 7 8 86.99 6.4
-3 7 -8 68.69 6.3
-3 -7 8 87.09 6.5
3 -7 -8 84.69 6.4
-4 7 8 64.99 6.3
4 7 -8 57.29 5.8
4 -7 8 59.99 6.6
-4 7 8 73.59 7.1
-4 -7 -8 58.29 6.6
4 -7 -8 60.39 6
4 7 8 59.09 6
4 7 8 55.59 4.8
-4 -7 8 68.39 6.4
-4 -7 8 63.29 6.1
-4 7 -8 62.39 8.5
5 -7 8 36.5 6.7
-5 7 8 21.9 5.5
5 7 8 34.1 6
-5 -7 8 33.2 6.1
5 -7 -8 20.9 4.3
-5 7 -8 16.3 4.7
-6 -7 -8 4.6 4.8
6 -7 8 19.7 5.2
6 7 -8 17.4 5.4
6 7 8 19.4 6.1
-6 7 -8 15 5.3
6 -7 -8 13.6 4.9
-6 -7 8 11.4 4.2
0 -8 8 345.97 15.4
0 8 -8 321.37 12.4
0 -8 -8 348.07 15.1
0 -8 8 346.27 13.5
0 -8 -8 327.27 13
0 8 8 355.96 13.3
0 8 -8 346.37 14.3
0 8 8 347.07 14.3
-1 8 8 44.4 4.6
1 -8 8 44.8 4.4
-1 -8 -8 43.4 4.8
1 8 -8 41.1 4
1 8 -8 41.7 3.8
-1 -8 -8 46.7 4.2
-1 8 8 43.1 3.7
-1 8 -8 37.9 4.3
1 8 8 40.2 3.6
-1 -8 8 41.3 5.9
1 -8 -8 41.9 4.6
1 8 8 38.1 3.8
-2 -8 -8 46.2 4.7
2 8 -8 55.89 5.2
2 -8 8 54.59 5.4
-2 -8 -8 52.79 5.1
2 -8 8 56.49 5.9
-2 8 8 55.09 4.5
-2 8 8 49.2 5
2 8 8 43.3 4.3
-2 -8 8 55.79 7.2
2 8 8 45.7 4.1
-2 8 -8 52.59 5.1
2 -8 -8 47.6 5.1
3 -8 8 108.19 8.2
3 8 -8 89.89 7
-3 -8 -8 109.69 7.9
-3 8 8 110.49 8.1
-3 -8 -8 105.59 7
-3 -8 8 101.19 7.9
3 8 8 105.59 7.4
3 -8 -8 114.09 7.9
-3 -8 8 100.09 7.2
-3 8 -8 91.19 7.5
4 8 -8 67.79 6.9
-4 8 8 81.29 7.8
-4 8 8 76.79 7.2
4 -8 8 81.29 7.7
-4 -8 -8 87.29 8
-4 -8 8 80.39 7.2
-4 -8 8 85.39 7.3
4 8 8 77.09 7.2
-4 8 -8 68.89 7.5
4 -8 -8 87.19 7.2
5 -8 8 7.9 3.8
-5 -8 -8 4.8 4.3
-5 8 8 12.7 5.3
5 -8 -8 0.9 2.6
-5 8 -8 6.2 4
-5 -8 8 11.8 4.7
-5 -8 8 14.8 3.8
5 8 8 1.5 3.3
6 8 -8 17 5.8
6 -8 8 21.6 6.4
6 8 8 17.7 6.2
-6 8 -8 31.1 8.1
0 -9 8 0.6 2.3
0 9 8 1 1.7
0 -9 -8 5.2 3.1
0 9 8 1.8 1.8
0 9 -8 -0.3 1.8
0 -9 8 -2.6 1.8
1 -9 8 16.3 3.8
-1 9 8 14.5 3.2
1 9 -8 12 3.1
-1 -9 -8 17.9 3.7
1 9 -8 12.2 2.8
-1 9 8 16 3.2
-1 -9 -8 18.4 3.5
1 -9 8 15.4 3.6
1 -9 -8 21.9 4.6
1 9 8 14.1 2.9
-1 9 -8 17.6 3.9
-1 -9 8 11.2 3.7
1 9 8 13.2 3.1
-2 -9 -8 15.9 3.8
2 -9 8 18.4 4.3
2 9 -8 18.2 3.8
-2 9 8 16.4 3.8
-2 9 8 13.9 3.6
2 -9 8 21.1 4.4
2 -9 -8 20.7 4.4
-2 9 -8 21.8 4.8
2 9 8 20.7 3.9
-2 -9 8 22.5 5.1
2 9 8 18.1 3.3
-3 9 8 91.79 7.4
3 -9 8 102.79 7.4
-3 -9 -8 102.59 7.5
-3 -9 -8 84.39 7.4
3 9 -8 94.19 7.4
-3 9 8 111.49 8.5
3 -9 8 113.69 8.5
-3 -9 8 101.79 7.4
3 9 8 109.79 7.6
3 -9 -8 96.79 7.5
3 9 8 109.69 6.5
-3 9 -8 96.49 8.1
-3 -9 8 92.09 8.2
4 9 -8 90.39 8.6
4 -9 8 92.99 8.4
-4 -9 -8 70.29 7.6
-4 9 8 86.59 7.8
-4 -9 8 94.59 8.4
4 -9 -8 93.29 7.7
-4 -9 8 96.79 7.8
4 9 8 86.69 7.6
5 9 -8 14 4.6
5 -9 8 21.3 5.8
-5 -9 -8 12.9 4.4
5 -9 -8 14.1 4.2
-5 9 -8 12.8 5.4
5 9 8 9.5 4.9
5 -9 -8 15.5 4.5
-5 -9 8 15.1 4.8
0 10 -8 0.7 2.3
0 10 8 0.1 1.8
0 -10 -8 -2.5 2.3
0 10 8 1.2 1.9
0 -10 8 1.8 2.5
-1 10 8 36.8 4.2
-1 10 8 25.2 4.7
1 -10 8 32.1 5
1 -10 8 32.3 5.5
1 10 -8 26.9 4.3
-1 -10 -8 41.6 5.8
1 10 8 37.6 4.2
1 10 8 29 4.3
1 -10 -8 39.7 6.2
-1 -10 8 26.3 5.4
-1 10 -8 32.6 5
-2 10 8 25 5
-2 -10 -8 13.4 4
-2 10 8 20.8 4.7
2 -10 8 20.4 4.7
2 10 -8 23.3 4.9
-2 -10 -8 23.5 4.2
2 10 -8 17 3.7
2 -10 8 23.6 4.8
2 -10 -8 27.5 5.5
-2 -10 8 19.8 5.4
2 10 8 18.8 3.9
2 10 8 22.1 3.8
-2 10 -8 14.6 4
3 10 -8 11.2 4.4
-3 -10 -8 26.2 5.6
-3 10 8 10.5 3.7
3 -10 8 20.3 4.3
-3 -10 -8 22.2 5.1
-3 10 8 13.7 4.1
3 -10 8 24.9 5.2
3 -10 -8 14.4 4.2
-3 -10 8 16.9 4.9
3 10 8 16.1 3.9
-3 10 -8 13.2 4
-4 10 8 98.59 9.3
4 -10 8 92.29 8.4
4 10 -8 78.69 8
-4 -10 -8 63.09 10.3
4 10 8 87.19 13.2
4 -10 -8 71.59 11.1
-4 10 -8 85.69 8.5
-4 -10 8 71.69 11.8
5 10 -8 23.9 6.4
-5 -10 -8 8.4 3.9
5 -10 8 14.2 5.8
-5 10 -8 15.2 5.1
5 10 8 11.2 5.2
-5 -10 8 20.8 5.7
5 -10 -8 11.1 4.4
5 -10 -8 15.9 4.8
0 -11 8 1.7 3.1
0 11 -8 1.6 2.5
0 11 8 1 2.1
0 11 8 0.5 2.2
0 -11 -8 2.9 2.6
1 -11 8 170.28 10.7
-1 -11 -8 144.89 9.9
1 11 -8 151.18 9.4
-1 11 8 160.68 10.2
1 -11 8 157.38 9.6
-1 11 8 164.58 9.4
-1 11 -8 158.38 9.9
1 -11 -8 153.68 10.5
1 11 8 157.68 9.3
-1 -11 8 156.98 11
1 11 8 157.38 8.8
-2 11 8 15.7 4.2
2 -11 8 19.6 4.3
-2 11 8 17.1 4.3
2 11 -8 11.9 3.7
2 -11 8 13 3.8
-2 -11 -8 17.3 4.7
2 11 8 12 3.1
2 -11 -8 14.9 4
2 11 8 15.2 3.9
-2 -11 8 14.8 4.4
-2 11 -8 18 4.7
-3 11 8 1.3 3
-3 -11 -8 4.3 4.4
3 -11 8 -1.7 2.6
-3 -11 -8 -2 3.6
3 -11 8 -5.1 2.3
3 11 -8 0.6 3.1
3 11 8 4.2 2.5
-3 11 -8 1.1 3.1
3 -11 -8 -0.3 2.9
-3 -11 8 7.3 4
-4 -11 -8 88.99 8.7
4 -11 8 92.39 9.2
4 11 -8 109.29 9.2
-4 -11 8 117.19 10.1
4 11 8 105.49 8.7
4 -11 -8 105.09 9.1
-4 11 -8 93.99 9.1
0 12 8 4.3 2.7
0 -12 8 5.9 3.6
0 12 -8 3.1 3.2
0 12 8 -0.6 2.4
0 -12 -8 0.6 3.3
1 -12 8 12.8 3.2
-1 12 8 4.6 3
1 12 -8 3.3 4.3
-1 12 8 4.6 3.2
-1 -12 -8 12.1 4
1 12 8 5.9 3.2
-1 12 -8 11.8 5.8
1 -12 -8 11.3 6.6
1 12 8 2.9 2.7
-1 -12 8 6.4 6.3
-2 12 8 5.5 3.6
-2 -12 -8 5.7 3.7
2 -12 8 5.7 3.7
2 -12 8 7.2 3.5
2 12 -8 10.1 3.6
-2 -12 8 2.1 4.2
2 -12 -8 8.6 4.4
2 12 8 2.9 2.9
-2 12 -8 2.9 2.8
-3 12 8 5.5 4
3 12 -8 0.3 3.6
3 -12 8 3.6 3.3
3 -12 8 5 3.6
3 12 8 -2.8 3.1
-3 -12 8 8.2 5
-3 12 -8 1.6 3.2
3 -12 -8 1.1 3.6
4 -12 8 26 7.3
4 12 -8 16.7 4.9
4 12 8 9.9 5.3
-4 -12 8 15 5.5
4 -12 -8 11.6 5.1
-4 12 -8 19.1 5.8
0 13 8 26 5.5
0 13 -8 23.5 4.4
0 -13 8 22.2 5.5
0 -13 -8 38.2 7.4
1 -13 8 33.7 6
-1 -13 -8 28.3 5.5
1 13 -8 30.9 5.6
-1 13 8 25.9 5.7
1 13 8 32.8 5.5
1 -13 -8 33.2 6.6
-1 -13 8 31.4 6.2
-1 13 -8 26.1 5.5
2 13 -8 32.8 5.6
-2 -13 -8 36.9 7.5
-2 13 8 29 5.8
2 13 8 24.7 4.9
-2 -13 8 36 7.4
2 -13 -8 47 7.8
-2 13 -8 31.8 6.5
3 13 -8 -6.3 2.9
-3 13 8 3.9 4.6
3 -13 8 -1.3 3.4
3 -13 8 2.2 4.6
3 -13 -8 -2.2 3.8
3 13 8 -5.9 3.4
-3 -13 8 3.6 5
-3 13 -8 -1.4 3.2
0 -14 8 119.99 11.1
0 -14 -8 139.19 11.6
0 14 8 127.49 10
-1 -14 -8 -2.5 4.2
-1 14 8 -3.4 3.2
1 -14 8 2.6 4.9
1 14 -8 4.7 3.6
-1 14 -8 1.7 3.1
1 -14 -8 9.9 4.4
-1 -14 8 -1.3 4.2
0 0 -9 2.2 0.5
0 0 9 2.5 1.3
0 0 9 1.2 0.9
0 0 -9 2.1 1.1
0 0 9 0.4 0.8
-1 0 -9 154.98 7.1
-1 0 -9 143.39 6.8
-1 0 -9 163.18 6.5
1 0 -9 149.69 5.5
1 0 -9 144.79 6.1
-1 0 9 161.88 7.3
-1 0 -9 164.38 6.3
1 0 -9 147.29 6.7
1 0 -9 152.98 7.1
1 0 9 164.58 6.2
1 0 9 155.28 6.8
1 0 9 158.88 6.1
1 0 9 159.58 7
-1 0 9 159.68 6.1
-2 0 -9 53.59 3.9
2 0 -9 49.8 3.4
2 0 -9 48.9 3.7
2 0 9 49.8 2.2
-2 0 9 49.1 3.3
-2 0 -9 47.6 2.3
2 0 9 49.2 3.9
-2 0 9 49.99 3.9
-2 0 -9 45.5 4
2 0 9 46.4 3.5
-3 0 9 147.39 6.8
3 0 9 156.28 8.2
-3 0 9 146.79 7.7
3 0 -9 160.68 7.7
-3 0 -9 159.28 8.7
3 0 -9 143.89 6.4
-3 0 -9 144.19 8.2
-4 0 9 25.2 3.9
4 0 -9 31.2 3.2
-4 0 -9 34.9 5.5
4 0 -9 38.3 5.4
4 0 9 38.2 5.7
-4 0 9 38.5 6.7
-4 0 -9 38.8 6.1
5 0 9 5.1 3.2
-5 0 -9 6.8 3
-5 0 9 3.5 2.7
5 0 -9 8.1 3
-5 0 9 3 3.3
-6 0 -9 38.3 6.9
6 0 9 39.5 6.1
-6 0 9 43 6.1
6 0 -9 32.9 5.7
7 0 -9 9 4.9
7 0 9 10.9 4.8
7 0 9 14.8 6
-7 0 -9 10.1 4.9
0 -1 -9 -0.2 0.7
0 -1 9 2.7 1.2
0 -1 -9 2.1 1
0 1 9 1 0.7
0 1 -9 0.8 0.9
0 1 9 0.5 0.9
0 1 -9 3.9 1
0 -1 9 2.8 1.1
0 1 -9 3.5 0.8
0 1 -9 1.3 1.1
0 -1 -9 1.6 1.2
0 1 9 1.6 1
0 -1 9 3 0.7
0 -1 9 2.1 1
-1 1 9 611.24 21.5
1 1 -9 629.14 20.7
1 1 -9 672.13 21.9
-1 1 9 685.63 21.3
-1 1 9 682.43 22.2
-1 -1 -9 672.53 21.2
-1 -1 -9 637.04 21
1 -1 9 656.03 21.2
1 -1 9 660.63 21
1 -1 9 683.03 22.2
1 1 -9 623.34 20.5
-1 -1 -9 669.93 22.4
-1 -1 -9 611.34 21.8
1 1 -9 656.93 22.3
1 -1 9 655.63 21.7
-1 -1 9 652.53 22.3
1 -1 -9 682.63 20
1 -1 -9 637.84 21.6
-1 -1 9 662.53 20.6
1 1 9 694.83 22.1
1 -1 -9 650.13 21.2
1 1 9 635.14 21.9
-1 -1 9 643.44 20.9
-1 1 -9 666.53 21.5
1 -1 -9 626.84 22
-1 1 -9 593.24 21.8
-1 1 -9 670.73 22.1
-1 1 -9 648.94 21.2
1 1 9 645.64 20.9
1 -1 -9 637.54 20.1
1 1 9 679.33 21
2 -1 9 83.09 5.2
-2 1 9 80.39 4.3
2 1 -9 84.29 4.4
-2 -1 -9 80.39 4.9
2 1 -9 80.39 3.6
2 -1 9 77.79 3.4
-2 -1 -9 84.29 3.4
-2 -1 -9 77.59 3.4
-2 -1 -9 83.69 5.5
-2 1 9 84.09 5.1
2 1 -9 72.39 4.8
2 -1 -9 84.49 4.2
-2 -1 9 86.79 5.3
2 -1 -9 70.79 4.1
-2 1 -9 83.99 5.1
2 1 9 80.79 5
2 -1 -9 86.89 4.3
-2 1 -9 80.19 3.4
-2 1 -9 76.89 5.1
2 -1 -9 82.79 4.8
-2 -1 9 79.59 3.7
2 1 9 83.09 4.9
-3 1 9 8.2 2.2
-3 -1 -9 15.1 3.7
3 -1 9 8.5 2.4
-3 1 9 9.3 2.4
3 1 -9 9.6 2.9
-3 -1 9 13.2 3
3 1 9 7.5 2.5
-3 -1 9 7.3 2.4
3 -1 -9 7.2 2
-3 1 -9 11.8 2.9
-3 1 -9 15.6 3.4
-3 -1 9 11.6 2.5
4 1 -9 107.39 5.8
-4 1 9 117.59 7
4 1 -9 111.19 7.2
4 -1 9 103.79 7.6
-4 -1 -9 120.89 8.4
4 1 9 120.79 10.3
-4 -1 9 115.39 7.1
4 -1 -9 112.79 7.3
-4 -1 9 114.99 7.3
-4 1 -9 113.19 8
-4 1 -9 118.59 8.2
5 1 -9 70.29 6.4
-5 -1 -9 75.49 7.4
-5 1 9 71.99 5.7
5 -1 9 69.89 6.6
-5 1 9 68.19 6
-5 1 -9 76.69 7.3
5 -1 -9 75.59 5.9
5 1 9 73.69 7.4
-5 -1 9 74.09 6.6
-5 1 -9 74.89 7.2
5 -1 -9 72.89 6.3
-5 -1 9 72.29 5.9
5 1 9 73.49 6.4
-6 -1 -9 -3.8 2.6
6 1 -9 2.3 3.1
6 -1 9 1.2 3.3
-6 1 -9 -2.3 3
-6 -1 9 -2.2 2.6
6 -1 -9 4.2 3.6
6 1 9 -0.2 2.3
7 1 -9 8.7 5.2
7 -1 9 14.9 5.1
-7 -1 -9 7.1 4.9
7 -1 9 8.4 6
-7 1 -9 8.3 5
7 -1 -9 8.5 4.7
-7 -1 9 4.4 4.6
7 1 9 0.2 4.8
0 -2 -9 197.78 8.3
0 -2 -9 215.38 8.6
0 -2 -9 209.58 8.6
0 2 -9 222.78 8.3
0 2 9 219.28 8.5
0 2 -9 226.18 8.9
0 2 -9 222.58 7.9
0 2 -9 221.28 8.6
0 -2 9 201.28 8.3
0 2 9 230.98 8.7
0 -2 9 192.48 7.7
0 -2 9 226.68 9.1
0 2 9 207.48 8.4
0 -2 9 224.48 8.3
1 2 -9 1310.77 40.4
-1 -2 -9 1355.56 42
-1 2 9 1363.06 40.9
-1 -2 -9 1281.77 40.4
1 -2 9 1312.87 40.9
1 2 -9 1373.86 41.4
1 2 -9 1297.07 39.9
-1 2 9 1304.67 41.4
1 -2 9 1344.87 41.6
-1 2 9 1270.27 40.8
-1 -2 -9 1271.67 40.5
1 -2 9 1266.77 40.5
1 -2 9 1203.18 40.7
1 -2 -9 1343.67 41
1 -2 -9 1248.08 39.1
1 2 9 1306.77 40.4
-1 2 -9 1286.57 40.7
-1 -2 9 1345.27 42
-1 2 -9 1327.37 41.3
-1 2 -9 1337.67 41
-1 2 -9 1248.38 41.3
1 -2 -9 1298.67 40.8
1 2 9 1325.27 40.3
1 2 9 1342.97 41.3
-1 -2 9 1264.67 40.5
-1 -2 9 1324.57 39.7
-2 2 9 50.39 3.5
-2 -2 -9 46.2 2.6
2 -2 9 46.6 2.8
-2 2 9 48.4 3.2
-2 -2 -9 51.89 2.7
2 2 -9 48.7 3.4
-2 2 9 50.29 4.4
2 2 -9 49.1 2.4
2 2 9 48.1 3.7
-2 2 -9 48.9 4
2 2 9 49.4 3.9
-2 -2 9 54.89 4.7
2 -2 -9 42.3 2.9
-2 2 -9 51.59 2.8
-2 -2 9 43.3 3.5
2 -2 -9 52.49 3.5
-2 -2 9 52.69 2.5
-2 2 -9 53.49 4
2 2 9 50.49 3.8
3 -2 9 33.2 1.7
-3 -2 -9 45.8 6
-3 2 9 35.3 3.7
3 2 -9 29.3 3.2
-3 2 9 36.9 3.6
3 -2 9 34.5 4.8
-3 -2 9 35.1 3.7
-3 2 -9 41 4.1
-3 2 -9 39.6 3.9
3 2 9 41.6 5.2
-3 -2 9 31.3 3.6
3 -2 -9 31.6 3.1
3 2 9 32.5 4.2
-4 2 9 196.78 9.7
-4 2 9 212.78 10.1
4 -2 9 186.68 10.6
-4 -2 -9 190.58 11.3
4 2 -9 204.08 10.5
-4 2 -9 192.18 11.2
-4 -2 9 194.78 10.4
-4 -2 9 194.98 10.1
4 2 9 202.28 11.2
-4 2 -9 208.38 10.9
5 2 -9 6.5 2.7
5 -2 9 8.6 3.4
-5 -2 -9 7.4 3.6
5 2 9 14.7 4.6
-5 -2 9 5.5 2.7
5 2 9 7.8 2.8
-5 2 -9 14.8 4.2
5 -2 -9 6.2 2.7
5 -2 -9 11.4 3.3
-5 2 -9 7.7 3.6
-5 -2 9 10.8 3.7
6 -2 9 20.7 6.2
-6 -2 -9 17.4 7.4
6 2 -9 18.2 4.6
-6 2 -9 16.6 5.6
-6 2 -9 26.9 5.9
-6 -2 9 18.4 6.7
6 2 9 14.6 4.2
6 -2 -9 21.6 4.8
-7 -2 -9 20.9 6.9
7 2 -9 22.1 5.6
7 -2 9 25.1 5.8
7 2 9 31 6.9
7 -2 -9 9.7 4.4
0 -3 9 149.29 6.2
0 -3 -9 134.29 6.4
0 -3 9 134.89 6.1
0 3 9 141.39 4.8
0 3 9 139.39 6.4
0 3 -9 138.89 6
0 3 -9 141.99 6.3
0 3 9 143.89 6.2
0 -3 9 148.99 6
0 3 -9 132.79 5.9
0 -3 -9 147.19 6.6
0 -3 9 145.79 6.9
0 -3 -9 138.69 5
0 -3 -9 152.98 6.7
0 3 -9 140.29 6.6
-1 -3 -9 434.26 14.9
1 3 -9 407.36 13.8
1 -3 9 426.86 14.8
-1 -3 -9 435.66 14.9
1 -3 9 410.16 14.7
1 3 -9 438.46 14.9
-1 -3 -9 447.66 16.2
-1 3 9 454.95 15.4
1 -3 9 427.16 15.3
-1 3 9 415.36 13.9
1 3 -9 448.46 15.6
1 -3 9 437.06 15.7
-1 3 9 397.96 14.7
-1 3 -9 426.46 16.3
1 3 9 452.65 14.5
-1 -3 9 439.66 16.3
-1 3 -9 442.26 15.4
1 3 9 426.36 14.8
1 -3 -9 407.96 13.5
1 3 9 434.26 15.4
-1 -3 9 444.96 13.7
-1 3 -9 436.46 15.2
-1 -3 9 410.66 14.9
-1 3 -9 410.56 15
1 -3 -9 416.66 14.9
-2 -3 -9 191.48 9.5
2 -3 9 191.68 9.2
-2 3 9 196.78 8.8
-2 -3 -9 180.28 7.3
2 -3 9 186.88 7.8
2 3 -9 202.28 8.4
-2 -3 -9 185.88 7.4
-2 3 -9 196.28 8.7
-2 3 -9 192.48 7.5
2 -3 -9 189.98 7.5
2 -3 -9 200.08 8.1
2 3 9 180.88 9.5
2 3 9 196.98 8.6
-2 -3 9 195.08 9.3
3 -3 9 183.08 7.1
3 -3 9 192.18 10
-3 3 9 183.58 8.9
3 3 -9 201.28 9.3
-3 -3 -9 176.18 10.1
-3 3 9 201.28 9.4
-3 -3 -9 183.58 6.9
-3 -3 9 191.88 9.5
-3 -3 9 187.58 9.6
-3 3 -9 182.58 9.8
3 3 9 181.58 9.4
3 3 9 192.38 9.1
4 -3 9 67.29 6.1
4 3 -9 69.19 5.8
-4 -3 -9 66.49 6.6
-4 3 9 49.1 5
-4 3 9 57.49 5.4
4 -3 -9 63.49 4.9
-4 3 -9 63.89 5.8
-4 -3 9 67.09 5.7
4 3 9 58.99 5.6
-4 3 -9 58.79 6
-4 -3 9 60.79 5.5
-5 -3 -9 8.3 3.6
5 -3 9 21 5.2
5 3 -9 8 3
-5 -3 9 11.8 3.6
-5 3 -9 16.2 4.7
5 -3 -9 13.3 3.2
5 -3 -9 16.4 3.9
5 3 9 13.1 3.6
-5 3 -9 16.4 4.2
5 3 9 11.3 3.8
-5 -3 9 4.2 3
-6 -3 -9 6 4.3
6 -3 9 5.1 3.2
-6 -3 9 8.1 3.7
6 -3 -9 7.6 4.1
-6 3 -9 5.4 3
6 -3 -9 9.5 3.6
6 3 9 15.6 5.5
6 3 9 9.4 3.4
0 4 9 429.96 15.5
0 -4 -9 455.55 16.2
0 -4 9 429.46 16.5
0 4 9 448.96 14.3
0 4 -9 428.76 15.3
0 4 -9 462.15 15.7
0 -4 -9 457.95 16
0 -4 -9 425.96 14.5
0 4 9 441.76 15.8
0 4 -9 478.35 15.8
1 -4 9 51.99 4
-1 -4 -9 54.19 3.4
1 -4 9 52.49 3.3
-1 -4 -9 53.89 3.9
-1 4 9 56.99 3
-1 -4 -9 55.39 4.4
1 4 -9 62.49 3.8
1 -4 9 56.89 4
-1 -4 -9 59.49 3.8
1 4 -9 65.09 4.1
-1 4 9 55.99 3.3
-1 -4 9 57.49 2.6
1 -4 -9 53.89 2.7
1 -4 -9 57.79 3.5
1 4 9 60.49 4
-1 4 -9 54.29 3.6
1 4 9 60.69 3.8
-1 4 -9 61.59 4
2 -4 9 36.4 4.6
-2 -4 -9 27.2 4.2
2 4 -9 31.5 3.4
-2 4 9 35.5 3.4
2 -4 9 21.5 2.3
-2 -4 -9 27 2.6
-2 4 9 32.1 2.7
2 -4 9 27 2.6
-2 4 -9 31.1 3.4
2 -4 -9 26.2 2.2
2 -4 -9 30.6 2.6
2 -4 -9 27.6 2.6
-2 4 -9 35.5 3.1
-2 -4 9 27.4 3.9
-2 4 -9 22.7 2.5
2 -4 -9 30.4 3.3
2 4 9 27.4 3.1
2 4 9 29.4 3.2
-3 4 9 469.05 18.2
-3 4 9 449.36 17.6
3 -4 9 453.25 16
3 -4 9 456.75 19
-3 -4 -9 459.65 19.2
3 4 -9 466.85 17.9
-3 4 -9 435.76 18.7
3 4 9 450.55 17.4
3 -4 -9 488.55 16.9
3 4 9 447.66 18
-3 4 -9 492.45 18
-3 -4 9 453.95 18.5
3 -4 -9 487.85 18.2
-3 -4 9 458.85 18.3
-4 4 9 72.09 6.3
-4 -4 -9 67.89 6.7
4 4 -9 72.39 6
4 -4 9 77.49 6.8
-4 4 9 74.59 6.1
4 -4 -9 72.39 5.8
4 4 9 72.09 6.7
-4 4 -9 71.49 5.9
-4 -4 9 75.89 6.4
-4 -4 9 71.89 6.2
4 -4 -9 82.99 5.4
4 4 9 65.69 6.3
-4 4 -9 80.99 7
5 -4 9 37.2 6.3
-5 -4 -9 26.1 5.5
5 4 -9 31.6 5.7
5 4 9 18.5 4.8
5 -4 -9 31.9 5.4
5 4 9 31.6 4.8
-5 4 -9 29.2 6.2
5 -4 -9 31.6 4.6
-5 4 -9 35.7 5.7
5 -4 -9 22 4
-5 -4 9 26.5 4.8
-5 -4 9 27.1 4.9
6 -4 9 4.3 3.6
6 4 -9 3.7 3.9
-6 -4 -9 3.3 4.3
6 -4 -9 10.7 4.2
-6 4 -9 2.3 4.2
-6 -4 9 2.3 3.2
6 -4 -9 6.2 4
6 4 9 8.6 4.6
0 -5 9 159.08 7
0 5 9 164.78 6.3
0 -5 9 160.38 8.7
0 5 9 148.99 6.9
0 5 9 162.38 7.5
0 5 -9 168.88 7.1
0 5 -9 158.98 7
0 -5 -9 153.58 6.4
0 -5 -9 196.48 11.5
0 -5 -9 154.38 7.3
-1 -5 -9 621.54 21.3
1 -5 9 562.04 20.1
1 -5 9 604.94 21.6
-1 -5 -9 630.74 22.1
-1 5 9 620.54 20.3
1 5 -9 635.04 22.1
1 5 -9 617.94 21.3
-1 -5 -9 549.85 20.6
1 -5 9 623.74 21.9
-1 5 9 603.54 21.5
-1 5 -9 624.74 20.6
-1 -5 9 603.64 19.2
-1 5 -9 625.54 21.7
1 5 9 615.94 21.2
1 -5 -9 603.34 21.8
1 -5 -9 621.74 19.8
1 5 9 658.13 20.4
1 -5 -9 627.84 20.6
-1 -5 9 600.84 19.2
-1 -5 9 600.54 22.5
-2 -5 -9 146.29 8.5
2 5 -9 140.39 7.3
-2 5 9 151.28 7.2
2 -5 9 126.99 6.5
2 -5 9 143.99 7.2
2 -5 9 163.68 8.5
-2 -5 -9 154.18 7.1
-2 5 9 147.69 7.9
-2 5 -9 148.29 8.1
-2 5 -9 153.48 7.1
2 5 9 153.68 7.4
2 -5 -9 156.28 6.7
-2 -5 9 155.98 8.6
2 -5 -9 136.99 6.3
2 -5 -9 148.69 8
2 -5 -9 141.29 8.8
2 5 9 158.58 7.6
3 -5 9 30.1 3
-3 5 9 31 4.4
3 -5 9 35.1 5.2
-3 -5 -9 31.8 3.7
3 5 -9 31.1 4.7
-3 5 9 29.5 5
-3 -5 -9 30 5
-3 5 -9 37.1 4.5
-3 5 -9 40.7 5.7
-3 -5 9 25.9 4.4
3 -5 -9 27.8 2.9
-3 -5 9 33.8 4.7
3 5 9 39.4 5.4
3 -5 -9 41.8 6.1
3 5 9 31.3 3.5
4 5 -9 18.4 4.2
-4 -5 -9 23.9 5.1
-4 5 9 29 4.6
-4 5 9 25.8 4.8
4 -5 9 27.2 5.4
4 -5 -9 22.3 3.9
4 5 9 22.3 3.6
-4 5 -9 28.4 5.4
4 -5 -9 28.7 3.7
-4 -5 9 27.9 4.9
-4 -5 9 27.1 5.1
4 5 9 24 5.2
-4 5 -9 24.2 4.3
-5 -5 -9 55.59 8.1
5 5 -9 66.09 6.8
5 -5 9 70.09 7.4
-5 5 9 77.69 7.2
-5 5 -9 77.89 7.9
-5 -5 9 82.89 7
5 -5 -9 86.29 6.7
5 5 9 74.49 6.1
5 5 9 75.59 7.5
-5 -5 9 79.59 7.3
6 5 -9 2.8 3.8
-6 -5 -9 8.2 4.1
6 -5 9 -2 3.4
-6 5 -9 3.7 3.8
-6 -5 9 9.9 3.7
6 -5 -9 1.8 3.1
6 5 9 17 5.5
0 6 9 879.61 27.3
0 -6 -9 866.01 28.4
0 -6 -9 866.31 29.2
0 6 9 815.82 27.8
0 -6 -9 795.52 27.4
0 6 9 859.51 28.7
0 -6 9 863.71 27.9
0 -6 9 824.72 27.6
0 6 -9 842.52 27.7
0 -6 9 856.01 29.8
0 6 -9 878.31 28.7
-1 6 9 10.1 2.1
-1 6 9 10.8 2.5
-1 -6 -9 8.6 2.3
1 6 -9 9.8 2.2
1 -6 9 12.2 2.7
-1 -6 9 6.9 2.4
1 -6 -9 10.5 2
-1 -6 9 11 1.5
1 -6 -9 10.7 1.8
-1 6 -9 10.2 1.9
1 6 9 11.9 2.2
1 6 9 9.5 2.2
1 -6 -9 9.9 2.5
-1 6 -9 8.9 2.4
-2 6 9 181.08 9.4
-2 -6 -9 174.18 8.6
-2 6 9 175.68 8.4
2 6 -9 188.38 9
2 -6 9 180.08 9.6
2 -6 9 188.28 9
-2 -6 -9 185.08 9.9
-2 6 -9 184.68 9.6
2 6 9 189.58 8.7
2 -6 -9 181.58 7.5
2 6 9 179.28 8.5
2 -6 -9 172.18 9.3
-2 6 -9 186.98 8.1
-2 -6 9 179.78 9.9
-3 6 9 71.19 5.5
-3 6 9 85.29 6.6
-3 -6 -9 78.19 5.9
3 -6 9 93.69 7.1
3 6 -9 87.19 6.3
3 -6 9 82.39 5.9
-3 -6 -9 80.69 6.9
3 6 9 72.79 6.1
3 -6 -9 86.99 6.3
3 -6 -9 84.59 4.6
-3 -6 9 88.39 6.8
-3 6 -9 78.19 5.6
3 6 9 73.89 5.4
-3 -6 9 93.59 6.6
-3 6 -9 88.89 6.9
-4 -6 -9 27.4 5.5
4 6 -9 30.2 5.2
4 -6 9 37.6 6.1
-4 6 9 31.6 5.4
-4 6 9 28.5 5.1
-4 -6 9 19.3 4.3
-4 6 -9 21.9 4.8
4 6 9 39 4.9
4 -6 -9 37.6 5.4
4 6 9 32.2 5.4
-4 -6 9 27.3 5.1
-5 -6 -9 94.59 8.9
5 6 -9 85.89 7.3
5 -6 9 95.69 8.5
-5 6 9 102.29 8.6
5 6 9 90.59 8.2
-5 6 -9 89.39 8.7
-5 -6 9 93.19 8
-5 -6 9 106.49 8.2
5 -6 -9 103.79 7.7
6 -6 9 12.6 5.1
6 6 -9 -2.8 3.4
-6 -6 -9 -2.5 4
6 6 9 5.5 5.3
-6 -6 9 -0.7 3.5
-6 6 -9 7.1 3.8
6 -6 -9 -1.3 3
0 7 9 258.37 11.3
0 -7 -9 246.58 10.7
0 7 9 271.27 10.3
0 -7 -9 275.77 12.1
0 7 -9 252.67 11.3
0 7 -9 253.17 10.2
0 -7 9 261.97 10.7
0 -7 9 254.47 12.3
1 -7 9 33 4.5
1 7 -9 23.7 3.8
1 7 -9 29.4 3.8
-1 7 9 26.9 4.1
-1 -7 -9 31.6 4.4
-1 7 9 29.6 3.6
-1 -7 -9 28.1 3.9
1 -7 9 22.4 4
1 7 9 30.1 3.2
-1 7 -9 31.9 4.3
1 -7 -9 34.4 7.4
-1 -7 9 29.9 7
-1 -7 9 24.8 2.3
-1 7 -9 21.7 2.3
1 -7 -9 26.5 2.5
-2 -7 -9 72.69 5.5
-2 -7 -9 60.19 5.6
2 -7 9 67.59 5.3
-2 7 9 57.79 5.4
-2 7 9 60.69 5.2
2 7 -9 59.89 5
2 -7 9 71.29 5.9
-2 -7 9 69.19 6.1
2 7 9 60.89 4.7
-2 7 -9 66.49 5.5
2 -7 -9 68.49 5.6
2 7 9 72.19 5.1
-3 -7 -9 12.2 3.8
3 -7 9 20 3.4
3 7 -9 5.4 2.8
-3 -7 -9 14.7 3.1
-3 7 9 10.2 3.2
3 -7 9 16.5 4.1
-3 7 9 12.9 3.4
-3 7 -9 12.8 3.1
3 7 9 15.7 5
3 -7 -9 11.2 3.2
-3 -7 9 13.3 3.3
-3 -7 9 13.8 3.8
3 7 9 10.2 3.5
4 -7 9 8.4 3.7
-4 -7 -9 3.5 3.1
-4 7 9 -1.4 2.4
4 7 -9 0.8 2.9
-4 7 9 -1.2 2.6
4 7 9 0.8 3.1
-4 -7 9 -1.5 2.6
4 -7 -9 7.4 2.9
-4 7 -9 1.2 3.1
-4 -7 9 0.6 2.1
4 7 9 -0.2 1.8
-5 -7 -9 44.2 7.8
-5 7 9 50.99 7.6
5 7 -9 75.39 13.2
5 -7 9 71.79 8
5 7 9 62.69 6.9
-5 -7 9 62.59 6.6
-5 7 -9 65.89 7.2
-5 -7 9 58.59 8.1
5 -7 -9 68.19 6.6
6 -7 9 17.9 5.6
6 7 -9 24 5.6
-6 -7 -9 14.6 5.9
6 7 9 24.5 6.7
6 -7 -9 17.8 4.9
-6 -7 9 19.8 5.6
-6 7 -9 21.7 6.2
0 -8 -9 0.8 1.5
0 -8 9 -1.3 1.7
0 8 9 0.3 1.7
0 -8 -9 4.8 2.7
0 8 -9 0.7 1.4
0 8 -9 3.1 1.8
0 8 9 2.2 1.6
0 -8 9 -0.4 2.4
-1 -8 -9 54.49 4.8
-1 8 9 55.99 4.2
1 -8 9 65.39 5.6
1 8 -9 52.89 4.4
1 -8 9 58.89 5
1 8 -9 48.2 4.4
-1 8 9 54.09 5
1 8 9 55.39 5.3
1 8 9 60.89 4.4
-1 -8 9 58.39 5.9
-1 8 -9 56.89 5
1 -8 -9 60.19 5.3
-2 -8 -9 91.99 6.8
2 -8 9 96.09 7.3
-2 8 9 103.89 7.4
-2 -8 -9 94.89 7.2
2 8 -9 95.49 6.7
-2 8 9 95.99 6.4
-2 -8 9 101.89 7.8
2 8 9 96.29 6.2
-2 8 -9 103.19 7.3
2 -8 -9 104.29 7.3
3 -8 9 232.08 12.6
-3 -8 -9 229.88 11.2
-3 -8 -9 231.08 12.6
3 8 -9 201.68 11.3
-3 8 9 227.28 12.5
-3 8 9 201.38 13.7
3 8 9 245.78 10.8
-3 8 -9 232.48 12.8
3 -8 -9 227.68 12.1
-3 -8 9 230.98 12.8
3 8 9 219.28 11.2
4 8 -9 2.4 3.2
-4 -8 -9 3.3 3.3
4 -8 9 9.2 4.1
-4 8 9 9.3 3.9
-4 8 9 4.3 3.3
-4 -8 9 6.4 3
-4 -8 9 14.2 4.6
4 -8 -9 8.4 2.9
-4 8 -9 12.6 4.1
4 8 9 9.7 3.5
5 -8 9 57.09 8
5 8 -9 52.39 8.1
-5 -8 -9 45.3 7.3
5 8 9 53.89 7.8
-5 -8 9 69.69 9.2
-5 -8 9 61.39 8.4
5 -8 -9 64.39 6.5
-5 8 -9 63.79 6.9
0 -9 9 142.09 7.9
0 -9 9 142.99 9.5
0 9 9 139.29 8.3
0 -9 -9 155.98 9.4
0 9 -9 153.98 8.7
0 9 9 152.08 7.6
-1 9 9 183.48 9
-1 -9 -9 179.18 9.2
-1 -9 -9 180.38 10.1
-1 9 9 163.48 9.7
1 9 -9 171.68 9.4
1 -9 9 178.58 9.7
1 -9 9 156.98 9.9
1 9 -9 169.98 8.5
1 9 9 180.28 8.7
1 -9 -9 190.78 10.6
-1 -9 9 177.68 10.9
1 9 9 183.08 9.3
-1 9 -9 169.28 9.7
2 -9 9 51.69 5.3
-2 -9 -9 42.8 4.8
-2 9 9 43.6 4.6
-2 -9 -9 45 5.1
2 -9 9 43.9 6.1
2 9 -9 42.7 4.9
2 9 -9 42.9 4.7
-2 9 9 46.8 6.4
2 9 9 45.7 4.4
2 -9 -9 56.89 7.1
-2 -9 9 48.3 7.3
-2 9 -9 47.3 5.2
2 9 9 51.69 4.8
3 9 -9 106.69 7.9
-3 -9 -9 108.19 7.7
-3 -9 -9 104.79 8.2
-3 9 9 98.39 7.5
-3 9 9 114.59 8.7
3 -9 9 113.69 7.7
3 -9 9 97.29 8.2
-3 9 -9 110.79 8.6
-3 -9 9 110.09 8.7
3 9 9 95.49 6.6
3 -9 -9 109.79 8.4
3 9 9 107.39 7.4
-4 9 9 50.49 8.8
-4 -9 -9 41.1 6.6
4 9 9 38.2 6.2
-4 9 -9 38.7 7.2
4 -9 -9 28.8 5.5
-4 -9 9 45.4 6.9
-4 -9 9 38.9 6.2
-5 -9 -9 3.5 4.2
5 9 -9 -4 3.8
5 -9 9 -3.7 3.4
-5 -9 9 2.3 2.8
-5 -9 9 3.4 3.7
5 -9 -9 -2.5 2.9
5 9 9 3.8 4.8
-5 9 -9 2.4 3.8
0 10 9 -1.1 2
0 -10 9 -2.6 2.2
0 -10 -9 3.2 3.1
0 10 -9 0.9 2.1
-1 -10 -9 94.59 7.5
1 -10 9 84.69 7.3
1 -10 9 83.79 6.8
-1 10 9 90.79 7.2
1 10 -9 81.69 6.4
-1 10 9 81.49 6.7
1 10 9 94.39 6.2
1 10 9 79.29 6
-1 10 -9 84.39 6.7
1 -10 -9 90.99 7.4
-1 -10 9 71.79 7
2 10 -9 52.79 5.5
-2 10 9 57.39 5.6
2 -10 9 65.19 6.3
2 10 -9 63.09 6.1
2 -10 9 64.69 6.5
-2 -10 -9 64.59 6.3
-2 -10 -9 62.39 5.6
-2 10 9 62.09 6.4
-2 10 -9 68.19 6.5
2 -10 -9 60.79 6.4
2 10 9 59.09 5.4
2 10 9 60.39 5.2
-2 -10 9 57.69 6.6
-3 10 9 8.8 3.9
-3 -10 -9 9.8 3.8
3 10 -9 11.5 4.3
-3 -10 -9 11.5 4.4
3 -10 9 17.8 4.7
3 -10 9 16 3.8
3 -10 -9 7.9 3.4
3 10 9 11.4 3.8
-3 -10 9 15.1 4.4
-3 10 -9 12.1 3.9
4 10 -9 25.2 5.9
-4 10 9 20.7 5
4 -10 9 28.4 6.5
4 -10 -9 19.8 5
4 10 9 15 7
-4 10 -9 21.1 5.2
-4 -10 9 25 5.6
-5 -10 -9 3.9 4
5 -10 9 -1.5 3.8
5 10 -9 3.9 4.5
5 10 9 6.8 5.4
-5 -10 9 10.5 8.6
5 -10 -9 1.8 3.8
-5 10 -9 6 4.4
0 -11 9 14.1 4.5
0 -11 -9 16.3 4.7
0 11 9 9 2.9
0 11 -9 12.6 3.5
0 11 9 14.2 3.5
-1 -11 -9 80.69 7.5
1 11 -9 88.19 7.2
1 -11 9 94.59 8.1
-1 11 9 93.89 7.6
1 -11 9 95.69 9.1
-1 11 9 97.19 6.8
-1 -11 9 86.19 7.8
1 11 9 86.49 6.4
1 -11 -9 89.39 7.7
1 11 9 94.59 7.1
-1 11 -9 81.09 7.2
-2 -11 -9 42.2 6.3
2 -11 9 54.69 6.1
2 11 -9 47.7 5.5
2 -11 9 59.99 6.7
-2 11 9 63.79 6.8
-2 11 -9 46.5 7
2 11 9 37.6 5.4
2 -11 -9 64.59 8.5
2 11 9 46.1 5.1
-2 -11 9 54.39 8
3 -11 9 11.5 5.3
3 -11 9 19.5 4.7
3 11 -9 21.6 5
-3 -11 -9 13 7.3
-3 11 9 15.3 4.7
-3 -11 9 14.3 5
3 -11 -9 12.9 4.2
3 11 9 18.2 4.6
-3 11 -9 17.2 5
4 -11 9 70.79 10.2
-4 11 9 64.99 9.6
4 11 -9 70.79 7.8
-4 -11 -9 46.8 7.5
-4 11 -9 62.89 9.5
4 -11 -9 53.39 8.2
-4 -11 9 47.5 7.9
4 11 9 47 7.2
0 12 9 4.8 3
0 -12 -9 3.3 6
1 -12 9 32.7 8
-1 -12 -9 34.9 6.3
-1 12 9 20.6 5.3
1 12 -9 23.1 4.5
-1 -12 9 31.8 6.6
1 12 9 25.6 4.7
1 12 9 15.6 4.1
1 -12 -9 14.1 4.6
-1 12 -9 25.7 5.1
-2 12 9 10.8 4.1
2 12 -9 12.9 3.9
-2 -12 -9 21.5 5.9
2 -12 9 16.5 5.2
2 12 9 12.2 3.6
2 -12 -9 12.7 5
-2 12 -9 18.3 5.1
-2 -12 9 12.4 5.1
3 -12 9 20.2 5.9
-3 12 9 18 5.5
3 -12 9 26.6 5.7
3 12 -9 18.3 5
-3 12 -9 9.8 4.4
3 12 9 13.2 3.8
-3 -12 9 20.6 6.2
3 -12 -9 15.2 4.4
0 -13 9 12.1 4.7
0 -13 -9 13.4 5
0 13 9 19.9 6.2
0 13 -9 20.2 4.9
1 13 -9 27.7 5.6
-1 13 9 28.9 5.6
-1 -13 -9 32.4 7.3
1 -13 9 27.9 6.5
1 -13 -9 33.8 6.8
-1 13 -9 17.4 4.9
1 13 9 23 4.8
-1 -13 9 30.5 5.8
-2 -13 -9 40.1 7
2 13 -9 40.4 6.7
2 -13 9 53.09 7.8
-2 13 9 46 7.1
-2 13 -9 29.8 5.9
2 -13 -9 46 7.5
-2 -13 9 42.8 8.5
3 13 -9 15.4 4.8
3 -13 9 21.8 6.4
-3 13 9 19.6 5.9
-3 -13 9 28 7.1
-3 13 -9 8.8 4.7
0 -14 9 8 4.8
0 -14 -9 6.6 4.9
0 14 9 10.4 4.6
0 14 -9 1.4 3.9
1 -14 9 5 4.2
1 14 -9 2.2 3
-1 -14 -9 -0.2 4.9
-1 14 9 3.9 3.8
-1 -14 9 -0.2 4
1 -14 -9 0 4.1
-1 14 -9 -0.3 3.2
0 0 10 2730.93 87.09
0 0 -10 2963.3 87.39
0 0 10 3052.49 89.29
0 0 -10 2915.01 89.19
0 0 10 2842.12 88.89
0 0 10 3128.59 88.89
0 0 -10 2866.91 88.79
0 0 -10 2969.1 89.29
1 0 -10 142.99 6.6
-1 0 10 145.89 5.9
-1 0 -10 143.29 6.1
1 0 10 142.89 6
1 0 10 140.59 5.7
-1 0 -10 143.49 6
1 0 -10 137.29 5.1
-1 0 -10 141.19 6.9
-1 0 10 138.09 6.9
1 0 10 147.79 6.8
-2 0 -10 8.9 1.3
2 0 -10 11.5 2.8
-2 0 -10 7.1 2.9
2 0 10 10.3 1.3
2 0 -10 8.7 1.8
-2 0 10 7.1 1.5
-2 0 -10 11.5 2.5
2 0 -10 10.3 1.6
2 0 10 7.3 2.1
3 0 -10 316.57 12.7
-3 0 -10 308.37 13.9
3 0 10 323.17 13.7
-3 0 -10 312.87 13.7
-3 0 10 332.77 13.4
3 0 -10 300.27 12
-3 0 10 308.77 11.9
4 0 10 17.8 4
-4 0 10 15.1 3.3
-4 0 -10 17.4 4
-4 0 -10 23.2 4.7
4 0 -10 23.8 3.9
5 0 -10 2.6 2
5 0 10 9.3 3.5
-5 0 -10 4.5 3.4
-5 0 10 4.2 2.5
-6 0 -10 5.3 3.8
6 0 10 13.5 4.3
6 0 -10 3.2 3.2
6 0 10 6.6 6.7
7 0 10 8.2 4.9
7 0 -10 0.7 3.7
7 0 10 -1.2 3.6
-7 0 -10 4.1 5.1
0 -1 10 62.09 3.9
0 1 10 61.79 3.6
0 -1 10 52.49 3.3
0 -1 -10 54.49 3.5
0 -1 10 51.69 2.6
0 1 -10 57.19 2.8
0 -1 -10 55.39 3.4
0 1 10 51.39 3.3
0 -1 -10 53.59 3.7
0 -1 10 61.99 3.5
0 1 -10 52.79 3.3
0 1 -10 59.29 3.7
0 1 -10 62.49 3.8
0 1 10 63.19 3.8
-1 1 10 1327.97 40.5
-1 -1 -10 1284.27 41.7
1 -1 10 1309.67 40.6
1 1 -10 1256.97 40.1
1 -1 10 1325.57 40.2
-1 -1 -10 1289.27 40.4
-1 -1 -10 1334.57 40.3
1 -1 10 1376.46 41.6
1 1 -10 1217.58 39.7
-1 1 10 1325.87 41.6
1 1 -10 1277.57 41.2
-1 -1 10 1253.77 40
1 -1 -10 1211.28 38.9
-1 1 -10 1324.77 40.7
-1 1 -10 1276.17 40.5
1 1 10 1314.77 40
-1 -1 10 1337.47 41.9
1 -1 -10 1278.07 39.1
-1 1 -10 1280.17 41.4
1 1 10 1359.96 40.4
-1 -1 10 1314.37 39.9
1 -1 -10 1328.77 41.1
1 -1 -10 1288.97 40.6
1 1 10 1325.47 41.3
-2 -1 -10 158.18 5.8
-2 -1 -10 158.98 6
2 1 -10 158.58 8.4
2 -1 10 163.28 6
2 -1 10 149.09 8.4
-2 -1 -10 157.48 7.5
-2 1 10 166.68 7
2 1 -10 159.58 6.8
2 1 -10 154.18 6.1
-2 -1 -10 156.08 9
2 -1 -10 147.59 6.6
-2 1 -10 156.78 6
-2 1 -10 150.48 7.9
-2 -1 10 159.98 6.2
2 -1 -10 143.59 6.5
2 1 10 152.58 7.2
2 -1 -10 165.98 6.7
2 1 10 179.48 10.9
2 -1 -10 160.88 7.4
-2 1 -10 157.98 7.7
-3 1 10 105.29 5.7
3 -1 10 100.79 6.6
3 1 -10 101.39 6.8
-3 1 10 107.99 6.4
-3 -1 -10 106.69 7.1
3 1 10 93.19 6.3
-3 -1 10 102.79 5
-3 -1 10 104.59 6.5
3 -1 -10 103.29 5.8
3 -1 -10 89.89 5.8
-3 1 -10 96.69 6.6
-3 1 -10 99.49 6.7
4 1 -10 39.8 4.4
-4 1 10 36.7 4.1
-4 -1 -10 39.9 5.9
4 -1 10 48.8 6.4
4 1 -10 43.3 3.3
4 1 10 35.7 5
4 -1 -10 42.5 4.3
-4 -1 10 39.3 4.3
-4 1 -10 43.1 6.6
-4 -1 10 39.4 4.4
-4 1 -10 41.9 6.4
5 1 -10 8.9 2.9
5 -1 10 7.6 3.6
-5 1 10 3.2 2.7
-5 -1 -10 9.6 4
5 1 10 12.5 4.6
5 1 10 8.7 3.1
-5 1 -10 9.3 3.9
5 -1 -10 10 2.8
-5 -1 10 7.7 3.1
-5 1 -10 4.5 3.3
-5 -1 10 5.4 3
5 -1 -10 12.4 3.5
6 1 -10 8.9 3.8
6 -1 10 3.6 4.2
-6 1 -10 14.1 4.5
6 -1 -10 14 4.3
6 1 10 6 3.3
-7 -1 -10 11.7 5.3
7 -1 10 11.3 4.6
7 1 -10 11 5.1
7 -1 10 11.2 6.4
7 1 10 -2.9 4.9
7 1 10 11.6 4.2
-7 1 -10 7.6 5.2
7 -1 -10 1 4.1
0 2 -10 426.46 14.1
0 -2 10 388.86 13.9
0 -2 10 425.36 15.4
0 2 10 409.56 14.8
0 2 10 445.16 14.9
0 2 -10 439.86 15.1
0 -2 10 390.56 14.7
0 -2 10 430.06 15.2
0 2 10 447.96 15.1
0 -2 -10 425.96 15.2
0 -2 -10 425.26 15.1
0 2 -10 418.56 15.3
1 -2 10 14.6 2.3
1 2 -10 16.7 1.5
1 2 -10 16 2.6
1 -2 10 16.6 2.6
-1 2 10 17.9 2.4
1 -2 10 16.4 2.2
1 -2 10 13.6 2.3
-1 -2 -10 19.5 3.1
-1 2 10 16.2 2.6
-1 2 10 19.1 2.6
-1 -2 -10 15.1 2.1
1 2 10 14.9 2.5
1 2 10 18.5 2.1
1 -2 -10 12 0.8
-1 2 -10 19.1 2.6
-1 2 -10 15.1 2.5
-1 -2 10 11.4 2.4
1 2 10 15.9 2
-1 -2 10 12.8 1.4
-1 -2 10 13 1.9
1 -2 -10 12.6 0.9
1 -2 -10 17.8 2.5
-2 -2 -10 625.14 20.5
2 -2 10 635.14 22.8
2 2 -10 584.94 20
-2 -2 -10 667.33 23.5
2 -2 10 654.63 20.8
2 2 -10 651.13 22.5
-2 2 10 641.54 22.5
-2 2 10 654.93 21.8
-2 -2 -10 663.23 20.5
2 2 -10 690.43 21.7
2 2 10 637.84 22.4
2 -2 -10 655.73 21.9
-2 -2 10 642.34 20.1
-2 -2 10 581.24 21.8
-2 2 -10 646.34 22.6
2 2 10 608.74 21.9
2 2 10 646.24 22
-2 2 -10 622.14 22.5
2 -2 -10 616.54 20.8
-2 -2 10 653.33 23
-2 2 -10 636.84 20.6
3 2 -10 139.29 7.4
-3 2 10 145.29 7.3
-3 2 10 137.29 7.6
-3 -2 -10 143.49 8.7
3 -2 10 133.39 4.9
3 -2 10 142.19 8.2
-3 -2 10 134.09 7.8
-3 2 -10 141.59 8
3 2 10 134.89 7.6
3 -2 -10 147.19 7.4
3 2 10 137.19 7.9
-3 2 -10 141.09 8.2
-4 2 10 59.49 5.9
4 -2 10 66.49 6.1
4 2 -10 71.79 6.4
-4 -2 -10 55.69 6.2
-4 2 10 59.69 5.1
-4 -2 10 70.59 5.9
4 -2 -10 73.79 5.4
4 2 10 73.69 6.2
-4 2 -10 61.59 6.1
4 2 10 65.39 5.5
-4 2 -10 64.79 6.1
-4 -2 10 73.69 6.4
4 -2 -10 57.99 5.2
5 2 -10 45 6.8
5 -2 10 54.19 6
-5 -2 -10 59.99 6.7
-5 2 -10 56.89 7.9
-5 -2 10 49.2 5.3
5 -2 -10 53.89 5.3
5 -2 -10 44.5 5.2
5 2 10 55.29 5.8
-5 -2 10 55.59 6
5 2 10 58.69 6.4
-5 2 -10 61.09 7.7
-6 -2 -10 4.5 3.3
6 2 -10 7.3 3.5
6 -2 10 5.7 4.4
-6 2 -10 5.7 4.5
6 2 10 3 3
-6 2 -10 9.5 4.8
6 2 10 7.5 4.6
-6 -2 10 5.1 3.2
6 -2 -10 4.8 3.5
0 3 10 635.64 21
0 -3 10 619.54 20.3
0 3 10 564.14 21.1
0 -3 -10 618.44 21.2
0 3 -10 640.74 20.5
0 -3 -10 622.44 21.1
0 -3 10 632.14 20.7
0 3 -10 645.64 21
0 -3 10 614.94 21.7
0 3 10 600.44 18.8
1 -3 10 836.42 29
1 3 -10 869.81 28.1
-1 -3 -10 897.01 29.2
1 -3 10 897.41 29.6
-1 3 10 907.41 27.8
1 -3 10 906.01 30
-1 -3 -10 932.61 29.2
1 3 -10 891.71 29.7
-1 -3 -10 911.71 30.4
1 3 -10 944.71 29
-1 3 10 850.01 29
-1 3 10 930.71 29.6
-1 3 -10 909.81 29.6
-1 3 -10 889.11 29.4
1 3 10 921.21 29.7
-1 -3 10 938.81 27.9
-1 -3 10 932.51 30.9
1 -3 -10 858.21 27.3
-1 3 -10 912.61 29.6
-1 -3 10 844.22 29
1 -3 -10 934.71 29.4
1 3 10 917.11 28.9
1 3 10 952 28.4
2 3 -10 30.9 1.6
-2 3 10 36.2 3.3
-2 -3 -10 37.4 3.9
2 -3 10 37.8 4.8
2 3 -10 36.1 3
-2 3 10 30.8 2.6
2 -3 10 33.1 2.9
2 3 -10 34.4 3.3
-2 -3 -10 34.3 2.6
-2 3 -10 35.8 3.3
2 -3 -10 32.3 2.9
2 -3 -10 32.1 2.3
-2 -3 10 31.3 1.6
2 3 10 37.4 3.4
2 3 10 32.3 3.7
2 3 10 36.1 3.3
-2 -3 10 36.3 4.7
3 3 -10 78.69 5.3
3 -3 10 68.99 5.9
-3 -3 -10 72.99 3.6
-3 -3 -10 77.99 6.4
3 -3 10 69.49 3.7
-3 3 10 72.19 5.1
-3 3 10 75.99 5.3
-3 3 -10 76.29 5.9
-3 -3 10 78.39 6
3 3 10 72.99 5.7
3 3 10 78.29 5.4
-3 3 -10 73.99 5.6
3 -3 -10 79.69 5
4 -3 10 655.13 25.9
-4 -3 -10 674.13 26.7
4 3 -10 622.24 24.7
4 -3 -10 714.93 24.3
-4 3 -10 683.63 25.3
-4 -3 10 682.83 25.4
-4 3 -10 630.84 26.1
-4 -3 10 666.23 25.2
4 3 10 649.93 25.6
4 3 10 650.33 24.6
5 3 -10 42.8 6.3
5 -3 10 56.89 8
-5 -3 -10 27.8 5.6
5 3 10 43.1 5.8
-5 3 -10 37 6.8
5 -3 -10 38.8 5.6
5 3 10 40.5 6.6
-5 -3 10 36.1 5.9
5 -3 -10 38.6 5.3
-5 -3 10 46.3 6.5
-5 3 -10 52.09 6.9
5 -3 -10 41.9 4.6
5 -3 -10 36.4 5.7
-6 -3 -10 15.5 5.7
6 -3 10 1.6 3.2
6 -3 -10 4.3 3.3
6 3 10 8.1 3.8
6 3 10 5.4 4.3
-6 3 -10 6.4 3.6
-6 -3 10 7.2 3.6
6 -3 -10 4.2 3.1
0 4 -10 503.85 17.5
0 4 -10 462.65 17
0 4 -10 540.35 17.6
0 -4 -10 491.65 17.9
0 4 10 508.55 15.9
0 -4 -10 475.15 16.1
0 -4 10 527.55 17.3
0 -4 -10 506.95 17.9
0 -4 10 497.65 18.5
-1 4 10 28.1 2.9
-1 4 10 24.1 2.2
1 4 -10 26.6 2.7
-1 -4 -10 26.3 3.8
1 -4 10 25.8 2.9
-1 -4 -10 23.1 2.6
1 4 -10 25.9 2.5
1 -4 10 26.3 3.5
1 -4 10 26.4 2.3
-1 4 10 25.3 1.8
1 4 -10 24.4 1.8
1 -4 -10 27 3.8
1 4 10 28.1 2.2
-1 -4 10 27.5 1.7
-1 4 -10 23.6 2.6
1 -4 -10 27.2 2.5
-1 4 -10 23.7 2.5
-1 -4 10 34.7 4.5
1 -4 -10 25.7 1.7
1 4 10 25.6 3.3
-2 4 10 416.66 15.5
2 4 -10 417.96 15
-2 4 10 388.76 14.3
-2 -4 -10 400.96 16.4
2 -4 10 402.86 16
2 -4 10 383.66 14.5
-2 -4 -10 379.26 14
-2 -4 -10 403.96 14.2
2 4 -10 398.46 15.5
2 4 10 402.56 14.8
-2 -4 10 378.16 16.1
2 4 10 398.56 15.2
-2 4 -10 382.26 14.9
2 -4 -10 406.46 15.7
2 -4 -10 413.96 14.5
-2 4 -10 372.46 14.1
2 -4 -10 377.46 14.5
-2 4 -10 389.36 15.7
3 -4 10 88.99 7.5
-3 4 10 104.89 6.2
3 4 -10 94.09 6.1
-3 4 10 94.09 6.3
3 -4 10 91.59 4.9
-3 -4 10 82.09 6.5
3 4 10 97.89 6.5
-3 4 -10 91.39 6.1
3 -4 -10 104.49 6.6
-3 4 -10 98.89 7
3 4 10 88.19 5.9
3 -4 -10 102.19 5.6
-4 4 10 62.49 5.9
-4 4 10 64.89 5.7
4 -4 10 63.29 6.4
4 4 -10 53.99 5.4
-4 -4 -10 65.79 6.6
-4 -4 10 67.29 6
4 4 10 62.99 5.5
4 -4 -10 62.79 4.8
4 4 10 63.29 6.3
-4 4 -10 63.39 5.8
-4 4 -10 69.99 6.7
4 -4 -10 70.19 5.6
-4 -4 10 69.79 6.1
-5 -4 -10 16.1 5.2
5 4 -10 8.8 3.8
5 -4 10 8.9 3.7
5 -4 -10 8.8 2.9
-5 4 -10 5.5 3.3
5 -4 -10 8.8 2.5
5 4 10 9.2 3.4
5 4 10 4.3 3.8
-5 -4 10 10.9 3.4
-5 4 -10 1.3 3
-5 -4 10 10.8 3.5
6 -4 10 19.9 5.7
6 4 -10 17.8 4.4
-6 -4 -10 17.6 5.8
-6 -4 10 14.1 4.9
6 -4 -10 7.5 3.9
-6 4 -10 20.8 6.2
6 -4 -10 9 4
6 4 10 14.8 5.9
0 5 -10 72.49 4.4
0 -5 10 81.39 5.4
0 -5 -10 69.19 4.8
0 -5 -10 68.09 3.6
0 5 10 76.29 3.6
0 -5 10 76.19 4.4
0 -5 -10 77.99 4.8
0 5 10 80.99 4.8
1 -5 10 9.4 2
1 5 -10 9.6 2
-1 5 10 7.8 2.2
-1 -5 -10 8.3 2.3
-1 5 10 6.5 1.7
-1 5 10 8.7 1.7
-1 -5 -10 9.1 1.9
1 -5 10 7.9 2.2
-1 -5 10 8.8 2.7
-1 5 -10 11 2.4
1 5 10 9.8 1.8
1 -5 -10 6.2 2.1
1 -5 -10 8.9 1.5
-1 -5 10 8.3 1.3
1 5 10 7.4 2.1
-1 -5 10 8.6 1.2
-1 5 -10 10.5 2.1
1 -5 -10 8.8 1.9
-2 5 10 109.99 6.6
-2 5 10 102.49 5.5
2 -5 10 104.69 6.8
-2 -5 -10 110.99 7.3
2 -5 10 102.19 5.8
-2 -5 -10 90.49 5.4
2 5 -10 95.89 5.8
-2 -5 10 94.99 6.8
2 -5 -10 97.19 5.2
2 5 10 105.89 5.8
-2 5 -10 99.79 5.7
-2 5 -10 106.99 6.6
2 5 10 101.59 6.1
2 -5 -10 105.69 6.6
-3 5 10 230.98 11.2
3 -5 10 213.98 9.3
-3 -5 -10 226.98 9.4
3 -5 10 212.18 11.5
-3 -5 -10 236.28 12.3
3 5 10 220.98 10.7
-3 5 -10 205.38 11.3
3 5 10 212.78 10.3
3 -5 -10 223.18 12.4
-3 -5 10 201.08 11.3
3 -5 -10 231.38 11
-4 -5 -10 190.38 11.8
-4 5 10 197.18 11
4 -5 10 178.98 11
4 5 -10 179.78 10.2
-4 5 10 181.58 10.3
-4 -5 10 196.38 10.8
-4 5 -10 201.58 10.3
4 -5 -10 183.68 10.3
-4 -5 10 182.78 10.7
4 5 10 184.68 9.7
4 5 10 191.48 11
-4 5 -10 179.38 11.4
4 -5 -10 200.18 9
5 5 -10 32.8 5.8
-5 -5 -10 24 4.8
5 -5 10 42.7 7.1
-5 5 10 30.5 6.1
-5 -5 10 36.1 5.7
5 -5 -10 38 5.7
5 5 10 28.2 5.9
-5 5 -10 52.29 8.4
5 5 10 44.8 5.6
-5 -5 10 35.6 6.3
6 5 -10 17.9 4.9
6 -5 10 20.5 6.1
-6 -5 -10 18.7 5.8
-6 -5 10 29.6 6.5
-6 5 -10 29.2 7
6 5 10 34.4 7.7
6 -5 -10 26.2 5.9
0 -6 10 127.79 6.8
0 6 -10 140.19 6.6
0 -6 10 139.79 8.1
0 -6 -10 143.79 7.2
0 -6 -10 155.58 7.8
0 -6 10 140.49 6.7
0 -6 -10 123.39 7.8
0 6 10 148.29 6.1
0 6 10 134.89 7.1
0 6 -10 149.49 7.4
1 6 -10 193.98 8.8
1 -6 10 182.58 9.2
-1 -6 -10 185.58 8.8
-1 6 10 178.48 8.9
1 -6 10 189.38 9.1
1 6 -10 180.48 8.5
-1 -6 -10 187.48 9.2
-1 6 10 187.18 7.8
-1 6 -10 179.48 8.9
-1 6 -10 180.98 7.9
-1 -6 10 175.48 6.8
1 6 10 193.48 7.9
1 6 10 184.08 8.6
1 -6 -10 175.28 9.1
1 -6 -10 182.98 8
-1 -6 10 180.08 9.8
2 -6 10 46.6 4.2
2 -6 10 40.3 4.4
2 6 -10 47.6 4.3
-2 6 10 57.19 5.7
2 6 -10 43.7 4.1
-2 6 10 45.2 3.8
-2 -6 -10 44.1 5
-2 -6 -10 53.39 4.3
-2 6 -10 50.89 3.9
-2 6 -10 47.9 5.4
2 6 10 54.99 4.4
2 -6 -10 52.19 3.6
2 6 10 55.49 4.2
-3 -6 -10 356.76 16.8
3 -6 10 343.87 14.3
3 -6 10 374.76 16.6
-3 6 10 372.56 16.2
-3 6 10 344.07 14.9
3 6 -10 369.86 15.5
3 -6 -10 371.56 13.5
-3 6 -10 380.96 14.6
-3 6 -10 352.86 16.4
-3 -6 10 351.96 16.3
3 -6 -10 360.96 15.7
3 6 10 355.96 15.2
4 6 -10 55.69 5.8
-4 -6 -10 62.29 8.7
-4 6 10 52.19 5.9
-4 6 10 52.79 7.3
4 -6 10 56.39 7.5
4 -6 -10 49.6 5.2
-4 6 -10 56.69 6.3
4 6 10 65.49 5.3
-4 -6 10 61.89 6.1
-4 -6 10 57.89 6
4 6 10 59.49 6.2
-5 6 10 140.19 12.9
5 6 -10 171.38 10.7
-5 -6 10 185.48 11.2
5 6 10 162.98 9.9
5 6 10 169.08 11.1
-5 6 -10 169.28 23.7
6 -6 10 23.1 6.2
6 6 -10 19.8 5
-6 -6 -10 16.2 6.3
-6 -6 10 16 5.5
6 6 10 10.7 5.4
-6 6 -10 24.5 6.1
6 -6 -10 24.9 6.2
0 7 -10 24.2 2.6
0 7 10 34.8 3.7
0 -7 10 27.5 4.4
0 -7 -10 28 4.2
0 7 10 24.3 2.5
0 -7 -10 26.4 3.5
0 -7 10 30 3.6
0 7 -10 24.4 3.7
-1 7 10 185.78 9.6
-1 -7 -10 200.08 9.8
1 7 -10 189.48 8.9
-1 7 10 198.58 8.4
1 7 -10 202.88 9.4
-1 -7 -10 192.78 9.6
1 -7 10 202.18 10.2
1 -7 10 191.58 9.5
1 7 10 186.28 9.1
-1 -7 10 184.88 10.5
-1 7 -10 185.08 8.1
1 -7 -10 186.88 8.2
1 7 10 171.28 8.2
1 -7 -10 190.38 9.9
2 7 -10 35.2 4.8
-2 -7 -10 39 5.6
2 7 -10 30.2 4.5
-2 -7 -10 32.8 4.2
-2 7 10 38.4 5.3
2 -7 10 35.4 4.9
-2 -7 10 35.7 5.9
2 7 10 31.8 3.6
2 7 10 33.7 3.6
2 -7 -10 38.5 4.2
-2 7 -10 41.3 5.7
-3 7 10 91.49 6.6
3 -7 10 87.99 7.5
-3 -7 -10 85.89 7.4
-3 7 10 87.39 7.1
-3 -7 -10 75.89 5.8
3 7 -10 82.09 6.6
3 -7 10 100.89 6.3
3 7 10 96.69 6.2
-3 -7 10 90.09 7.5
-3 7 -10 109.99 7.9
3 -7 -10 88.59 7
3 7 10 97.49 6.6
-4 -7 -10 48.1 6.7
4 -7 10 36.3 5.6
4 7 -10 47 5.1
-4 7 10 33.9 5.9
-4 7 10 50.79 7
-4 -7 10 54.89 7.7
4 7 10 51.29 4.8
-4 -7 10 41.1 6.4
-4 7 -10 48.3 7.6
4 -7 -10 49 5.3
4 7 10 54.29 6.9
5 7 -10 24.7 6.3
-5 -7 -10 23 5.7
5 -7 10 38.4 6.6
-5 -7 10 25.5 5.5
5 -7 -10 18.3 4.4
-5 7 -10 26.7 5.7
-5 -7 10 32.8 6.3
5 7 10 36.5 5.9
-6 -7 -10 7.9 4.5
6 -7 10 13.9 5.2
6 7 -10 18.2 5.2
-6 -7 10 14.5 5.7
-6 7 -10 20 6.6
6 -7 -10 11.8 4.2
6 7 10 23.7 7.3
0 -8 -10 199.08 9.4
0 8 -10 202.78 8.9
0 -8 10 209.78 11.4
0 8 -10 210.48 10.3
0 -8 10 204.58 9.5
0 8 10 221.48 10
0 -8 -10 218.28 11
0 8 10 207.88 10.2
1 -8 10 103.89 7.4
-1 8 10 107.99 6.6
-1 -8 -10 106.09 6.8
1 -8 10 108.69 6.9
1 8 -10 113.59 7
-1 8 10 107.49 7.1
-1 -8 -10 114.59 7.2
1 8 -10 96.79 6.1
-1 -8 10 89.09 7.5
1 -8 -10 96.39 7
1 8 10 96.19 6.3
1 8 10 110.29 5.9
-1 8 -10 98.19 6.8
2 8 -10 7.6 3.2
-2 -8 -10 8.6 2.9
2 -8 10 1.6 2.4
2 -8 10 7.3 2.8
2 8 -10 8.4 2.9
-2 8 10 7.7 2.9
-2 8 10 7.6 2.6
-2 -8 10 12.6 3.5
2 8 10 5.4 2.3
2 -8 -10 4.6 2.5
-2 8 -10 6.9 2.6
2 8 10 4 2.4
3 -8 10 2.6 2.7
-3 8 10 2.8 2.8
-3 -8 -10 1.3 2.4
3 8 -10 8.1 3.4
-3 -8 -10 5.4 3.1
3 -8 10 8 3.2
-3 8 10 2.7 2.4
3 8 10 8.2 2.5
3 -8 -10 5.7 2.6
-3 -8 10 0 2.7
3 8 10 11.5 3.4
-3 8 -10 1.3 2.8
-4 8 10 80.59 7.8
-4 -8 -10 64.29 7.1
4 -8 10 85.09 8
4 8 -10 62.69 6.4
-4 -8 10 76.29 7.5
4 8 10 71.89 6.5
-4 8 -10 77.69 7.7
4 8 10 65.29 5.6
4 -8 -10 65.49 6.3
-5 -8 -10 28.7 6.5
5 8 -10 40.2 6.7
5 -8 10 33.1 6.5
-5 -8 10 21.7 4.8
-5 -8 10 19.1 6.8
-5 8 -10 37.4 6.7
5 8 10 32.7 7
0 9 10 141.59 7.3
0 -9 10 129.99 9.2
0 9 10 138.79 8.3
0 9 -10 145.49 8.7
0 -9 -10 134.19 8.7
-1 -9 -10 230.18 11.4
1 -9 10 237.68 11.6
-1 -9 -10 253.67 12.5
-1 9 10 248.98 11
1 -9 10 246.28 12.8
1 9 -10 263.97 12.2
-1 9 10 244.08 12.4
1 9 -10 228.48 10.6
1 9 10 246.48 11.6
1 -9 -10 251.17 12.6
-1 9 -10 259.47 12.5
-1 -9 10 235.68 13
1 9 10 225.38 10.5
-2 9 10 39.4 4.6
-2 9 10 32.4 5.1
2 -9 10 57.19 5.6
2 9 -10 48 5.1
2 9 -10 42 4.7
-2 -9 -10 44.3 5.7
-2 -9 -10 41.9 5.8
2 -9 10 48.1 6.5
2 9 10 47.1 4.6
2 9 10 49.6 4.7
-2 -9 10 39.4 6.4
2 -9 -10 41.4 5.8
-2 9 -10 53.89 7.1
-3 -9 -10 50.29 5.7
3 9 -10 46.6 5.2
-3 -9 -10 48.1 6.6
3 -9 10 66.09 8.3
3 -9 10 56.49 5.5
-3 9 10 56.89 7.6
3 9 10 50.59 5.4
-3 -9 10 56.79 7.6
3 -9 -10 57.59 5.9
-3 9 -10 63.29 6.8
3 9 10 49.4 4.8
4 -9 10 70.69 12.9
-4 -9 -10 46.1 7.1
-4 9 10 51.29 8.1
4 9 -10 61.89 7
4 9 10 49.4 7
-4 -9 10 46 7.1
-4 9 -10 44.6 7.5
4 -9 -10 56.79 6.1
5 -9 10 7.5 4.8
5 9 -10 12.4 4.9
-5 -9 -10 11.6 4.8
-5 -9 10 17.5 5.7
5 9 10 8.7 5
5 -9 -10 8.3 3.9
-5 9 -10 12.2 5.5
0 -10 10 42.1 6.4
0 10 10 49.5 5.1
0 -10 -10 48.2 5.4
0 10 -10 35.9 5.4
0 10 10 32.5 4.8
1 -10 10 95.99 7.8
1 10 -10 81.89 6.6
-1 -10 -10 93.69 7.6
-1 10 10 90.59 7.1
-1 10 10 85.69 6.9
1 -10 10 91.19 7.1
-1 -10 10 106.39 8.4
1 10 10 90.99 6.8
1 -10 -10 83.89 7.7
-1 10 -10 94.79 7.3
1 10 10 85.99 6.2
2 10 -10 15 4.2
-2 -10 -10 18.5 3.8
-2 10 10 24.3 5.2
2 10 -10 19.4 3.9
2 -10 10 18.5 4.2
-2 -10 -10 20.9 4.3
2 -10 10 25.3 5
2 10 10 18.6 3.9
-2 10 -10 16.5 4.1
2 -10 -10 25.2 5.7
2 10 10 16.7 3.9
-2 -10 10 15.1 4.3
-3 10 10 6.3 3.8
3 -10 10 4.5 2.9
3 10 -10 -0.7 3
3 -10 10 2.7 3.2
3 10 -10 5.9 3.4
-3 -10 -10 3.4 3.2
-3 10 -10 2.7 5.1
3 10 10 2.5 2.9
3 10 10 -2.2 3
3 -10 -10 5 4
-3 -10 10 1.2 3.4
4 10 -10 5.2 3.6
-4 10 10 -3.4 3
-4 -10 -10 3.1 4
4 -10 10 1.6 3.7
-4 -10 10 10.8 4.1
-4 10 -10 3.4 3.3
4 -10 -10 11.6 3.9
5 -10 10 10.7 5.3
5 10 -10 7.3 4.9
-5 -10 -10 12 5
-5 10 -10 16.5 5.9
5 10 10 6.7 6.1
0 11 10 -1.6 1.9
0 -11 10 -1 2.9
0 -11 -10 2.2 2.8
0 11 -10 1.3 2.8
1 11 -10 41.9 6.2
-1 -11 -10 39.5 6.4
-1 11 10 30.7 5.1
-1 11 -10 53.59 7.3
1 11 10 40.1 4.6
1 -11 -10 61.99 7.9
-1 -11 10 56.49 8.3
1 11 10 48.9 5.3
-2 -11 -10 65.09 8.2
2 -11 10 46 6.8
2 11 -10 62.19 6.7
-2 11 10 39.6 6.3
2 -11 10 66.69 6.8
-2 -11 10 59.99 13.3
2 11 10 44.8 5.1
2 11 10 60.49 5.7
2 -11 -10 58.19 11.4
3 11 -10 6 3.7
-3 11 10 -2.4 2.4
3 -11 10 -1.4 2.8
3 -11 -10 -4.7 3
-3 11 -10 0.1 2
3 11 10 6.2 3.7
-3 -11 10 3.5 3.2
-4 11 10 64.69 8.6
-4 -11 -10 61.49 8.6
4 11 -10 63.59 8.6
4 -11 10 66.69 9.7
-4 -11 10 72.09 9.9
4 11 10 58.39 8.1
-4 11 -10 63.39 9.9
4 -11 -10 49.6 7.6
0 12 -10 -3.2 2.1
0 -12 10 -1 3.3
0 12 10 10.5 3.9
0 -12 -10 -0.7 4.6
1 12 -10 29.6 5.1
-1 -12 10 46.3 8
1 -12 -10 37.1 6.5
1 12 10 25.9 4.9
-1 12 -10 41.1 6.5
2 -12 10 108.69 9.8
-2 12 10 89.09 8.8
2 12 -10 87.29 7.9
2 -12 10 93.09 9.6
2 -12 -10 101.89 8.4
-2 -12 10 104.49 9.5
-2 12 -10 80.99 7.7
3 -12 10 42.1 7.9
3 12 -10 39.3 6.8
-3 12 10 23.5 6
-3 -12 10 46.1 7.9
-3 12 -10 36.1 6.3
3 -12 -10 35.5 6.6
0 -13 -10 8.4 4.6
0 13 10 4.8 3.4
0 -13 10 13.3 5.1
0 13 -10 9.8 3.7
-1 13 10 22.3 5.4
1 13 -10 20.5 4.8
1 -13 10 35.1 7.2
-1 -13 -10 18.5 5.3
-1 13 -10 17.5 4.5
1 -13 -10 40.2 6.8
1 13 10 36.1 8.4
-1 -13 10 27.9 6.2
2 13 -10 25.8 5.3
-2 -13 -10 24.1 5.5
2 -13 10 36.1 6.5
-2 13 10 30.7 5.8
-2 -13 10 41.3 8
2 -13 -10 19.2 4.7
-2 13 -10 19.8 5.2
0 -14 10 41.2 8.2
0 -14 -10 46.4 8.3
0 14 -10 20.8 4.4
0 14 10 25.3 5.4
-1 14 10 5.2 3.8
1 -14 10 15.7 5.4
1 14 -10 7.5 4.2
-1 -14 -10 8.1 5.7
-1 -14 10 2.2 5.1
1 -14 -10 6.8 5.2
-1 14 -10 -0.7 3.5
0 0 -11 0.7 1
0 0 11 2.1 1.2
0 0 -11 1.4 1
0 0 11 3.1 1.4
0 0 11 1.4 0.5
0 0 -11 0.9 0.6
0 0 -11 0.6 1.2
-1 0 -11 67.29 4.5
1 0 11 73.39 4.6
-1 0 -11 65.49 4.1
1 0 -11 62.79 2.8
1 0 11 70.99 3.5
1 0 -11 68.69 4.3
-1 0 11 66.09 3.6
-1 0 -11 69.79 3.7
-1 0 11 66.69 4.5
1 0 -11 63.59 3.6
2 0 11 79.99 5.3
2 0 11 100.39 5.9
-2 0 11 93.89 5.8
2 0 11 94.09 4
-2 0 -11 96.09 4.2
2 0 -11 86.39 4.4
-2 0 -11 96.69 6.1
-2 0 -11 96.69 5.5
2 0 -11 92.19 5.5
-2 0 11 87.69 4.5
2 0 -11 88.39 4.7
3 0 11 41.3 4.3
3 0 -11 42.5 4.2
3 0 -11 46.5 3.8
-3 0 11 49.7 4.5
-3 0 -11 49.2 4.5
-3 0 11 46.9 3.5
-3 0 -11 46.2 4.9
-4 0 -11 56.59 6.2
-4 0 11 44 7
4 0 11 51.99 5.6
4 0 -11 53.09 4.9
-4 0 -11 48.7 5.2
5 0 11 93.39 7.5
-5 0 -11 95.39 8.2
5 0 -11 93.49 7.1
-5 0 11 87.49 6.7
6 0 -11 19 4.8
6 0 11 30.3 6.8
-6 0 -11 32.5 9.2
6 0 11 23.4 6.4
0 -1 11 201.18 8.6
0 1 -11 190.08 7.1
0 -1 -11 189.38 8.3
0 1 -11 192.58 8
0 1 11 201.88 8.1
0 -1 11 208.58 8.1
0 1 -11 197.18 8.5
0 -1 11 185.48 6.9
0 1 11 210.88 8.5
0 1 -11 193.88 8.4
0 -1 -11 196.58 8.5
1 1 -11 328.97 11.7
-1 1 11 320.27 11.3
-1 -1 -11 315.17 12.5
-1 1 11 332.17 12.4
-1 -1 -11 310.07 11
1 1 -11 291.27 10.4
1 1 -11 295.47 11.9
1 -1 11 324.97 11.5
1 -1 11 322.97 12.2
1 -1 11 309.37 10.9
1 1 11 307.87 11.2
1 -1 -11 273.27 9.5
1 -1 -11 284.07 11.2
1 1 11 305.47 10.6
1 -1 -11 295.47 9.7
-1 1 -11 312.37 12.2
1 -1 -11 300.67 11.8
-1 1 -11 336.37 12.3
-1 -1 11 314.97 12.5
-1 -1 11 294.87 10.7
1 1 11 316.77 12.1
-2 1 11 608.54 20.2
2 -1 11 594.44 21.6
-2 1 11 627.24 21.6
2 1 -11 585.54 21.2
-2 -1 -11 582.64 19
2 1 -11 627.84 20.1
2 1 -11 539.25 19.3
-2 -1 -11 609.14 22.1
2 -1 11 608.34 19.3
-2 -1 -11 602.24 21
-2 -1 -11 583.74 19.3
-2 1 -11 591.24 21.2
2 -1 -11 620.84 19.7
-2 1 -11 571.74 19.2
2 -1 -11 571.64 19.7
-2 -1 11 595.34 21.7
-2 1 -11 609.74 24.2
2 1 11 584.54 21.2
-2 -1 11 636.74 20.8
2 1 11 585.24 20.5
-3 1 11 44.8 3.7
-3 -1 -11 43.5 4.9
-3 1 11 35.3 3.9
3 -1 11 40.3 4.4
3 1 -11 35.3 4
3 1 -11 45.7 4.3
-3 -1 11 41.8 3
3 1 11 40.6 4.3
-3 -1 11 38.5 5.1
3 -1 -11 41.8 3.9
3 -1 -11 45.2 3.7
-3 1 -11 39.7 4.2
-3 1 -11 43.8 4.6
-4 1 11 46.4 4.9
-4 1 11 50.69 4.5
4 1 -11 51.09 4.7
-4 -1 -11 54.19 7
4 -1 11 53.79 5.7
-4 -1 11 46.5 5.3
-4 1 -11 49.9 6.9
4 -1 -11 46.6 4.5
4 1 11 44.5 5
-4 1 -11 59.39 5.8
4 -1 -11 52.79 4.6
5 -1 11 33.6 5.8
5 1 -11 40.2 6.1
-5 1 11 42.5 4.7
-5 -1 -11 44.4 7.2
-5 1 -11 37.3 6.3
5 -1 -11 32.5 5.2
-5 1 -11 37.8 6.8
-5 -1 11 41.2 5.9
5 1 11 44.3 6.2
5 1 11 44.6 6.7
-6 -1 -11 27.4 5.9
6 1 -11 28.6 5.9
6 -1 11 35.8 6.7
6 -1 -11 29.3 5.7
6 1 11 36.2 7
6 1 11 39.1 6.2
-6 1 -11 39 6.8
0 2 11 129.09 6
0 -2 11 124.19 5.2
0 -2 11 123.89 6.4
0 -2 11 126.99 5.8
0 2 -11 114.19 5.7
0 2 -11 134.99 6.3
0 2 11 121.49 6
0 2 -11 123.49 5.3
0 -2 -11 116.79 6.1
-1 -2 -11 719.93 25.1
-1 2 11 738.13 24
1 2 -11 711.73 23.3
1 -2 11 732.93 24.8
1 -2 11 721.43 24.1
1 -2 11 729.73 23.5
-1 2 11 758.62 24.9
1 2 -11 738.33 24.7
-1 -2 -11 707.43 23.8
1 2 11 728.63 24.6
-1 -2 11 671.53 24.3
-1 -2 11 739.93 23
1 -2 -11 752.12 24.4
1 2 11 730.53 23.1
-1 2 -11 727.23 24.6
-1 2 -11 675.63 23.9
-1 2 -11 727.33 24
1 2 11 721.33 23.1
-1 -2 11 751.12 25.4
2 -2 11 47.7 2.9
-2 2 11 40.2 3.7
-2 -2 -11 42.9 2.7
-2 -2 -11 39.1 2.6
2 2 -11 43.1 3.1
-2 2 11 43.6 3.5
2 2 -11 40.4 3.7
2 2 -11 44 2.4
2 -2 11 38.3 3.7
-2 -2 -11 46.7 4.4
-2 2 -11 42.2 2.8
-2 2 -11 45.8 3.9
2 -2 -11 41.3 2.8
-2 -2 11 41.3 5.1
2 -2 -11 54.69 7.1
2 2 11 41.4 3.7
2 2 11 39.4 3.5
2 -2 -11 40.2 2.7
-2 -2 11 45.2 2.5
-2 -2 11 46.9 4.2
2 2 11 41.2 3.6
3 2 -11 65.99 4.7
-3 2 11 64.49 5
-3 -2 -11 67.79 6
-3 2 11 65.79 4.7
3 -2 11 55.89 5.3
3 2 11 58.19 5
3 2 11 63.89 5.3
3 -2 -11 70.59 4.8
-3 2 -11 66.89 5.4
3 -2 -11 56.99 4.4
-3 -2 11 60.39 5.3
-3 -2 11 58.69 3.4
-3 2 -11 63.59 5.3
-4 2 11 57.69 5.2
4 -2 11 61.49 7.7
-4 -2 -11 59.29 6.3
-4 2 11 58.19 5
4 2 -11 52.59 5.6
4 2 11 48.5 5.6
4 2 11 60.89 5.6
4 -2 -11 68.19 5.6
4 -2 -11 56.29 5
-4 2 -11 52.29 5.4
-4 2 -11 58.09 6
-4 -2 11 54.89 5.5
5 2 -11 34.3 5.7
5 -2 11 40.4 6.6
-5 -2 -11 32.7 6.7
5 -2 -11 28.6 4.9
5 -2 -11 35.8 5.1
5 2 11 39.9 7.1
-5 -2 11 33.9 5.3
5 -2 -11 38.9 5.6
5 2 11 27.3 4.8
-5 2 -11 35.9 6.5
-5 2 -11 35.6 6.3
6 2 -11 7.6 4
-6 -2 -11 2.3 3.6
6 -2 11 -0.1 3.1
6 2 11 0.8 2.7
-6 2 -11 5.1 4.2
-6 2 -11 2.6 3.6
6 -2 -11 4.4 3.1
6 -2 -11 -4.8 2.9
6 2 11 1.3 4.1
0 3 11 1134.39 37.4
0 -3 11 1334.47 39.7
0 3 11 1332.47 40.3
0 -3 -11 1309.07 40.5
0 -3 11 1323.47 41
0 3 11 1185.98 37.9
0 3 -11 1329.27 40.2
0 3 -11 1219.48 39.6
0 3 -11 1301.97 39.5
0 -3 11 1119.69 39
1 -3 11 128.29 6.7
-1 3 11 129.39 4.6
-1 -3 -11 126.09 6
1 3 -11 123.19 5.3
1 3 -11 129.19 5.8
-1 -3 -11 120.49 6
1 -3 11 123.49 6.4
-1 -3 11 112.19 5.8
-1 -3 11 132.19 5.1
1 3 11 127.29 5.6
-1 -3 11 126.39 7.2
1 -3 -11 127.19 4.3
1 3 11 134.89 6.7
-1 3 -11 132.19 6.3
1 -3 -11 127.69 6.2
1 3 11 134.09 5.3
-1 3 -11 122.39 6.2
-1 3 -11 137.59 6.6
2 -3 11 277.57 12.1
-2 -3 -11 276.47 10.1
-2 -3 -11 272.27 12.4
-2 -3 -11 253.77 10.2
2 3 -11 280.97 10.9
2 3 -11 274.37 11.7
-2 3 11 296.07 11.9
-2 3 11 267.67 10.2
2 3 -11 258.57 9
-2 3 11 280.17 11.3
2 -3 11 270.47 10.5
-2 3 -11 278.77 11.6
-2 -3 11 270.27 8.9
-2 -3 11 273.67 12.2
2 3 11 285.97 11.6
-2 3 -11 287.27 11.9
2 3 11 266.47 10.9
2 3 11 250.97 11.9
2 -3 -11 280.47 11
2 -3 -11 255.77 9.6
-2 3 -11 263.07 10.2
3 3 -11 268.57 11.5
3 -3 11 259.57 9.6
-3 3 11 268.57 11.7
-3 3 -11 261.37 12.6
3 3 11 243.38 11.6
-3 -3 11 277.37 12.6
3 3 11 263.97 12
-3 3 -11 261.17 12.1
3 -3 -11 268.27 11.3
4 3 -11 133.19 8.1
4 -3 11 136.59 8.9
-4 -3 -11 121.29 9.2
-4 3 11 122.69 8.2
-4 3 -11 104.39 8.2
-4 3 -11 126.59 9.3
-4 -3 11 108.99 8
4 3 11 124.89 8.3
4 -3 -11 126.39 8.1
4 3 11 130.99 8.1
5 3 -11 32.9 5.9
-5 -3 -11 38.1 6.9
5 -3 11 22.4 5.1
5 -3 -11 33.7 5.8
5 -3 -11 23.3 4.2
-5 -3 11 20.7 4.6
-5 -3 11 24.5 5.2
-5 3 -11 26.6 5.3
5 -3 -11 31.4 4.8
5 3 11 26.6 5.8
-5 3 -11 34.9 6.1
5 3 11 21.9 4.8
6 -3 11 -0.9 3.3
-6 -3 -11 0.8 3.9
6 3 -11 -0.9 5.7
6 3 11 7.1 3.1
6 -3 -11 7.4 3.8
6 3 11 8 4.3
-6 3 -11 8.8 3.5
6 -3 -11 4.9 3.2
0 4 -11 419.06 15.5
0 4 -11 473.55 15.9
0 -4 -11 419.36 14.3
0 -4 -11 431.96 16.3
0 4 -11 464.15 16.1
0 4 11 449.16 16.1
0 -4 11 463.45 15.7
0 4 11 428.96 14
1 -4 11 33.3 3.2
-1 4 11 30 2.9
1 4 -11 32.9 2.8
1 -4 11 35 3.4
-1 -4 -11 31.8 3
1 4 -11 33.4 2.2
1 4 -11 33.6 3.2
-1 -4 -11 34.8 3.7
-1 4 11 33 2.1
1 -4 -11 39.1 3.6
1 4 11 28.5 3
1 -4 -11 31.7 1.8
-1 -4 11 38.4 2.2
1 4 11 32.4 2.9
-1 -4 11 33.8 3.7
1 -4 -11 34.4 3
1 4 11 37.3 2.5
-1 4 -11 33.8 3
-1 4 -11 31 3
-2 -4 -11 3.9 2.1
2 4 -11 3.1 1.9
-2 -4 -11 3.2 1.7
2 4 -11 2.4 1.3
-2 4 11 6.8 2
2 -4 11 6.3 1.9
2 -4 11 3.5 1.9
-2 4 -11 3 1.7
2 4 11 3.4 1.7
2 -4 -11 2.2 1.5
-2 -4 11 2.5 1.6
2 -4 -11 5.1 1.7
-2 4 -11 2.6 2.1
2 4 11 2.8 1.9
-2 4 -11 2.9 1.4
-3 -4 -11 220.08 12.1
3 4 -11 236.08 10.8
-3 4 11 237.88 11.2
3 -4 11 232.98 11.8
-3 4 11 224.58 10.3
-3 -4 -11 213.08 10.9
3 -4 11 226.28 9.2
3 4 11 228.18 10.7
3 -4 -11 257.47 15.7
3 4 11 231.38 11
-3 4 -11 251.57 11.2
3 -4 -11 234.18 10.1
-4 4 11 204.28 10.5
-4 4 11 218.38 11.1
4 4 -11 177.98 10
4 -4 11 192.88 11.4
-4 -4 -11 190.38 11.9
4 -4 -11 184.58 10.3
4 4 11 179.28 10.5
4 -4 -11 195.98 9.4
4 4 11 184.58 10
-4 -4 11 186.18 10.8
-4 4 -11 183.78 11.3
-4 4 -11 206.08 10.6
5 4 -11 34.7 6.1
-5 -4 -11 20.1 5.4
5 -4 11 33.2 6.3
5 -4 -11 40.5 4.4
-5 4 -11 38 6.1
5 -4 -11 29.4 4.9
5 4 11 53.09 6.7
5 4 11 32.6 6.4
-5 4 -11 42.7 6.7
-5 -4 11 32.8 5.1
-5 -4 11 34.7 5.5
6 4 -11 15.1 4.7
6 -4 11 13.9 5.2
-6 -4 -11 16.6 4.9
6 4 11 12.2 4.4
-6 4 -11 6.7 5.5
6 4 11 13.2 5.4
-6 -4 11 13.6 5.2
6 -4 -11 14.2 3.9
0 5 -11 135.39 6.5
0 5 11 129.79 6.7
0 -5 11 137.69 6.3
0 -5 -11 122.39 5.4
0 -5 -11 128.19 7
0 5 11 124.19 5.2
0 5 -11 139.09 6.7
0 -5 -11 126.29 6.7
0 -5 11 133.19 7.6
1 5 -11 0.7 1.3
-1 5 11 -1.5 0.9
-1 5 11 3.8 1.9
-1 -5 -11 5 3
1 5 -11 1.9 1.4
-1 -5 -11 -2.3 1.5
1 -5 11 1.5 1.6
-1 -5 11 1 1
1 -5 -11 2.6 1.3
-1 5 -11 3.7 1.4
1 -5 -11 2.8 1.5
1 5 11 1.9 1.1
-1 -5 11 1.5 1.8
1 5 11 0.3 1.6
-1 5 -11 0.5 0.9
2 -5 11 55.09 5.1
-2 -5 -11 55.99 4.2
2 -5 11 56.39 4.4
-2 -5 -11 61.29 5.5
-2 5 11 49.3 3.8
2 5 -11 53.39 4.7
2 5 -11 59.99 4.5
-2 5 11 59.19 4.9
-2 5 -11 59.69 4.4
2 -5 -11 59.99 4.9
-2 -5 11 58.99 5.4
2 5 11 53.39 4.4
2 5 11 59.59 4.3
2 -5 -11 59.69 4
-2 5 -11 55.89 4.8
3 -5 11 79.89 6.7
-3 -5 -11 68.09 6.7
3 5 -11 85.79 8.8
-3 5 11 83.49 6.4
-3 -5 -11 76.59 5.3
3 -5 11 81.59 4.9
-3 5 -11 76.89 6.4
3 -5 -11 80.99 5.1
-3 -5 11 96.29 7.3
3 -5 -11 85.39 6.4
-3 5 -11 83.19 5.8
3 5 11 83.89 6
-4 5 11 258.57 13.3
-4 5 11 236.08 12.2
4 -5 11 265.67 13.8
4 5 -11 244.68 12.5
-4 -5 -11 245.88 14
-4 -5 11 237.48 13.1
4 5 11 242.68 12.7
-4 5 -11 274.67 12.7
4 -5 -11 266.87 11.3
-4 5 -11 250.67 13.8
4 -5 -11 251.47 12.6
4 5 11 252.47 12
-5 -5 -11 17.2 5.3
5 -5 11 32 6.1
5 5 -11 27.3 5.5
-5 -5 11 29.9 5.4
5 5 11 35.7 5.4
5 5 11 37.5 6.5
-5 -5 11 21.7 4.7
-5 5 -11 31.1 6.5
5 -5 -11 27.5 5
6 -5 11 0.3 3.9
-6 -5 -11 -1.9 4.2
6 5 -11 -5.3 3.1
6 -5 -11 0.1 2.9
-6 -5 11 2.7 3.8
-6 5 -11 2.2 4.5
6 5 11 5.6 4.3
0 6 -11 13.2 2.7
0 -6 -11 12.2 2.7
0 6 -11 12.8 2.5
0 6 11 10.4 2.4
0 -6 -11 8.7 2.6
0 6 11 12.2 2
0 -6 11 5 2.4
0 -6 11 9.1 2.1
1 6 -11 5.3 2.2
1 -6 11 5.9 2.2
1 -6 11 6 2.3
-1 6 11 4.2 2.1
-1 -6 -11 3.3 1.9
-1 -6 -11 8.1 2.4
1 6 -11 6.1 2
-1 6 11 9.4 1.9
1 6 11 9.2 2.5
-1 -6 11 3.5 2.1
1 -6 -11 7.9 2.1
1 6 11 4 1.6
-1 -6 11 6 1.4
1 -6 -11 7.5 2.3
-1 6 -11 7.5 1.9
-1 6 -11 8.4 2.2
2 6 -11 816.22 29
-2 -6 -11 809.52 28.1
2 -6 11 815.12 29.6
-2 -6 -11 837.42 30.2
-2 6 11 817.22 29.3
2 6 -11 824.62 28.6
2 -6 11 807.92 28.7
-2 6 11 835.82 27.8
2 6 11 857.91 27.9
2 -6 -11 816.62 29.5
-2 6 -11 821.42 27.9
2 6 11 833.42 28.5
-2 -6 11 812.72 30.3
2 -6 -11 828.72 27.3
3 6 -11 174.98 9.4
3 -6 11 191.78 8.9
-3 6 11 169.48 9.1
-3 -6 -11 179.08 10.9
-3 6 11 179.58 10.2
3 -6 11 173.38 10.5
3 6 11 192.08 9.5
3 6 11 192.48 9.7
-3 6 -11 171.88 10.4
-3 -6 11 153.88 10
3 -6 -11 187.18 10.1
-4 -6 -11 26.1 5.9
4 6 -11 40.9 5.9
4 -6 11 30.4 5.5
-4 6 11 30.5 5.3
-4 6 -11 29.6 6.3
4 -6 -11 22.3 4.3
-4 -6 11 32.2 5.9
4 6 11 27 4
4 6 11 44.4 6.4
-5 -6 -11 9.9 3.7
5 -6 11 5.3 3.6
-5 -6 11 -0.4 3.2
-5 6 -11 5.2 4.6
5 6 11 2.1 2.8
5 -6 -11 7 2.9
-5 -6 11 0.9 3.2
5 6 11 -0.6 4
6 -6 11 2.6 4
6 6 -11 1.6 4.1
-6 -6 -11 4.8 4.4
6 -6 -11 8.3 4.6
6 6 11 1.3 4.8
-6 6 -11 4.2 4.1
0 -7 11 453.05 17
0 7 -11 507.45 18.5
0 -7 -11 443.76 19.8
0 7 11 487.45 16.5
0 -7 -11 459.55 18.8
1 -7 11 23.8 3.9
-1 -7 -11 25.9 4.5
-1 7 11 19.1 3.7
-1 7 11 25.4 3.2
1 7 -11 24.3 3.5
1 -7 11 34 5.2
-1 -7 -11 24.9 4.1
1 -7 -11 22.4 3.2
-1 -7 11 21.9 4.3
-1 7 -11 29.9 4.8
1 -7 -11 25.2 4.1
-1 7 -11 23.9 3.2
1 7 11 23 3.1
-2 -7 -11 66.19 5
2 -7 11 55.69 4.9
-2 7 11 55.89 4.7
-2 7 11 50.49 5.1
2 7 -11 70.69 5.5
2 -7 11 56.49 5.7
2 -7 -11 61.39 5.6
-2 7 -11 60.09 5.5
-2 -7 11 65.89 6
2 7 11 61.69 4.6
2 7 11 53.89 4.8
3 7 -11 56.99 5.3
-3 7 11 53.99 5.8
3 -7 11 61.99 7.8
-3 -7 -11 57.49 7.1
-3 7 11 54.19 5.1
3 -7 11 46.6 4.5
-3 -7 -11 56.79 6
3 -7 -11 51.69 5.3
-3 -7 11 51.69 7
3 7 11 53.79 5.3
-3 7 -11 55.69 5.8
3 7 11 56.49 4.9
4 7 -11 7.2 3.5
-4 -7 -11 3.8 2.9
-4 7 11 3.8 3.2
4 -7 11 3.4 2.5
-4 7 -11 5.3 3.1
4 7 11 4.1 3.6
4 7 11 8.4 3
4 -7 -11 4.6 2.5
-4 -7 11 6.6 4
5 7 -11 98.79 8.3
5 -7 11 120.99 9.8
-5 -7 -11 120.49 10.1
-5 -7 11 115.59 9.5
5 7 11 115.29 9.3
5 -7 -11 115.49 8.7
-5 7 -11 119.19 10.4
6 7 -11 -0.2 4.1
-6 -7 -11 6.7 4.9
6 -7 11 3.3 4.4
6 -7 -11 -3.4 3
6 7 11 3.3 5.3
-6 7 -11 -1.4 3.6
0 8 -11 343.77 14.2
0 -8 11 339.67 13.2
0 -8 11 319.77 15.2
0 -8 -11 317.57 14.4
0 8 -11 281.77 15.2
0 8 11 304.77 13.7
-1 -8 -11 56.79 5.5
1 8 -11 61.99 5.1
1 -8 11 64.59 5.3
1 8 -11 62.59 4.6
-1 -8 -11 58.89 5.3
-1 8 11 51.49 5
1 -8 11 60.89 5.6
-1 -8 11 60.89 5.9
-1 8 -11 58.29 5.4
1 -8 -11 70.09 5.9
1 8 11 59.49 5
1 8 11 66.79 4.5
-2 8 11 92.39 7.3
-2 8 11 82.69 6.5
2 -8 11 97.89 7.3
-2 -8 -11 92.89 7.2
2 8 -11 103.09 7
2 -8 11 94.49 6.9
-2 -8 -11 102.69 6.8
2 8 -11 105.19 6.7
2 8 11 85.19 6.1
-2 -8 11 100.99 7.9
2 -8 -11 97.29 7.3
2 8 11 88.79 6
-2 8 -11 95.59 7.3
3 8 -11 39.5 5.7
3 -8 11 46.2 6
-3 -8 -11 37.5 5.9
-3 8 11 43.4 6.8
3 -8 11 34 5.5
3 8 11 38.1 4.3
3 -8 -11 31.2 5.1
3 8 11 43 4.7
-3 -8 11 49.4 7.7
-3 8 -11 38.9 6.4
-4 8 11 9 3.8
4 -8 11 4.7 3.8
4 8 -11 15 3.9
-4 -8 -11 1.7 3.1
-4 8 -11 12.7 4.3
4 8 11 13 4.3
4 8 11 10.9 2.8
-4 -8 11 7.1 3.7
4 -8 -11 4.8 2.9
5 8 -11 43.7 6.7
-5 -8 -11 49.99 7.6
5 -8 11 41.6 7
-5 -8 11 43.4 7.8
5 8 11 50.59 8.2
5 -8 -11 57.99 6.4
-5 8 -11 61.99 9.4
0 -9 -11 437.06 18.4
0 9 11 395.96 17.2
0 9 11 418.36 16
0 -9 11 418.56 19
0 9 -11 427.56 17.8
1 9 -11 190.58 10.1
-1 9 11 189.58 10.6
1 -9 11 195.08 11.1
-1 -9 -11 176.78 9.8
-1 -9 -11 187.78 10.6
1 9 -11 182.28 9.1
1 -9 11 190.28 10.3
-1 -9 11 180.98 11.4
-1 9 -11 194.98 10.7
1 9 11 188.08 8.9
1 9 11 190.28 9.9
1 -9 -11 195.48 11.1
2 9 -11 17.1 4
-2 9 11 17.5 4.3
2 -9 11 22.6 4.9
2 -9 11 25.6 4.8
2 9 -11 16.2 3.8
-2 -9 -11 15.9 3.8
-2 -9 -11 13.6 3.9
-2 -9 11 20.1 4.4
-2 9 -11 13.2 3.8
2 9 11 19.3 3.5
2 9 11 15.2 3.5
2 -9 -11 12.2 3.8
3 9 -11 49 5.4
3 -9 11 55.99 7.4
3 9 -11 45.8 6.5
3 -9 11 47.3 4.9
-3 9 11 34.7 5.6
-3 -9 -11 36.4 6.1
-3 -9 11 40.2 6.6
3 9 11 44.6 4.8
-3 9 -11 43.7 6.8
3 9 11 42.3 5.5
3 -9 -11 50.49 7
4 9 -11 35 5.8
-4 9 11 35.9 6.7
-4 -9 -11 36.7 8.5
4 -9 11 38.5 7.4
-4 -9 11 39.7 10.8
-4 9 -11 35.2 6.9
4 9 11 25 5.6
5 9 -11 9.2 4.1
5 -9 11 23.1 6.4
-5 -9 -11 11.3 4.4
5 -9 -11 7.5 3.6
-5 -9 11 4.7 5.1
-5 9 -11 12.8 4.9
5 9 11 13.8 5.7
0 10 -11 10.3 3.2
0 -10 -11 1.9 3.1
0 10 11 6.4 2.7
0 -10 11 4.7 3.6
-1 10 11 172.58 10.4
1 -10 11 165.28 10.6
1 10 -11 186.78 10.2
1 -10 11 159.58 9.6
-1 -10 -11 181.08 10.7
1 10 11 151.38 8.5
1 -10 -11 158.58 10.3
-1 10 -11 181.18 10.6
-1 -10 11 150.78 10.5
1 10 11 173.18 9.7
-2 -10 -11 0.1 2.4
2 -10 11 4.5 2.7
-2 10 11 3.7 3
-2 -10 -11 5.6 3.4
2 10 -11 0.5 2.2
2 10 -11 0.6 2.8
2 -10 11 -0.1 3.3
2 10 11 2.4 2.7
-2 10 -11 -0.5 2.2
2 10 11 -0.6 2
2 -10 -11 3.5 3.2
-2 -10 11 2.5 2.6
3 10 -11 15 4.5
3 -10 11 19.8 4.7
-3 10 11 7.2 3.7
-3 -10 -11 13.9 4.5
3 -10 11 15.1 4.1
-3 -10 11 11.2 5.3
-3 10 -11 17 5.3
3 10 11 13.6 3.5
4 10 -11 30.2 5.4
-4 -10 -11 26.9 5.8
-4 10 11 24.9 5.8
4 -10 11 34.2 7
-4 10 -11 32.4 6.8
4 -10 -11 34.9 6.4
-4 -10 11 34 6.4
0 -11 -11 29.6 6.3
0 11 -11 36 5.9
0 11 11 23.6 4.5
0 -11 11 36 6.7
-1 -11 -11 28.6 5.4
1 -11 11 16.3 4.1
1 11 -11 21.7 5
-1 11 11 22.9 4.9
-1 -11 11 25.3 5.8
1 -11 -11 28.8 5.9
1 11 11 18 3.9
-1 11 -11 23.8 4.9
-2 -11 -11 29.6 5.6
2 -11 11 37.4 6.5
2 -11 11 32.5 5.7
-2 11 11 25.4 7.4
-2 11 -11 21.4 5.6
-2 -11 11 25.2 6.6
2 -11 -11 23.8 5.9
2 11 11 27.9 5
3 11 -11 5 3.2
3 -11 11 5 4
-3 11 11 11 4.3
-3 11 -11 5.1 4
3 -11 -11 2.1 4
-3 -11 11 5.2 3.3
4 -11 11 48.8 8.1
-4 11 11 43.8 7.2
-4 -11 -11 68.89 10.1
4 11 -11 66.59 9.9
4 11 -11 66.19 7.4
-4 11 -11 54.39 8.8
4 -11 -11 53.39 8.4
0 12 11 2.7 2.7
0 -12 11 0.7 3.3
0 -12 -11 1.5 3.5
0 12 -11 -0.7 2.3
-1 -12 -11 11.7 5
-1 12 11 4.8 3.2
1 12 -11 9.1 3.6
1 -12 11 12.9 4
1 12 11 5.4 3
-1 12 -11 8 3.5
1 -12 -11 13.3 5
-1 -12 11 12.8 5
2 12 -11 13.4 4.6
-2 -12 -11 23.9 5.5
2 -12 11 17.9 5.3
-2 12 11 19.9 4.5
-2 12 -11 19.5 5.1
2 -12 -11 13.8 4.9
-2 -12 11 15.9 5.6
3 -12 11 -2.8 4.3
3 12 -11 4.9 4
-3 12 11 5.1 3.7
-3 12 -11 4.4 4.7
3 -12 -11 1.3 3.8
-3 -12 11 -1.8 3.8
0 -13 11 15.6 4.8
0 -13 -11 10.1 5.3
0 13 11 16.6 4.4
1 -13 11 1.2 3.3
-1 -13 -11 9.5 4.8
-1 13 11 -2.3 2.9
1 13 -11 1.6 3.5
1 13 11 3.4 3.4
-1 -13 11 -0.6 3.6
1 -13 -11 -0.6 4
-1 13 -11 -1 2.7
2 13 -11 4.5 4
-2 13 11 6.5 3.8
2 -13 11 6.8 4.1
-2 -13 -11 7.9 5.1
2 -13 -11 9.1 4.6
-2 -13 11 12.4 5.6
-2 13 -11 12.9 4
0 -14 11 11.9 5.7
0 14 11 3.7 4.3
0 14 -11 6.4 4
0 0 12 5374.56 152.68
0 0 -12 5133.89 150.78
0 0 -12 5023.7 153.08
0 0 12 5270.67 153.18
0 0 12 4605.94 150.48
-1 0 -12 586.74 20.1
-1 0 -12 635.14 19.9
1 0 -12 548.85 19.7
-1 0 12 607.94 19.8
1 0 -12 585.54 21.7
1 0 12 589.24 19.1
1 0 12 621.94 21
-1 0 -12 597.04 22.5
1 0 -12 561.24 18.4
1 0 12 614.34 20.1
-1 0 12 593.34 21.6
-2 0 -12 180.48 9.1
2 0 12 177.38 8.7
-2 0 -12 178.28 8.3
-2 0 12 177.98 7.3
2 0 -12 161.18 8.1
2 0 12 183.18 6.7
-2 0 -12 164.38 6.8
2 0 -12 165.88 7.2
-2 0 12 185.08 9
2 0 -12 185.18 7.6
2 0 -12 161.78 7.3
-3 0 -12 33 4.6
3 0 -12 39.1 4.9
-3 0 -12 45.8 6.2
3 0 -12 35.3 3.4
-3 0 12 38.6 3.3
-3 0 12 29.6 4.5
3 0 12 42.9 5.4
-4 0 -12 5.7 3.3
-4 0 -12 3.9 2.1
4 0 -12 2.4 2
4 0 -12 6.2 2.3
-4 0 12 0.7 2.1
4 0 12 4.4 2.8
5 0 12 54.49 5.9
-5 0 12 42 5.8
-5 0 -12 66.39 8.6
5 0 -12 57.39 5.5
-6 0 -12 2.3 3.7
6 0 12 7.6 4.9
6 0 12 7.1 3.4
6 0 -12 4.5 2.8
0 1 -12 0.4 1.1
0 -1 -12 2.6 1.4
0 1 12 2.1 1.4
0 1 -12 1.5 0.7
0 -1 12 -0.4 1
0 -1 12 -0.8 1.3
0 1 12 0 1.2
0 1 -12 -0.2 0.9
0 -1 12 1.1 0.9
1 -1 12 480.05 16.7
1 1 -12 420.26 14.6
1 1 -12 423.46 15.3
1 -1 12 474.35 16.1
-1 -1 -12 430.56 15.7
-1 1 12 461.75 15.7
-1 -1 -12 470.15 15.3
1 -1 12 459.25 15.7
-1 1 -12 463.25 16.9
-1 -1 12 427.36 15
1 -1 -12 464.65 16.5
1 1 12 444.26 14.8
1 1 12 462.55 15.7
-1 -1 12 450.65 15.2
-1 1 -12 437.96 15.9
-2 1 12 175.38 7.7
2 1 -12 176.18 7.3
-2 -1 -12 181.68 9.3
-2 -1 -12 167.88 6.7
-2 -1 -12 180.78 8.3
2 -1 12 181.58 7
2 -1 12 176.28 8.9
2 1 -12 182.88 8.6
-2 1 12 183.88 8.9
2 1 -12 153.58 6.8
-2 -1 -12 174.38 7
2 -1 -12 173.88 8.2
-2 -1 12 178.48 9
2 1 12 173.28 8.6
-2 1 -12 177.48 8.5
2 -1 -12 175.38 7.1
-2 -1 12 185.88 7.1
-2 1 -12 171.88 7
-2 1 -12 179.48 8.9
2 1 12 169.68 7.8
2 -1 -12 185.58 7
-3 -1 -12 87.49 6.8
3 -1 12 83.09 6.4
-3 1 12 85.79 6.2
3 1 -12 88.39 6.2
-3 1 -12 88.59 6.3
3 -1 -12 88.19 5.9
-3 -1 12 81.39 6.1
-3 -1 12 81.59 4.6
-3 1 -12 93.79 6.7
3 1 12 92.09 6.3
3 -1 -12 88.29 5.2
-4 -1 -12 113.59 8.4
-4 1 12 90.39 6.1
-4 1 12 94.29 6.9
4 1 -12 104.99 6.7
4 -1 12 96.09 7.3
-4 -1 12 98.09 7.1
-4 1 -12 103.59 7.8
-4 1 -12 99.59 7.6
4 1 12 86.99 6.9
4 -1 -12 93.39 6.7
4 -1 -12 98.69 6.5
5 1 -12 172.48 10.3
5 -1 12 161.78 10.7
-5 -1 -12 180.08 12
-5 1 12 164.48 9.9
-5 -1 12 182.88 10.3
-5 1 -12 154.48 11
5 -1 -12 166.68 10.1
5 -1 -12 172.38 10.2
-5 1 -12 181.38 11.5
5 1 12 179.18 11.3
5 1 12 173.98 10.7
6 1 -12 9 3.8
-6 -1 -12 3.9 3.7
6 -1 12 7.9 3.1
6 -1 -12 4 3.7
6 1 12 6.4 4.5
0 2 -12 22 2.3
0 -2 12 28.1 2.6
0 -2 -12 32.5 3
0 -2 12 26.4 2.1
0 2 12 34.7 3
0 -2 12 30 3.1
0 2 -12 32.1 3
0 2 12 26.9 2.8
1 2 -12 19.1 2.1
-1 -2 -12 22 3.6
1 -2 12 16 1.9
1 -2 12 29.3 3.8
1 2 -12 24.4 2
-1 2 12 21.5 2.7
1 2 -12 26.7 3.9
1 -2 12 23.6 3.1
-1 -2 -12 22.5 2.9
-1 2 12 19.6 3.2
-1 -2 12 25.5 4
-1 2 -12 28.6 3.8
-1 2 -12 24.3 2.3
1 -2 -12 23 2.5
1 2 12 15.3 1.8
-1 2 -12 21.7 2.8
1 2 12 20.1 2.9
1 2 12 19.3 1.8
2 2 -12 104.19 4.7
2 2 -12 114.49 6.5
-2 -2 -12 117.89 7.2
-2 -2 -12 111.39 5.5
-2 -2 -12 104.69 5.1
2 2 -12 112.49 5.5
-2 2 12 102.39 6.3
2 -2 12 107.69 6.6
2 2 12 109.29 6.4
-2 -2 12 104.59 6.7
2 2 12 101.89 5.8
-2 2 -12 116.79 6.7
-2 2 -12 109.19 6.5
-2 2 -12 106.09 5.4
-2 -2 12 112.99 4.7
2 -2 -12 100.89 4.7
2 -2 -12 115.39 5
2 -2 -12 122.09 6.3
2 2 12 112.59 6
3 2 -12 546.75 20.2
-3 2 12 575.34 21.3
-3 2 12 562.64 20.4
3 2 12 559.54 21.1
-3 2 -12 573.64 21.9
3 -2 -12 541.85 20.4
-3 -2 12 576.54 21.8
-3 2 -12 564.04 21.6
-3 -2 12 549.05 18.4
3 2 12 545.15 21.1
3 -2 -12 550.14 19.8
4 -2 12 68.49 6.5
-4 2 12 80.59 6
-4 -2 -12 67.69 6.8
-4 2 12 72.19 5.7
4 -2 -12 75.29 5.7
4 2 12 69.79 6
-4 2 -12 81.59 6.8
4 -2 -12 74.09 5.7
4 2 12 75.69 6.7
-4 2 -12 75.69 6.8
-4 -2 12 59.69 5.8
5 -2 12 10.5 4
5 2 -12 12.9 3.6
-5 -2 -12 5.4 4.1
-5 2 -12 3.7 3.6
-5 2 -12 10.4 3.6
5 -2 -12 8 2.6
5 2 12 9.4 3.1
5 2 12 7.9 4
-5 -2 12 5.6 3.4
5 -2 -12 4.1 2.7
6 2 -12 47 7.6
6 -2 12 59.59 7.9
-6 -2 -12 50.29 7.8
-6 2 -12 64.19 8.6
6 -2 -12 56.19 6.3
6 2 12 38.7 7.3
-6 2 -12 59.79 9.2
0 -3 12 122.39 5.6
0 3 -12 107.59 5.1
0 -3 12 92.89 4.9
0 -3 12 112.99 6.4
0 -3 -12 96.09 5.7
0 3 -12 111.79 5.8
0 3 -12 95.59 5.3
0 3 12 114.99 5.9
1 3 -12 100.79 4.9
1 3 -12 104.89 6
-1 -3 -12 114.29 6.6
-1 -3 -12 107.79 5.6
1 -3 12 114.99 6.1
-1 3 12 104.39 6
-1 3 12 113.19 5.8
1 3 -12 107.39 5.2
1 -3 12 111.29 6.2
-1 -3 12 116.09 4.8
-1 3 -12 111.19 6
1 3 12 106.69 4.9
-1 -3 12 103.49 6.5
-1 -3 12 104.09 5.4
1 -3 -12 109.49 5.9
-1 3 -12 107.69 5.7
1 3 12 117.09 6.2
1 3 12 112.49 4.7
-2 3 12 92.59 5.4
2 3 -12 92.99 5.7
2 -3 12 83.29 5.9
2 3 -12 93.49 5.1
-2 3 12 86.09 5.8
-2 -3 -12 81.79 4.4
2 -3 12 85.99 4.8
-2 -3 -12 83.29 6.3
-2 -3 12 88.09 3.6
-2 3 -12 88.99 6.7
2 3 12 83.39 6
-2 3 -12 82.99 5.6
2 -3 -12 94.29 5.5
-2 3 -12 84.69 5.7
2 3 12 86.79 5.6
2 3 12 89.19 5.2
-2 -3 12 91.99 6.3
-3 3 12 144.39 8
3 3 -12 160.88 7.9
3 3 -12 151.28 8.6
3 -3 12 151.28 9.1
-3 -3 -12 144.49 9.3
3 3 12 134.29 9.8
3 3 12 148.09 8.3
-3 3 -12 140.69 8.4
3 -3 -12 149.39 7.7
-3 3 -12 134.19 8.4
4 -3 12 462.35 20
4 3 -12 453.55 18.6
-4 3 12 462.45 18.7
-4 -3 -12 487.95 21
4 -3 -12 473.45 18.5
-4 3 -12 473.75 19.6
4 -3 -12 479.65 18.3
-4 3 -12 441.06 20
-4 -3 12 458.75 19.4
4 3 12 427.36 18.6
4 3 12 431.86 19.1
-5 -3 -12 3.4 2.8
5 3 -12 3.8 3.3
5 -3 12 2.6 3.1
5 -3 -12 0.1 2.2
5 -3 -12 1.2 2.5
-5 3 -12 4 3.5
-5 -3 12 3.3 3.3
-5 3 -12 6 3.1
5 3 12 3.5 2.6
5 3 12 -0.9 3.4
5 -3 -12 4.1 2.3
6 3 -12 7.8 4
6 -3 12 10 5
-6 -3 -12 11.3 5.6
6 -3 -12 14.1 5.1
-6 3 -12 9 4.2
6 3 12 13.2 4.9
0 4 -12 0.6 1.1
0 -4 12 0.1 1
0 4 12 0.3 0.5
0 -4 -12 -0.8 1.2
0 4 -12 1.8 1.3
0 -4 -12 2.4 1.5
0 4 12 1.6 1.3
0 4 -12 0.9 1.1
0 -4 12 0 1.2
1 4 -12 59.59 3.4
-1 4 12 64.19 3
-1 -4 -12 69.89 5.1
1 4 -12 67.69 4.6
1 -4 12 57.09 4.5
1 4 -12 67.79 4.1
-1 -4 -12 66.79 4.4
-1 4 12 67.09 4.6
1 -4 -12 65.99 2.7
-1 -4 12 63.99 3.3
1 -4 -12 64.69 4.3
1 -4 -12 72.59 4.9
1 4 12 74.89 4.8
1 4 12 61.79 4
-1 -4 12 61.59 5.1
1 4 12 73.19 3.5
-1 4 -12 64.29 4.4
-2 4 12 226.88 10.6
2 -4 12 252.37 11.6
-2 -4 -12 234.38 9.6
-2 4 12 242.08 9.4
2 4 -12 243.88 11.1
-2 -4 -12 247.98 12
2 -4 12 234.88 10.1
2 4 -12 234.78 10.1
2 4 12 248.58 10.1
2 -4 -12 244.58 11.3
2 4 12 240.18 10.8
-2 4 -12 251.27 11.6
-2 -4 12 232.18 11.6
-2 4 -12 229.88 11
-3 4 12 335.67 14
3 4 -12 370.26 15.6
3 -4 12 360.26 16
-3 -4 -12 342.37 16.4
3 -4 12 369.96 16.2
3 4 -12 357.56 14.6
-3 -4 12 351.16 15.8
3 -4 -12 355.86 14.1
3 4 12 365.26 15
-3 4 -12 354.56 15
-3 4 -12 333.57 15.7
3 4 12 357.06 15.1
3 -4 -12 368.36 15.5
-4 -4 -12 130.39 9.7
4 -4 12 137.69 9.3
4 4 -12 119.99 8
-4 4 12 134.69 8.6
4 4 12 119.19 7.9
-4 -4 12 116.29 8.5
-4 4 -12 122.99 9
4 -4 -12 125.49 8.2
4 4 12 117.99 8.3
5 4 -12 28.7 5.1
5 -4 12 29.9 5.9
-5 -4 -12 23.5 5.9
5 4 12 32 6.7
-5 -4 12 18.2 4.2
-5 4 -12 24.1 5.9
5 -4 -12 33.9 5
5 -4 -12 20 4.3
-5 4 -12 20.2 5.1
5 4 12 27.7 5
6 -4 12 38.9 6.9
-6 -4 -12 28.4 6.4
6 4 -12 41 7.3
-6 4 -12 30.3 7.5
6 4 12 36.4 6.9
0 5 12 0.3 1.4
0 -5 -12 0.9 1.5
0 5 -12 1.2 1.4
0 5 -12 -0.1 0.9
0 5 12 0.9 0.8
0 -5 12 1.3 1.3
1 -5 12 265.17 11.7
1 5 -12 276.17 11.5
-1 5 12 263.97 11.5
1 -5 12 263.07 11.8
-1 5 12 269.97 9.6
-1 -5 -12 268.27 12.2
-1 -5 -12 270.37 11.4
1 5 -12 255.57 10.8
1 -5 -12 274.37 12
1 -5 -12 276.57 11.1
1 5 12 278.87 11.6
-1 5 -12 260.27 11.4
1 5 12 287.47 10
-1 5 -12 269.67 11.1
-1 -5 12 264.67 12.6
-1 -5 12 263.57 9.5
2 5 -12 18.8 3.3
-2 5 12 11.4 2.2
2 -5 12 15.6 3.4
-2 -5 -12 15.5 3.8
-2 5 12 10.7 2.7
-2 -5 -12 13.2 2.7
2 5 -12 14.9 3.4
2 5 12 18.2 3.2
2 5 12 11.3 2.4
-2 -5 12 15.5 5.8
-2 5 -12 19.2 3.7
-3 5 12 13.9 3.2
3 -5 12 22.8 4.5
-3 5 12 16 3.4
-3 -5 -12 17.2 4.3
3 -5 12 15.6 2.8
3 5 -12 19 3.7
-3 5 -12 25 4.1
3 5 12 17.1 3.2
-3 5 -12 20.6 4.4
3 -5 -12 20.1 4.1
3 5 12 20.5 3.3
-3 -5 12 20.7 4.6
3 -5 -12 20.8 3.2
4 5 -12 172.98 9.8
4 -5 12 183.38 11
-4 5 12 175.28 10.4
-4 -5 -12 181.58 11.7
4 5 12 162.48 9.3
-4 -5 12 162.98 10.5
4 -5 -12 165.08 8.5
-4 5 -12 155.08 10.6
-4 5 -12 179.28 10.1
4 5 12 164.48 10
4 -5 -12 158.38 9.8
5 -5 12 84.89 14.6
5 5 -12 63.39 6.4
5 5 12 59.49 6.7
5 -5 -12 56.99 5.7
5 5 12 60.29 6.1
-5 -5 12 48.3 6.7
-5 5 -12 49.99 7.9
6 -5 12 31.7 6.7
6 5 -12 29.6 6.4
-6 -5 -12 14.1 5.2
-6 5 -12 31.5 6.8
6 -5 -12 20.6 4.5
6 5 12 28 5.9
0 -6 -12 502.05 18.8
0 -6 12 479.85 17.6
0 6 12 478.65 18.5
0 -6 -12 490.25 19
0 6 -12 503.75 18.1
0 -6 12 487.45 19.6
0 6 -12 528.85 18.7
1 6 -12 284.47 12.1
1 6 -12 287.47 12
-1 -6 -12 293.27 13
-1 -6 -12 281.17 12.3
1 -6 12 282.47 12.4
1 -6 12 287.77 12.9
1 6 12 286.57 12.3
-1 -6 12 266.47 10.6
1 -6 -12 299.07 11.8
-1 6 -12 280.77 12.5
-1 6 -12 300.47 11.7
1 6 12 295.87 10.8
2 6 -12 82.29 6.4
-2 6 12 80.99 5.1
2 -6 12 78.59 7.1
2 -6 12 69.29 5.4
-2 -6 -12 76.69 5.5
-2 6 12 81.79 6.1
-2 6 -12 79.99 6.1
-2 -6 12 76.19 6.5
2 6 12 90.79 6.1
2 -6 -12 79.09 6
2 -6 -12 81.09 5.1
-2 6 -12 72.09 5.9
2 6 12 84.49 5.3
3 6 -12 178.38 9.7
3 -6 12 183.98 10.9
3 6 -12 216.48 11
-3 6 12 195.88 10.6
3 -6 12 191.98 9.2
-3 -6 -12 195.48 11.6
-3 6 -12 183.78 9.6
3 -6 -12 192.88 8.7
3 6 12 176.98 9.6
3 -6 -12 192.28 10.6
-3 6 -12 194.98 11.2
3 6 12 177.38 9.5
-3 -6 12 180.38 11
-4 6 12 3.4 2.7
4 -6 12 9.8 3.6
-4 -6 -12 -1.9 2.8
4 6 -12 1.5 2.4
-4 6 -12 2.9 3
-4 -6 12 -1 2.9
4 6 12 3.2 2.5
4 6 12 4.7 3.8
4 -6 -12 2.6 2.3
5 6 -12 56.19 6.2
5 -6 12 64.19 8.8
-5 -6 -12 41.5 6.9
5 6 12 68.49 6.4
5 -6 -12 73.39 6.8
-5 6 -12 70.39 9.6
5 6 12 53.09 7.3
-5 -6 12 70.29 6.9
6 -6 12 6.3 4.8
-6 -6 -12 0.5 3.7
6 6 -12 9.9 4.1
6 6 12 3.2 4.3
6 -6 -12 3.6 3.3
-6 6 -12 6.3 4.3
0 -7 12 54.49 5.5
0 7 12 52.09 3.6
0 7 -12 56.59 4.3
0 -7 12 42.8 4
0 -7 -12 50.39 4.4
0 7 12 61.59 4.9
0 -7 -12 54.99 4.9
-1 -7 -12 93.79 6.5
1 7 -12 82.39 5.6
1 -7 12 73.49 6.3
1 -7 12 83.79 5.9
-1 7 12 90.99 5
-1 7 12 85.99 6.2
1 7 -12 85.49 5.8
-1 -7 -12 84.89 6.2
1 7 12 88.49 6
-1 7 -12 81.99 6
-1 -7 12 84.49 7
1 -7 -12 85.09 6.2
1 -7 -12 89.69 5.5
-1 7 -12 86.99 5.3
1 7 12 87.69 4.9
2 7 -12 140.89 8.2
2 -7 12 138.89 8.7
2 -7 12 132.39 8
-2 -7 -12 147.39 8.1
-2 7 12 135.19 8.4
2 7 -12 129.59 7.8
-2 -7 -12 133.79 8.9
-2 7 -12 118.29 9.4
2 7 12 153.38 7.5
-2 7 -12 141.99 8.6
2 -7 -12 146.79 8.8
-2 -7 12 144.49 9.4
2 -7 -12 137.19 9.3
2 7 12 134.99 7.8
-3 7 12 78.89 6.8
-3 -7 -12 84.79 7.5
3 -7 12 72.69 6.6
3 -7 12 81.99 6.2
3 7 -12 73.99 6.2
3 7 -12 86.59 6.8
3 -7 -12 92.19 7.2
-3 -7 12 76.49 7.3
3 7 12 78.29 6.1
3 7 12 79.39 5.7
-3 7 -12 77.99 7.2
4 -7 12 13.8 3.8
-4 7 12 12.1 3.6
-4 -7 -12 14.6 4.8
4 7 -12 12 3.2
4 -7 -12 11.6 3.6
-4 7 -12 14.3 4.7
4 7 12 10.4 3.9
4 7 12 12.3 3.1
-4 -7 12 14.5 3.9
5 7 -12 3.9 3.5
5 -7 12 8 3.5
-5 -7 -12 6.9 3.5
5 7 12 4.4 4.6
-5 -7 12 5.4 4.5
-5 7 -12 13.3 5
0 8 -12 14.3 2.9
0 8 12 19.7 3.7
0 -8 12 18.1 4.1
0 8 12 16.2 2.8
0 -8 -12 19 3.3
0 -8 -12 17 3.5
0 8 -12 17.7 3.5
1 8 -12 5.8 2.1
1 8 -12 8.1 2.6
1 -8 12 11.4 3.3
-1 -8 -12 7.1 2.8
-1 8 12 12.8 3.4
1 -8 12 8.5 2.7
-1 -8 -12 8.4 3.4
1 8 12 8.3 2.9
-1 -8 12 10.4 3.6
-1 8 -12 8.3 3
1 8 12 6.6 2.2
1 -8 -12 8.8 3
-2 8 12 31.1 4.8
-2 -8 -12 39.8 5.4
2 -8 12 38.3 5.4
-2 -8 -12 47.2 6.5
2 -8 12 37.9 5.9
2 8 -12 45.3 4.7
2 8 -12 40.3 5.3
2 8 12 47 4.6
-2 8 -12 46.8 6.7
2 8 12 39.1 4.1
-2 -8 12 39.4 5.9
2 -8 -12 41.8 6.1
3 -8 12 2.5 2.6
3 8 -12 3 2.9
-3 8 12 3.4 3
-3 -8 -12 3.3 3.3
3 -8 12 -0.9 2.1
3 8 -12 -0.8 2.4
-3 -8 12 -4.5 2.2
3 -8 -12 4.4 2.9
3 8 12 -0.8 2.9
3 8 12 -1.5 1.7
-3 8 -12 0.4 2.6
-4 8 12 45.4 8
4 -8 12 58.49 9.7
-4 -8 -12 48.4 7.8
4 8 -12 55.59 5.6
4 8 12 55.09 5.4
4 -8 -12 42.8 6.4
4 8 12 47.9 6.4
-4 -8 12 56.19 8.1
5 8 -12 11.3 3.7
5 -8 12 16.3 5.8
-5 -8 -12 13.1 5
5 -8 -12 12.6 4.3
-5 -8 12 9.4 4.9
-5 8 -12 10.7 5.2
5 8 12 12.5 5
0 9 -12 14 3.4
0 9 12 10.2 3.3
0 -9 -12 14 3.9
0 -9 12 7 3.2
-1 -9 -12 318.27 14.9
1 9 -12 302.47 14.1
-1 -9 -12 300.77 14.1
1 -9 12 337.07 15.8
1 -9 12 327.57 19.9
1 9 -12 310.27 13.4
-1 9 12 314.17 14.7
1 9 12 309.87 15.4
1 -9 -12 318.97 15.1
1 9 12 310.47 14.1
-1 -9 12 322.87 16
-1 9 -12 320.47 15
2 -9 12 35.2 5.6
2 9 -12 36.5 5.6
2 9 -12 39.5 4.3
-2 -9 -12 33.2 5.5
-2 -9 -12 39.4 5.6
2 -9 12 34.7 5.8
-2 9 12 40.3 5.6
2 9 12 33 4.4
-2 -9 12 31.6 6.1
2 -9 -12 51.09 7
-2 9 -12 43.4 6.7
2 9 12 25.9 4.3
3 -9 12 2.1 3.4
-3 -9 -12 3 2.9
3 9 -12 6.5 3.6
3 9 -12 4.8 2.6
-3 9 12 -0.1 2.6
3 -9 -12 5.4 3
3 9 12 5.7 3.6
-3 9 -12 2.5 2.9
3 9 12 5.4 2.7
-3 -9 12 9.2 4.3
4 -9 12 6.4 3.9
-4 -9 -12 7.7 4.6
4 9 -12 8.3 4
-4 9 12 -1.8 3.3
-4 -9 12 1.2 3.6
4 9 12 2.8 4
4 -9 -12 0.1 3
-4 9 -12 1.4 3.5
5 9 -12 17 5.1
-5 -9 -12 23.9 6.2
5 -9 12 19.8 6.1
5 9 12 16.8 5.3
-5 9 -12 16.3 5.6
-5 -9 12 16.6 6.1
5 -9 -12 10.1 4.6
0 -10 -12 34.8 5.9
0 -10 12 45.3 6.9
0 10 -12 29.8 5
0 10 12 32.2 4.9
1 -10 12 42.5 6.8
1 10 -12 31.3 4.9
-1 -10 -12 35.2 6
-1 10 12 32.9 5.5
1 -10 12 53.39 9.4
-1 10 -12 27.7 5
-1 -10 12 27.3 5.5
1 -10 -12 39.7 6.3
1 10 12 34.7 5.2
2 -10 12 33.9 5.9
2 10 -12 42.7 4.9
-2 10 12 36.7 6
-2 -10 -12 37.2 5.8
2 10 -12 30.4 5
-2 -10 -12 29.9 5.4
2 -10 12 34.1 5.9
2 -10 -12 32.6 5.6
2 10 12 43 4.8
-2 -10 12 48.7 7.3
-2 10 -12 47.4 7.1
3 -10 12 2.9 3.5
3 10 -12 2.3 3.1
3 10 -12 2.7 3
-3 10 12 -4.5 2.7
-3 -10 -12 -1.5 2.9
-3 10 -12 -3.3 3
3 10 12 0.7 2.7
-3 -10 12 5.9 4.4
3 -10 -12 2 2.7
-4 -10 -12 19.6 5.7
4 -10 12 27.8 6.6
4 10 -12 8.5 4.4
-4 10 12 11.8 4.5
4 10 -12 13.7 4.6
-4 10 -12 14.5 4.4
4 -10 -12 12.7 4.4
-4 -10 12 12.4 4.7
0 -11 -12 19 5
0 -11 12 15.1 4
-1 -11 -12 -4.6 2.5
1 -11 12 6.2 3.5
-1 11 12 4.6 3.3
1 11 -12 1.4 2.6
1 -11 -12 -4.6 3.6
-1 -11 12 -0.2 3.3
1 11 12 1 2.4
-1 11 -12 -2.4 2.4
-2 11 12 56.49 7.9
-2 -11 -12 46.8 6.1
2 11 -12 40.5 6.2
2 -11 12 44.5 6.7
2 -11 12 46.3 6.8
-2 -11 12 45.4 8.2
-2 11 -12 42.7 7.1
2 11 12 33.2 5.3
2 -11 -12 45.2 7.5
3 -11 12 14 4.6
3 11 -12 7.3 4.1
-3 11 12 7.5 4
-3 11 -12 5.6 4.1
3 -11 -12 10.5 4.8
-3 -11 12 20 5.9
4 -11 12 29.8 6.7
4 11 -12 18.5 5.6
-4 -11 -12 24.4 5.3
-4 11 12 26 5.8
4 11 -12 14.4 6.5
-4 -11 12 22.1 6.5
-4 11 -12 25.5 5.8
4 -11 -12 25.1 5.9
0 12 -12 0.2 2.5
0 -12 -12 1.6 3.5
0 -12 12 7.4 3.5
1 -12 12 53.29 8.2
1 12 -12 27.2 5.4
-1 -12 -12 30.8 6.1
-1 12 12 23 5.2
1 12 12 28.1 5.5
1 -12 -12 22.4 5.6
-1 12 -12 26.4 5.4
-1 -12 12 32.2 6.8
-2 12 12 29 5.7
2 12 -12 31.2 5.7
2 -12 12 38.6 6.8
-2 -12 -12 22.7 5.3
2 -12 -12 27.6 6.3
-2 -12 12 30.6 6.1
2 12 12 21.5 5.7
-2 12 -12 17.4 4.9
3 -12 12 14.1 5.7
3 12 -12 8.9 4.2
-3 12 12 17.8 4.8
3 -12 -12 18.3 6
-3 12 -12 17.7 5.4
-3 -12 12 21.7 6.2
0 -13 12 6.9 4.8
0 13 -12 0.6 3.3
0 -13 -12 -6.4 3.7
0 13 12 7.7 3.6
-1 -13 -12 8.8 4
1 -13 12 10.5 4.2
1 13 -12 7 3.5
-1 13 12 1.9 3.5
1 13 12 2 3.6
-1 13 -12 5.9 3.6
-1 -13 12 5.6 4.3
1 -13 -12 11.7 4.2
2 -13 12 30.6 6.5
2 13 -12 19.4 5.6
-2 13 12 24.7 5.9
-2 -13 -12 20.9 6.1
-2 -13 12 17.6 5.3
2 -13 -12 16.2 5.9
-2 13 -12 27.7 6
0 0 13 2 1.4
0 0 -13 1.1 0.6
0 0 13 1.8 0.6
0 0 13 2.8 1.7
-1 0 -13 0.3 1.2
-1 0 13 -0.5 1.2
1 0 -13 1.7 1.6
-1 0 13 1.5 1.1
1 0 13 -0.7 0.8
-1 0 -13 0.4 0.7
1 0 -13 0.7 0.5
-1 0 -13 -0.2 1
1 0 13 -1.3 0.9
1 0 13 0.2 1.3
-2 0 -13 243.38 10.2
2 0 -13 246.28 9.2
-2 0 -13 225.68 11
2 0 -13 226.08 10.3
2 0 -13 213.68 9
-2 0 13 240.08 10.9
2 0 13 222.38 10.5
-2 0 13 241.78 9.3
-2 0 -13 227.78 9.2
2 0 13 226.88 8.6
-3 0 13 1.2 2.3
3 0 -13 3.8 1.9
-3 0 -13 6.7 3.1
3 0 -13 3.3 2.4
-3 0 13 5 1.7
3 0 13 0.5 2.4
-3 0 -13 4.7 2.4
4 0 -13 43.2 4.4
-4 0 -13 59.69 7.9
4 0 -13 47.8 6
4 0 13 48.6 5.5
-4 0 -13 50.09 6.9
-4 0 13 35.1 5.2
-4 0 13 42 4.5
-5 0 -13 6.1 3.8
5 0 -13 5.4 3.1
-5 0 13 4.7 2.6
5 0 13 0.2 3
5 0 -13 0.6 2.8
6 0 -13 8.6 3.9
6 0 13 10.2 4
-6 0 -13 12.2 4.5
6 0 13 9.1 4.7
6 0 -13 13.2 4.7
0 1 13 485.05 16.9
0 1 -13 463.05 15.4
0 1 13 478.45 17.2
0 -1 13 496.35 16.8
0 -1 13 493.75 17.5
0 -1 13 425.06 15.2
-1 1 13 513.95 18.9
-1 -1 -13 516.15 19.2
1 1 -13 492.65 16.5
1 1 -13 481.85 17.5
1 -1 13 538.65 18.2
-1 -1 -13 500.85 17.9
1 1 -13 523.65 18.8
-1 1 13 533.55 17.9
1 -1 -13 519.05 18.6
-1 -1 13 505.05 17.3
-1 1 -13 519.15 19
-1 1 -13 501.95 18
1 1 13 522.95 16.7
1 1 13 525.25 18.7
-1 -1 13 538.35 19.4
1 1 13 514.55 17.7
-1 1 -13 535.95 17.8
-1 -1 13 489.65 16.9
-2 -1 -13 82.39 5
-2 1 13 78.99 4.6
2 1 -13 86.49 5.5
2 -1 13 80.39 5.4
2 1 -13 72.79 4
-2 1 13 79.49 5.5
2 1 -13 81.09 4.2
-2 -1 -13 82.89 6
-2 1 -13 83.59 5.9
-2 1 -13 80.69 5.2
2 1 13 82.09 5.6
-2 -1 13 79.59 4.1
-2 1 -13 75.79 5.8
2 -1 -13 80.89 5.2
2 -1 -13 69.69 4.5
2 -1 -13 84.59 3.9
2 1 13 71.89 4.7
-2 -1 13 79.19 5.8
3 1 -13 352.66 15.9
3 -1 13 334.07 15.1
-3 1 13 340.07 13.4
-3 -1 -13 358.16 17
-3 1 13 337.67 16.1
3 1 13 354.06 16.1
-3 -1 13 335.47 12.5
-3 1 -13 347.17 15.4
-3 1 -13 329.77 14.8
3 -1 -13 337.77 13.2
-3 -1 13 329.97 16.2
3 -1 -13 335.97 14.2
4 -1 13 70.89 6.4
4 1 -13 77.39 5.7
-4 -1 -13 82.39 7.4
-4 1 13 75.39 6.2
-4 1 13 83.09 5.8
4 1 -13 73.29 6.5
4 -1 -13 79.09 6.1
-4 1 -13 69.59 6.7
4 -1 -13 72.29 5.6
4 1 13 76.89 6.5
-4 1 -13 74.59 6.9
-4 -1 13 77.29 6.3
-5 1 13 46.8 5.3
5 1 -13 58.49 6.1
5 1 -13 61.99 6
5 -1 13 56.59 6.2
-5 -1 -13 52.59 8.4
5 -1 -13 50.29 5.4
-5 -1 13 59.29 7.4
5 1 13 53.79 8.1
5 -1 -13 49.9 5.5
-5 1 -13 66.99 8.9
5 1 13 57.89 6.2
-5 1 -13 62.39 8.9
6 -1 13 31.1 6
6 1 -13 27.9 5.6
-6 -1 -13 20 5.1
6 1 13 15.2 6.2
-6 1 -13 20.6 5.4
6 1 13 14.8 4.4
6 -1 -13 26.8 5.9
0 -2 -13 959.7 32.3
0 2 -13 903.21 31.8
0 2 13 905.41 30.8
0 -2 13 937.31 30.2
0 -2 13 923.61 31.2
0 2 13 928.71 30.7
0 2 -13 924.61 30
1 -2 13 212.88 9.1
-1 2 13 208.98 9.5
1 2 -13 200.18 8.3
1 2 -13 203.28 7.9
1 2 -13 222.78 9.6
-1 -2 -13 213.38 9.9
1 -2 13 191.58 8
1 2 13 211.98 7.7
-1 2 -13 211.58 8.7
-1 -2 13 202.08 9.8
1 -2 -13 207.48 9.3
1 2 13 207.28 7.6
1 2 13 217.28 9.4
-1 2 -13 216.28 9.6
-1 -2 13 213.98 8
-1 -2 13 178.88 8.2
-2 2 13 2 1.3
-2 -2 -13 1.5 1.6
2 2 -13 1.4 1.2
2 2 -13 1.8 1.9
2 -2 13 1.3 1.2
2 -2 13 0.9 1.7
-2 -2 -13 1.8 1.2
-2 2 13 1 1.7
2 2 13 2 1.4
2 2 13 1 1.5
2 2 13 0.4 1.9
-2 -2 13 -0.5 1.5
-2 -2 13 0.2 0.9
-2 2 -13 2.1 1.4
2 -2 -13 1.6 0.9
2 -2 -13 2.7 1.4
3 2 -13 171.18 9.3
-3 -2 -13 159.78 9.9
-3 2 13 161.48 8.3
-3 2 13 159.68 10
3 -2 13 156.38 9.5
3 2 -13 157.48 8
-3 2 -13 165.68 9.3
3 2 13 165.18 9.2
-3 -2 13 184.38 11.6
3 -2 -13 169.28 8.6
3 -2 -13 154.38 7.7
3 2 13 166.78 8.9
-3 2 -13 177.88 9.7
-4 -2 -13 16.6 4.4
-4 2 13 11.7 3.4
-4 2 13 15.5 3.1
4 2 -13 12.2 3.3
4 -2 13 11.3 3.5
4 2 13 11 3.8
4 2 13 16.1 4.1
4 -2 -13 14.8 3.4
-4 2 -13 19.1 4.9
-4 2 -13 7.8 3.1
-4 -2 13 12.6 3.7
4 -2 -13 15.2 3.4
5 -2 13 5.4 3.3
5 2 -13 2.4 2.3
-5 -2 -13 -2.1 3.4
-5 2 -13 -4 2.6
-5 2 -13 3.3 3.3
5 2 13 1.5 2.2
-5 -2 13 -1.6 2.7
5 -2 -13 1.1 2.2
5 2 13 1.5 3.3
5 -2 -13 -1.2 2.3
6 -2 13 35.7 6.5
-6 -2 -13 42.1 8
6 2 13 32.9 6.4
-6 2 -13 24.1 5
6 2 13 32.4 6.1
0 -3 -13 15.1 2.7
0 -3 13 11.3 1.9
0 -3 13 20.6 2.9
0 3 -13 19.6 3.2
0 3 -13 15.3 2.2
0 -3 13 13.1 2.9
0 3 13 14.6 2.7
1 3 -13 285.27 11.9
1 -3 13 270.87 13
1 -3 13 273.67 11.6
-1 -3 -13 293.37 12.6
-1 3 13 276.57 11.9
-1 3 13 292.07 11.5
1 3 -13 264.97 10.5
-1 -3 -13 294.47 11.3
-1 -3 13 278.47 12
-1 -3 13 280.27 12.6
1 3 13 290.67 9.9
1 3 13 301.57 12
-1 -3 13 292.47 11.5
-1 3 -13 271.17 11.3
1 3 13 286.57 10.2
-1 3 -13 284.87 11.9
1 -3 -13 287.77 12.1
2 3 -13 135.19 6.6
-2 3 13 138.49 7.7
-2 3 13 140.99 7.2
2 3 -13 145.29 7.7
2 -3 13 130.49 7.9
-2 -3 -13 136.89 6.3
2 -3 13 126.89 6.5
-2 -3 -13 134.49 8.3
2 -3 -13 137.09 5.7
2 3 13 141.19 7.7
-2 3 -13 130.69 7.5
-2 -3 13 133.09 8.1
2 3 13 139.39 6.8
-2 -3 13 133.99 5.3
2 -3 -13 139.89 7.1
-2 3 -13 135.69 7.5
3 3 -13 10.2 2.7
-3 -3 -13 13.9 3.7
-3 3 13 8.1 3.1
3 -3 13 4 3.1
-3 3 13 10.5 2.8
3 3 -13 11.2 3.4
3 -3 -13 10.1 2.5
3 3 13 18.1 3.8
-3 3 -13 13.3 3.4
3 3 13 10.4 3.1
3 -3 -13 11.8 3
-3 3 -13 15.6 3.6
-3 -3 13 4.9 3
4 -3 13 63.19 6.6
-4 3 13 61.39 5.7
-4 -3 -13 64.79 6.7
4 3 -13 66.49 5.5
4 3 13 58.69 5.7
-4 3 -13 57.49 6.1
4 -3 -13 59.29 5.1
4 3 13 54.79 5.8
-4 -3 13 52.89 6.8
4 -3 -13 58.49 5
-4 3 -13 58.79 6.2
5 -3 13 1.3 3.1
5 3 -13 2.1 2.5
-5 -3 -13 1.3 3.3
-5 -3 13 -0.1 2.3
5 3 13 4.2 2.4
5 -3 -13 -1.2 1.9
-5 3 -13 -1.9 3.4
-5 3 -13 2 3.2
5 3 13 3.7 3.4
6 -3 13 18.3 5.7
6 3 -13 10.6 4.2
-6 -3 -13 8.6 5.3
6 3 13 10.6 4.1
6 3 13 11.5 3.8
-6 3 -13 16.8 5.4
0 4 13 7.5 2.2
0 4 13 7.5 0.8
0 4 -13 7.8 1.9
0 -4 13 11 2.3
0 -4 13 7.9 2.1
0 4 13 6.9 1
0 -4 -13 5.8 2
0 4 -13 8.5 2
0 -4 -13 11 2.6
1 4 -13 572.04 20.6
1 4 -13 538.65 19.5
-1 -4 -13 560.44 21.3
-1 4 13 558.14 20.3
1 -4 13 561.04 20.6
-1 -4 13 564.14 18.7
-1 4 -13 572.84 20.5
-1 4 -13 559.44 20.5
1 -4 -13 571.74 21
-1 -4 13 580.24 21.8
1 -4 -13 580.44 20.8
1 4 13 594.14 18.5
1 4 13 573.34 20.6
-2 -4 -13 114.89 6
2 4 -13 117.39 6.3
2 -4 13 116.39 7.4
-2 4 13 112.59 5.3
2 -4 13 117.29 6.3
-2 -4 -13 118.39 7.9
-2 4 13 107.59 6.6
2 4 -13 121.39 7.2
2 4 13 105.59 6
-2 4 -13 111.09 6.7
2 4 13 116.09 7
2 -4 -13 122.19 6.5
-2 -4 13 120.39 8.2
-2 4 -13 115.09 7.1
-3 -4 -13 87.59 7.5
3 -4 13 100.49 7.4
-3 4 13 100.29 6.6
3 4 -13 100.69 7.1
3 4 -13 90.29 6
3 4 13 88.99 6.4
-3 -4 13 81.69 6.9
3 -4 -13 92.69 5.9
3 4 13 94.09 6.6
-3 4 -13 101.69 6.8
-3 4 -13 90.99 7
-4 4 13 64.29 6.1
4 -4 13 64.29 6.6
-4 -4 -13 72.39 7.4
4 4 -13 73.99 6
4 4 13 62.59 6.3
4 -4 -13 82.59 6.6
-4 4 -13 77.49 7
4 -4 -13 71.49 5.4
-4 4 -13 75.79 6.8
4 4 13 64.09 5.8
-4 -4 13 76.69 7
5 4 -13 26.8 4.7
-5 -4 -13 18.7 5.1
5 -4 13 46.1 7.8
5 4 13 38.6 5.5
-5 4 -13 36.5 7.8
-5 4 -13 29.5 5.8
5 4 13 31.4 6.6
5 -4 -13 20.7 4.4
5 -4 -13 32.1 5.1
-5 -4 13 31.3 5
-6 -4 -13 8.1 5.2
6 4 -13 7.1 3.9
6 -4 13 11.1 5.1
-6 4 -13 9.7 3.6
6 4 13 18.9 6
6 4 13 9.9 3.8
0 5 -13 12 2.8
0 5 -13 13.6 2.7
0 5 13 12.8 1.5
0 -5 -13 12.1 2.7
0 -5 13 12.6 2.4
0 5 13 14.5 3
0 -5 -13 11.9 2.8
0 -5 13 13.6 3
-1 5 13 176.88 7.2
-1 -5 -13 188.68 8.9
1 -5 13 182.18 9.1
1 -5 13 191.08 9.4
1 5 -13 194.28 8.6
-1 -5 -13 192.08 9.8
-1 5 13 199.38 9.2
1 5 -13 171.48 8.8
1 -5 -13 188.88 8.9
1 -5 -13 192.38 9.6
-1 5 -13 183.98 8.7
-1 -5 13 183.38 7.1
1 5 13 170.18 8.7
-1 -5 13 184.48 10
-1 5 -13 177.78 8.8
1 5 13 191.58 8.7
-2 5 13 82.99 6
2 5 -13 86.69 5.5
2 -5 13 78.99 5.4
2 -5 13 76.39 6.4
-2 -5 13 74.29 6.5
-2 5 -13 81.09 6.1
2 -5 -13 89.39 5.3
2 5 13 84.09 5.1
2 -5 -13 86.69 6.3
-2 5 -13 82.59 5.6
2 5 13 96.29 8
-3 -5 -13 120.39 8.9
3 -5 13 117.59 8.4
3 5 -13 122.59 7.3
-3 5 13 125.99 8
3 5 -13 113.29 7.9
-3 5 -13 131.99 8.6
3 -5 -13 115.19 6.7
-3 5 -13 127.39 7.7
3 5 13 121.59 7.6
-3 -5 13 120.59 8.6
3 5 13 113.69 7.2
3 -5 -13 127.99 8.4
4 5 -13 138.99 8.8
-4 -5 -13 146.19 10.6
-4 5 13 144.09 9.4
4 -5 13 156.28 10.3
4 5 13 130.49 8.6
4 -5 -13 140.79 8.7
-4 5 -13 143.39 9.6
-4 -5 13 140.49 9.7
4 -5 -13 147.29 9.2
4 5 13 135.79 9
-4 5 -13 142.99 10.1
-5 -5 -13 19.4 5.8
5 -5 13 20.5 5.4
5 5 -13 17.3 4.6
5 -5 -13 21 4.8
-5 -5 13 12.6 4.4
5 5 13 11.8 5.1
5 5 13 19 4.2
6 5 -13 19.1 4.9
-6 -5 -13 19.2 5.6
6 -5 13 18.5 5.6
-6 5 -13 16.4 5.9
6 -5 -13 19.7 4.4
6 5 13 17.7 5.6
0 -6 -13 79.19 5.7
0 -6 13 86.69 5.2
0 -6 -13 84.19 6
0 6 13 83.59 4
0 6 13 83.19 6.5
0 -6 13 85.19 6.4
0 6 -13 90.39 5.6
0 6 -13 76.99 5.3
1 -6 13 476.25 19.1
1 6 -13 486.55 18.3
-1 -6 -13 468.15 18.3
1 -6 13 483.75 18.5
-1 6 13 488.35 18.6
-1 -6 -13 487.55 19.2
1 6 -13 465.05 17.8
-1 6 -13 457.55 17.6
-1 6 -13 499.85 18.8
1 -6 -13 474.75 18.9
1 -6 -13 475.75 17.9
-1 -6 13 493.35 20.1
1 6 13 496.85 18.7
1 6 13 465.65 16.4
-2 -6 -13 25.3 4.5
2 -6 13 39.5 5.5
-2 -6 -13 30 4.1
2 6 -13 26.4 4.5
-2 6 13 28.5 4.4
2 -6 13 34.8 4.8
-2 6 -13 37 5.6
2 6 13 33.8 4.7
2 6 13 30.8 3.5
2 -6 -13 33.3 3.4
-2 6 -13 33.1 3.7
2 -6 -13 27.3 4.5
-2 -6 13 36.9 6
-3 6 13 43 5.7
3 6 -13 51.39 5.6
-3 -6 -13 54.59 6.1
3 -6 13 42 6.1
3 6 -13 41.9 4.3
-3 6 -13 56.19 7.5
-3 -6 13 57.69 6.1
-3 6 -13 48.8 4.9
3 6 13 38.5 5.2
3 6 13 47.9 5
3 -6 -13 57.89 4.4
3 -6 -13 47.1 6.5
-4 6 13 3.2 2.7
-4 -6 -13 3.5 3.4
4 6 -13 7.8 3.3
4 -6 13 1.9 2.6
4 -6 -13 4.3 3
-4 -6 13 9.4 3.7
4 6 13 1.9 2.6
4 6 13 0 3.3
-4 6 -13 2.8 3.5
5 -6 13 17.1 5.1
-5 6 13 13.2 4.6
-5 -6 -13 12.1 4.4
5 6 -13 19.5 7
5 6 13 16.8 4.9
5 6 13 11.3 3.7
5 -6 -13 11 3.9
-5 -6 13 19.8 5
-5 6 -13 4.5 4.2
6 -6 13 12.8 5.7
6 6 -13 17.9 5.1
-6 -6 -13 12.5 5.7
-6 6 -13 24.1 7
6 -6 -13 10.9 4.2
6 6 13 18.6 6.6
0 7 -13 926.41 33.2
0 -7 -13 990.5 34
0 7 -13 1019.8 32.6
0 -7 13 976 32.2
0 -7 13 943.01 34.7
0 7 13 969.3 33.4
0 -7 -13 952.3 33.2
-1 -7 -13 101.79 7
1 7 -13 100.19 6.3
1 -7 13 89.69 6.3
1 -7 13 89.19 7.7
-1 7 13 83.49 6.4
1 7 -13 104.49 6.4
1 -7 -13 93.79 6.8
1 7 13 92.79 5.1
1 7 13 95.19 6.3
-1 7 -13 97.29 6.7
1 -7 -13 108.09 6.2
-1 7 -13 91.99 5.7
-1 -7 13 92.39 7.5
-2 -7 -13 216.58 11.7
-2 7 13 195.88 10.7
2 7 -13 212.18 10.3
-2 -7 -13 205.58 10.1
2 7 -13 211.78 10.7
2 -7 13 194.78 10.9
2 -7 13 199.38 10.4
2 7 13 202.98 9.3
2 7 13 202.08 10.2
-2 7 -13 208.38 11.2
-2 7 -13 201.28 12.2
2 -7 -13 188.38 12
-2 -7 13 201.88 11.8
2 -7 -13 186.98 10.7
3 -7 13 3.9 2.5
3 7 -13 5.4 2.9
-3 -7 -13 -0.3 2.6
3 7 -13 -0.3 2.4
-3 7 13 1.6 2.6
3 -7 -13 -1.1 2.4
-3 7 -13 4.6 2.5
-3 -7 13 -1.6 2.5
3 7 13 4.9 2.5
3 7 13 -0.9 2.7
4 7 -13 26 5
4 -7 13 22.3 5.8
-4 -7 -13 17 4.8
-4 7 13 20.2 4.6
4 7 -13 24.8 4.8
4 -7 -13 19.2 3.7
-4 -7 13 28.3 6.1
4 7 13 27.6 4.5
-4 7 -13 21.5 5.3
4 7 13 37.3 6.5
-5 -7 -13 18.6 4.7
-5 7 13 27.9 5.8
5 -7 13 36.8 7.6
5 7 -13 34.8 6.3
5 -7 -13 24.1 4.8
-5 -7 13 33.9 6.3
5 7 13 27.5 10.3
-5 7 -13 25.7 6.4
0 8 -13 479.15 18.6
0 8 13 450.95 18.3
0 -8 13 456.55 19.7
0 -8 -13 465.35 19
0 8 -13 423.96 16.9
0 -8 -13 441.86 17.7
1 8 -13 81.29 5.8
1 -8 13 68.79 6.3
1 8 -13 80.29 6
-1 8 13 69.69 6.2
1 -8 13 84.09 6.1
-1 -8 -13 73.69 6.2
-1 -8 -13 79.49 6.4
-1 -8 13 86.79 7.2
1 8 13 72.69 6
-1 8 -13 83.29 6.5
1 -8 -13 83.09 6.5
-2 -8 -13 109.09 7.3
-2 8 13 100.59 7.5
2 -8 13 99.79 7.3
2 8 -13 106.09 7.1
2 8 -13 100.39 7.1
2 -8 13 102.29 7.6
-2 -8 -13 108.59 8.1
2 8 13 92.99 6.3
2 8 13 100.09 6.9
-2 8 -13 107.49 7.9
2 -8 -13 90.69 7.4
-2 -8 13 88.19 7.9
-3 -8 -13 31.6 6.1
-3 8 13 17.9 4.2
3 -8 13 32.7 5.8
3 8 -13 28.2 4.9
3 8 -13 24 5.1
-3 -8 13 39.8 6.4
3 8 13 34.3 5
3 8 13 34.4 5
3 -8 -13 29.6 5.4
-3 8 -13 34.8 5.8
-4 -8 -13 -5 2.8
4 8 -13 -0.1 3.1
4 8 -13 3.1 3.3
4 -8 13 2.5 5.5
-4 8 -13 -0.3 3.1
4 -8 -13 -3.2 2.1
-4 -8 13 3.5 3.6
4 8 13 3.5 4
4 8 13 -1 2.5
-5 8 13 7.7 4.8
-5 -8 -13 0.2 3.5
5 8 -13 2.2 3.4
5 -8 13 10.3 5.1
-5 -8 13 18.9 5.7
5 -8 -13 6.6 3.8
5 8 13 4.3 4.7
-5 8 -13 8.9 4.5
0 9 -13 344.27 15.6
0 -9 -13 355.26 16.3
0 -9 13 359.46 17.1
0 9 13 333.87 15.4
-1 9 13 66.89 6.3
1 9 -13 60.19 5.9
1 -9 13 71.49 6.7
1 9 -13 71.99 6
-1 -9 -13 68.09 7
1 -9 13 61.29 5.9
-1 -9 -13 64.79 6.3
-1 -9 13 66.79 6.9
-1 9 -13 67.19 6.1
1 -9 -13 65.29 6.3
1 9 13 58.29 5.4
-2 -9 -13 8.5 3.5
2 9 -13 9.3 3.2
-2 9 13 9.3 3.4
2 -9 13 10 3.4
2 -9 13 11 3.6
-2 -9 -13 9.4 3.7
2 9 -13 10.1 3.2
-2 -9 13 13.6 4.6
2 9 13 10.4 3.4
-2 9 -13 5.2 3.1
2 -9 -13 11.1 3.9
3 9 -13 25.2 4.8
3 9 -13 19.1 4.4
-3 9 13 28.1 5.3
3 -9 13 23.9 5.1
-3 -9 -13 30.7 6.2
-3 -9 13 28 5.9
3 9 13 16.8 3.9
-3 9 -13 21.4 5.4
3 -9 -13 21.8 4.8
4 -9 13 35.2 6.2
4 9 -13 33.6 5.9
4 9 -13 42.4 7
-4 -9 -13 35.1 6.9
-4 9 13 25.4 5.8
-4 9 -13 35.9 7.4
4 -9 -13 32 5.8
-4 -9 13 33.9 6.3
5 9 -13 8.4 5.9
5 9 -13 13.3 5.1
5 -9 13 26.9 6.4
-5 -9 -13 6 4.2
-5 9 -13 13.3 5.6
-5 -9 13 11.9 6.2
5 -9 -13 4.5 3.9
0 -10 13 10.3 3.5
0 10 -13 15.8 4
0 10 13 8.9 2.9
0 -10 -13 5.8 3.1
1 10 -13 197.98 11
-1 -10 -13 184.98 11.5
-1 10 13 200.58 11.6
1 -10 13 212.68 12.2
1 -10 -13 207.68 11.9
-1 -10 13 193.38 12.4
1 10 13 177.68 10.4
-1 10 -13 182.08 11
2 10 -13 1.6 3.2
2 10 -13 1.8 2.1
-2 -10 -13 -0.6 3.1
2 -10 13 1 2.7
-2 -10 -13 -0.6 2.9
2 -10 13 1.1 3.1
-2 10 13 4.5 3.2
2 10 13 -0.4 2.2
-2 -10 13 0.7 3.2
-2 10 -13 1 2.4
2 -10 -13 4.2 2.9
3 10 -13 -0.3 2.9
3 -10 13 5.5 3.6
-3 10 13 1 3.1
-3 -10 -13 4.2 3
3 10 -13 3.2 3.6
-3 -10 13 -0.4 3.4
-3 10 -13 5.2 3.4
3 10 13 2.5 2.8
3 -10 -13 1.6 3.4
-4 -10 -13 28.1 6.6
4 10 -13 29.4 6.1
4 10 -13 26.7 6
-4 10 13 35.2 7.1
4 -10 13 25.3 5.9
-4 10 -13 30.9 7.2
4 -10 -13 28 5.8
-4 -10 13 31.2 7.4
0 11 13 1.1 2.3
0 -11 13 2.9 3.1
0 -11 -13 -1.9 2.8
0 11 -13 1.1 2.3
1 -11 13 20.5 4.5
1 11 -13 17.1 6
-1 -11 -13 24.7 5
-1 11 13 25.1 6.9
1 11 13 15.8 4
1 -11 -13 26.6 6
-1 -11 13 20.7 5.6
2 -11 13 -2.1 3.6
2 11 -13 2.4 2.9
-2 -11 -13 1.5 3.5
-2 11 13 0.4 3.2
2 -11 13 2.7 3.2
-2 -11 13 2.9 4
2 11 13 3.1 2.8
2 -11 -13 -5 2.8
-2 11 -13 0.3 2.6
-3 11 13 6 4.1
3 -11 13 1.8 3.8
3 11 -13 3.2 3.8
-3 11 -13 5.4 4.2
-3 -11 13 6.8 4
3 -11 -13 6.2 3.8
-4 11 13 47.7 7.5
-4 11 -13 68.69 10.4
0 -12 13 -0.2 3.5
0 12 13 -2.4 2.8
0 12 -13 -0.9 2.8
0 -12 -13 4 3.5
-1 12 13 2.9 3.2
-1 -12 -13 2.4 3.7
1 -12 13 5.5 3.9
1 12 -13 7.9 3.3
1 12 13 9.5 4.3
-1 12 -13 9.7 3.4
1 -12 -13 1.8 3.8
-1 -12 13 8.4 4
-2 -12 -13 3.7 4.3
-2 12 13 1.5 3.3
2 12 -13 8.5 3.8
2 -12 13 11.4 4.2
2 12 13 7.3 3.6
-2 12 -13 9.7 4.5
-2 -12 13 6.2 4.3
2 -12 -13 4.1 4
3 12 -13 23.9 5.5
-3 12 13 31.3 7.1
3 -12 13 34.8 6.6
-3 12 -13 41.7 7.8
3 -12 -13 34.2 7
-3 -12 13 41.1 8.6
0 -13 13 2.6 4.1
0 13 -13 6.4 3.9
0 13 13 15.3 4.1
0 -13 -13 8.5 4.5
1 13 -13 0.1 2.8
-1 13 13 2.6 3.9
1 -13 13 -1.7 3.6
-1 -13 -13 0.4 3.6
1 -13 -13 -3.3 3.1
-1 -13 13 4.8 3.8
1 13 13 -3.5 3
-1 13 -13 -0.2 3.3
2 13 -13 13 4.8
2 -13 13 14.1 5.7
-2 13 13 4.6 4.1
-2 13 -13 13.6 4.6
-2 -13 13 9.2 4.6
0 0 14 178.88 8
0 0 14 177.48 8.5
0 0 -14 178.98 8.5
0 0 -14 181.18 6.3
0 0 14 167.18 6
-1 0 14 108.29 6.3
1 0 -14 98.19 5.8
1 0 14 91.89 4.3
1 0 -14 89.39 3.6
-1 0 14 109.99 5.3
-1 0 -14 102.79 6.3
1 0 14 90.19 5.2
1 0 14 98.59 5.8
-1 0 -14 105.29 4.9
-2 0 14 288.07 11.1
-2 0 -14 286.07 13
-2 0 -14 287.07 12
2 0 14 292.67 12.7
-2 0 14 299.67 13
2 0 -14 287.77 12.4
2 0 -14 284.07 10.3
2 0 14 288.97 10.6
-3 0 -14 73.69 6.4
3 0 -14 65.29 5.5
-3 0 14 69.79 5.8
3 0 -14 72.19 4.7
3 0 14 66.69 6
-3 0 -14 63.79 5.5
-3 0 14 69.69 4.5
-4 0 -14 131.79 8.8
4 0 -14 115.29 7.8
4 0 14 123.09 8.6
-4 0 14 116.59 8.2
-4 0 -14 117.49 8.9
4 0 -14 128.39 7.4
-5 0 14 4.1 2.8
-5 0 -14 4.6 3.8
5 0 -14 7.9 3.5
5 0 14 4.9 3.1
5 0 -14 1.4 2.5
-6 0 -14 4.9 4.1
6 0 14 7.8 4.1
6 0 14 5.2 3.7
6 0 -14 3.2 3.4
0 -1 14 305.57 11.7
0 1 14 292.87 12.1
0 1 -14 305.47 12.4
0 -1 14 291.57 10.2
0 1 -14 289.67 10.3
0 1 14 305.07 15.4
0 -1 -14 302.47 12.4
1 1 -14 128.19 5.2
-1 1 14 134.49 7
1 -1 14 125.89 5.5
1 -1 14 136.99 6.6
1 1 -14 123.19 7
-1 1 14 133.89 7.3
-1 -1 -14 130.89 7.3
1 -1 14 133.49 7
1 1 14 142.89 7.1
1 -1 -14 138.39 7.1
1 1 14 133.59 6.4
1 1 14 126.09 5.2
-1 -1 14 127.89 5.6
-1 1 -14 132.49 7.3
-1 1 -14 149.19 6.5
-1 -1 14 134.39 6
-1 -1 14 130.39 7.3
-2 -1 -14 299.57 12.1
-2 1 14 299.87 13.1
2 -1 14 296.17 11
-2 -1 -14 291.17 13.4
2 -1 14 294.97 13
2 1 -14 301.37 10.8
2 1 -14 294.97 12.6
-2 -1 14 291.67 10.9
-2 1 -14 280.87 13
-2 -1 14 293.47 13.3
-2 1 -14 313.17 12.6
2 -1 -14 285.07 12.4
2 -1 -14 282.07 10.2
2 1 14 309.67 13.1
-3 1 14 547.85 20
3 -1 14 529.75 21.7
-3 1 14 582.24 21.9
-3 -1 -14 563.04 22.6
3 1 -14 574.84 21.5
-3 1 -14 532.85 21.5
3 1 14 519.45 21.3
3 -1 -14 557.94 19.5
-3 -1 14 563.44 22
-3 -1 14 537.95 19
-3 1 -14 629.74 28.4
-4 1 14 1.9 2.4
4 1 -14 -2.2 2.2
4 1 -14 4.7 2.1
-4 1 14 1.1 2.4
-4 -1 -14 3.5 3.3
4 -1 14 3.3 2.6
4 1 14 1.8 2.6
4 -1 -14 -0.2 1.8
-4 1 -14 1 2.3
-4 -1 14 0.6 2.6
4 -1 -14 -1.1 1.5
-4 1 -14 0.1 2.9
5 -1 14 60.19 8.4
5 1 -14 51.79 5.6
5 1 -14 59.09 7.9
-5 -1 -14 44.2 7.2
-5 1 14 50.09 5.6
-5 1 -14 46.9 6.9
5 -1 -14 60.29 5.8
5 1 14 55.99 6
-5 1 -14 46.7 7.6
5 1 14 64.59 8.6
-5 -1 14 50.89 5.8
6 -1 14 75.59 8
-6 -1 -14 57.89 9.3
6 1 -14 80.39 7.8
6 -1 -14 88.89 8.2
-6 1 -14 46.5 7.9
6 1 14 74.59 10.2
6 1 14 64.39 6.9
0 -2 14 99.29 5.1
0 -2 14 117.59 5.9
0 2 14 109.89 6.7
0 2 -14 108.29 5.1
0 2 -14 121.39 6.6
0 -2 14 115.39 6.6
0 2 14 110.39 6
0 -2 -14 110.99 6.4
-1 2 14 125.09 6.2
1 2 -14 116.29 5.7
1 -2 14 122.69 6.7
-1 -2 -14 117.79 7
1 2 -14 120.39 6.7
1 -2 14 118.09 5.5
1 -2 14 117.49 6.2
-1 2 14 113.49 6.6
1 2 -14 110.99 5.1
1 2 14 114.69 4.9
1 2 14 114.39 4.8
1 -2 -14 126.09 6.7
-1 -2 14 111.49 5.5
-1 2 -14 118.69 5.9
-1 -2 14 125.49 7.2
-1 2 -14 108.79 6.5
1 2 14 119.09 6.6
-1 -2 14 120.79 5.4
2 -2 14 391.36 14.2
-2 2 14 383.86 15.9
-2 -2 -14 381.36 16.6
2 2 -14 384.16 15.7
2 2 -14 374.36 13.9
2 -2 14 399.86 16.2
-2 -2 -14 403.76 13.9
-2 2 14 397.46 14.9
2 -2 -14 392.36 12.9
2 2 14 391.46 15.8
-2 -2 14 396.16 13.4
-2 2 -14 390.26 16.1
2 2 14 397.56 14.7
-2 2 -14 405.86 16.9
-2 -2 14 377.06 16.3
2 -2 -14 380.06 15.3
3 2 -14 156.38 8.8
3 -2 14 159.08 9.5
-3 -2 -14 153.28 9.8
-3 2 14 149.19 8.8
3 2 -14 153.38 7.6
-3 2 14 147.09 7.8
3 2 14 145.59 8.4
3 2 14 140.29 8.5
-3 -2 14 147.39 9.1
3 -2 -14 149.88 8.6
3 -2 -14 143.19 7.1
-3 2 -14 150.78 9.4
-3 2 -14 149.79 9
4 2 -14 246.28 15.2
-4 -2 -14 201.58 12.4
4 2 -14 190.68 11
4 -2 14 201.18 11.7
-4 2 14 198.68 10.8
4 2 14 176.88 10.7
-4 -2 14 195.78 11.1
4 -2 -14 217.98 10.7
-4 2 -14 210.98 12
4 2 14 186.58 11
-4 2 -14 213.78 12
4 -2 -14 197.28 10.7
5 2 -14 61.79 6.6
5 2 -14 57.29 6
5 -2 14 63.59 7.2
-5 -2 -14 49.3 8
-5 2 -14 55.49 8
5 -2 -14 54.29 5.7
5 2 14 66.29 7.3
-5 -2 14 58.09 6.3
-5 2 -14 73.09 9.3
5 2 14 66.99 6.6
6 2 -14 11.5 4.3
-6 -2 -14 2.2 4.1
6 -2 14 12.3 4.3
6 2 14 3.6 3.5
6 -2 -14 14.7 4.2
6 2 14 14.6 5
-6 2 -14 18.7 5.1
-6 2 -14 11.1 5.3
0 3 -14 384.46 14.6
0 3 14 356.36 14.1
0 3 -14 353.36 13.2
0 -3 14 382.86 13.9
0 -3 -14 356.56 14.6
0 -3 14 363.46 14.9
-1 -3 -14 64.29 5.2
-1 -3 -14 64.99 4.3
1 -3 14 60.89 4.7
1 -3 14 61.69 4.5
-1 3 14 58.19 4.4
-1 3 14 67.69 4.9
1 3 -14 60.49 4.1
1 3 -14 58.29 4.6
1 3 -14 63.09 3.7
-1 3 -14 58.99 4.2
1 3 14 61.09 4.7
-1 -3 14 64.39 3.6
1 3 14 62.59 3.1
1 -3 -14 66.09 4.6
-1 3 -14 58.99 4.6
-1 -3 14 57.89 5
2 3 -14 49.3 3.9
-2 -3 -14 58.89 5.5
-2 3 14 51.89 4.9
-2 -3 -14 56.39 3.8
-2 3 14 53.19 4.3
2 -3 14 64.19 5.3
2 -3 14 55.69 4
2 3 -14 55.89 4.7
-2 -3 14 53.19 3
2 3 14 55.79 4.9
-2 -3 14 53.29 5.3
2 -3 -14 55.79 4.4
2 3 14 52.79 4.1
-2 3 -14 60.69 4.7
2 -3 -14 56.59 3.4
-2 3 -14 63.69 5
-3 -3 -14 95.59 7.6
3 3 -14 77.69 5.3
-3 3 14 73.29 5.6
3 3 -14 76.49 6.2
3 -3 14 78.79 6.7
-3 3 14 82.09 6.3
3 3 14 82.69 6.1
-3 3 -14 86.69 6.7
3 3 14 79.79 6.3
3 -3 -14 84.69 5.8
-3 -3 14 74.29 6.6
-4 3 14 29.4 4.7
4 3 -14 43.7 6.5
-4 -3 -14 24.6 5.4
4 3 -14 22.1 4
4 -3 14 34.4 5.6
-4 3 -14 33.7 6
-4 3 -14 35.8 5.9
4 3 14 28.2 5
4 3 14 36.4 5.5
4 -3 -14 39 4.2
-4 -3 14 28.3 5.4
5 3 -14 68.99 6.8
5 3 -14 53.29 7.1
5 -3 14 51.49 7.6
-5 -3 -14 42.3 7
-5 3 -14 51.09 7.8
5 3 14 58.29 6.4
5 3 14 54.29 6
-5 -3 14 61.19 6.4
5 -3 -14 63.19 5.9
-5 3 -14 66.89 9.2
6 -3 14 28.6 5.8
6 3 -14 23.3 5.2
6 3 -14 34.9 7
-6 -3 -14 22 5.6
-6 3 -14 33.7 6.8
6 3 14 27.5 6.1
6 3 14 25.3 5.4
0 -4 -14 -0.2 1.5
0 -4 14 -0.1 1.4
0 -4 14 -0.7 1.2
0 4 -14 0.7 1.2
0 -4 -14 1.1 1.6
0 4 -14 1.6 1.2
0 4 14 -0.6 1.4
1 -4 14 880.91 30
-1 4 14 837.42 29.5
-1 -4 -14 858.81 30.7
1 4 -14 876.01 30
-1 -4 -14 894.41 29.4
1 -4 14 863.41 29.9
-1 4 -14 872.81 29.5
-1 -4 14 884.41 27.7
1 4 14 858.61 29.8
-1 -4 14 874.81 31.1
1 -4 -14 845.72 29.5
1 -4 -14 908.31 30.5
1 4 14 872.31 27.2
-1 4 -14 861.81 29.8
2 -4 14 5 1.9
-2 4 14 2.5 2.2
2 -4 14 2.7 2.4
2 4 -14 4.1 1.9
-2 -4 -14 5.3 1.9
2 4 -14 6.8 3.4
-2 -4 14 0.6 1.8
2 -4 -14 3.8 1.9
-2 4 -14 3.3 1.9
-2 4 -14 2.2 1.9
2 4 14 2.1 2.3
2 4 14 2.6 1.9
3 4 -14 40.7 5.8
-3 4 14 41.1 5.3
3 -4 14 26.4 4.9
-3 -4 -14 38.8 5.7
3 4 -14 36.4 3.7
-3 4 -14 40.4 4.6
-3 4 -14 50.49 6.4
3 -4 -14 42.5 3.9
3 4 14 38.9 5.1
-3 -4 14 41.2 5.9
3 4 14 38.4 4.4
4 -4 14 52.39 7.1
4 4 -14 53.89 5.8
-4 -4 -14 46.8 7.5
-4 4 14 58.99 5.7
4 4 -14 48.6 4.8
4 4 14 45.7 5.2
4 4 14 43 6.3
-4 4 -14 46.8 7
-4 4 -14 40.4 6.3
-4 -4 14 42.6 6.5
4 -4 -14 49.4 4.8
4 -4 -14 46.7 5.1
5 4 -14 10 4.9
-5 4 14 7.9 3.3
-5 -4 -14 2.7 4.9
5 -4 14 13.3 6.6
5 4 -14 9.7 3
5 -4 -14 7.2 3
5 4 14 11.5 4.5
5 -4 -14 6.7 3.4
5 4 14 16.4 4.1
-5 4 -14 4.3 5.8
-5 4 -14 1 2.9
-5 -4 14 -0.3 3.1
-6 -4 -14 24.8 6
6 4 -14 21.5 5.2
6 -4 14 25.5 6.2
6 4 14 23.4 5.2
6 4 14 22.2 6.8
-6 4 -14 22.4 6.3
0 -5 14 8.6 2
0 -5 14 7.9 2.6
0 5 -14 7.7 2.1
0 -5 -14 8.5 2.6
0 -5 -14 11 2.7
0 5 14 7.3 2.3
0 5 -14 7 1.8
1 -5 14 96.79 6.5
-1 -5 -14 105.79 6.4
-1 -5 -14 105.19 7
1 5 -14 98.29 5.8
1 5 -14 102.79 6.4
1 -5 14 99.09 6.4
-1 5 -14 100.79 6.1
-1 5 -14 102.29 6.3
1 -5 -14 99.69 6.2
2 -5 14 327.37 13.5
-2 -5 -14 321.17 15.2
2 5 -14 302.27 13.1
-2 5 14 317.67 13.9
2 5 -14 326.47 14.3
-2 -5 -14 320.17 12.9
2 5 14 323.17 12.5
-2 -5 14 325.97 15.4
-2 5 -14 320.67 14.5
2 5 14 315.77 13.8
-2 5 -14 323.77 13.7
2 -5 -14 339.27 14.9
2 -5 -14 348.67 13.5
3 -5 14 76.39 6.7
3 5 -14 78.79 6.6
3 5 -14 68.39 5.5
-3 -5 -14 84.19 7.8
-3 5 14 84.19 6.6
3 -5 -14 75.59 6.5
-3 5 -14 70.69 6
3 5 14 87.19 6.3
-3 5 -14 79.39 6.7
3 5 14 74.69 5.8
3 -5 -14 82.19 5.5
-3 -5 14 81.89 7
4 5 -14 13.4 4.1
-4 5 14 15.4 3.9
4 -5 14 14.2 4.5
4 5 -14 14.3 3.5
-4 -5 -14 25.5 5.9
-4 -5 14 25.3 4.9
-4 5 -14 22.1 4.9
4 5 14 14.4 4.3
-4 5 -14 16.7 4.2
4 -5 -14 28.4 4.1
4 5 14 16.3 3.9
4 -5 -14 14.7 4
-5 -5 -14 5.1 3.8
-5 5 14 10 3.3
5 5 -14 10.4 3.4
5 5 -14 13.9 4.3
5 -5 14 7.8 3.8
5 -5 -14 12.4 3.9
5 5 14 9 4.7
-5 5 -14 5 3.9
5 5 14 11.5 3.5
-5 -5 14 11 4.2
6 5 -14 71.19 7.5
-6 -5 -14 57.79 9.3
6 -5 14 80.49 8.8
-6 5 -14 71.49 10.9
6 5 14 68.79 9.6
0 6 -14 136.39 7.5
0 6 14 128.49 7.7
0 6 -14 146.59 7.6
0 -6 -14 138.89 7.8
0 -6 14 134.09 7
-1 6 14 202.68 10
-1 -6 -14 197.38 10.3
1 -6 14 183.98 9.7
1 -6 14 198.88 10.2
1 6 -14 189.38 9.1
1 6 -14 207.88 9.9
-1 -6 -14 190.58 9.5
1 -6 -14 203.78 10.4
1 6 14 196.68 9.7
-1 6 -14 196.28 9.3
-1 -6 14 192.88 11
-1 6 -14 203.18 10
1 -6 -14 200.58 9.4
1 6 14 162.48 9.4
-2 6 14 76.39 6.1
2 -6 14 79.99 6.7
2 6 -14 82.19 5.7
-2 -6 -14 67.89 5.2
-2 -6 -14 80.69 6.8
2 -6 14 72.89 5.5
2 6 -14 73.29 5.9
2 -6 -14 81.09 5.4
2 -6 -14 72.49 6.2
2 6 14 70.29 5.6
-2 -6 14 74.49 6.8
-2 6 -14 65.59 5.2
-2 6 -14 77.89 6.2
-3 6 14 24.7 4.7
3 -6 14 29.3 5.6
-3 -6 -14 34.9 6
3 6 -14 33.8 4.8
3 6 -14 44.9 5.9
-3 6 -14 32.5 5.4
3 -6 -14 24.2 4.6
3 6 14 36.2 4.9
3 6 14 25.7 4.4
3 -6 -14 38.4 3.8
-3 -6 14 35.8 6.2
-3 6 -14 38.6 5.4
4 -6 14 58.39 8
-4 6 14 43 6.1
-4 -6 -14 28.3 5.8
4 6 -14 31.7 5.5
4 6 -14 37.8 5.8
4 -6 -14 40.2 5.9
4 6 14 36.5 5.3
-4 6 -14 42.4 6.7
-4 -6 14 37.9 6.5
4 6 14 32.5 6
5 -6 14 5.3 3.6
-5 6 14 7.4 6.4
-5 -6 -14 -2.3 3.2
5 6 -14 11.1 4.6
5 -6 -14 1.8 5.6
-5 6 -14 4.4 4.4
5 6 14 15.5 5.1
5 6 14 6.9 3.3
0 -7 -14 437.36 17.9
0 7 -14 454.55 17.4
0 7 14 443.26 18
0 -7 14 438.06 19.2
0 7 -14 491.35 18.3
0 -7 -14 458.25 18.5
1 -7 14 61.39 5.2
1 7 -14 49.8 5.2
1 7 -14 62.89 5
-1 -7 -14 65.89 5.4
1 -7 14 68.59 5.8
-1 -7 -14 56.79 5.7
-1 7 14 55.99 5.3
-1 7 -14 45.4 4.1
1 -7 -14 67.19 5.9
-1 -7 14 53.09 5.6
1 -7 -14 56.89 4.8
1 7 14 60.59 5.3
-1 7 -14 59.99 5.2
2 7 -14 44 4.6
-2 -7 -14 41.6 6.2
-2 -7 -14 39.5 4.9
2 7 -14 40.3 4.3
-2 7 14 37.9 5.2
2 -7 14 48.6 6.3
2 7 14 31 4.6
2 -7 -14 36.6 5.4
-2 7 -14 43.5 5
2 7 14 34.8 6.5
-2 -7 14 47.2 6.9
-3 7 14 22.3 4.5
3 -7 14 31.3 5.1
3 7 -14 23.1 4.4
-3 -7 -14 34.8 6.8
3 7 -14 30.1 5
3 7 14 35.2 5
3 -7 -14 19.1 4.6
3 7 14 27.3 4.5
-3 7 -14 34.1 5.9
-3 -7 14 29.4 6.1
4 7 -14 4.5 3.2
4 7 -14 2.9 3.3
-4 7 14 4.7 3.5
4 -7 14 7.8 4
-4 -7 -14 2.3 3.5
4 7 14 4.8 2.7
-4 -7 14 4.4 3.4
4 -7 -14 9.4 2.9
-4 7 -14 8.6 3.8
4 7 14 6 4.1
5 -7 14 17.3 5.4
-5 7 14 22.3 6
5 7 -14 12.3 4
5 7 -14 18.6 5.2
-5 -7 -14 18.4 5.2
-5 7 -14 9.6 4.6
5 -7 -14 16.6 4.2
-5 -7 14 28.2 6
0 -8 14 2.5 2.8
0 8 -14 1.4 1.8
0 8 -14 2.9 2.2
0 -8 -14 3.2 2.1
0 8 14 0 2.1
0 -8 -14 1.1 2.4
1 -8 14 11.2 3.7
1 8 -14 13.3 3.3
1 8 -14 13.3 3.1
-1 -8 -14 13 3.9
-1 -8 -14 14.2 3.8
1 -8 14 13.6 3.5
-1 8 14 12.2 3.5
1 -8 -14 10.8 3.3
1 8 14 15 3.9
-1 -8 14 12.2 3.8
-1 8 -14 13.3 3.4
-2 -8 -14 62.59 6.4
2 8 -14 65.99 5.7
-2 8 14 60.59 5.8
2 -8 14 64.99 6.3
2 8 -14 63.99 5.7
2 -8 14 60.89 5.7
-2 -8 -14 59.59 5.7
2 -8 -14 64.59 6.1
2 8 14 69.89 5.9
-2 -8 14 57.39 6.3
-2 8 -14 55.09 5.7
3 8 -14 33.5 5.1
3 8 -14 38.4 5.9
-3 -8 -14 29.1 5.6
3 -8 14 35 6.1
-3 8 14 30.9 5.5
3 -8 -14 33.5 5.9
3 8 14 45.2 6.1
-3 8 -14 38.9 6.6
-3 -8 14 27.4 5.4
4 8 -14 3.2 3.2
4 8 -14 7.8 5.8
-4 8 14 8.7 3.4
4 -8 14 9.4 4.4
-4 -8 -14 4.3 5
-4 8 -14 7.1 3.9
-4 -8 14 16.4 6.5
4 -8 -14 7.6 3.4
4 8 14 5.7 3.1
5 8 -14 6.7 4
5 -8 14 2.7 4.4
-5 8 14 7.6 4.7
5 8 -14 6 4.6
-5 -8 -14 6.7 4.6
-5 -8 14 -1.1 4.1
-5 8 -14 2.7 4.4
0 -9 -14 68.89 6.3
0 9 14 54.59 5.7
0 9 -14 74.69 6.1
0 -9 14 68.49 6.7
-1 -9 -14 14.2 3.5
1 9 -14 13.3 3.2
1 -9 14 16.5 3.9
-1 -9 -14 13.2 3.9
1 -9 14 10.3 3.3
1 9 -14 12.4 3
1 9 14 13.6 3.1
-1 -9 14 19 4.5
1 -9 -14 13.8 4.1
-1 9 -14 12.4 4.1
2 -9 14 18.6 4
2 9 -14 21.4 3.6
2 -9 14 16.3 4.5
-2 9 14 13.2 3.9
-2 -9 -14 19.6 4.2
2 9 -14 16.9 3.7
-2 -9 -14 22.5 4.6
2 9 14 18.4 4
-2 -9 14 16.8 4.6
2 -9 -14 16.2 4.4
-2 9 -14 18.1 4.5
3 -9 14 49.7 7.2
3 9 -14 35.1 6.1
3 9 -14 31 5.3
-3 9 -14 41.5 8
3 9 14 37.4 5.2
4 9 -14 13.3 4.6
-4 9 14 6.7 3.9
-4 -9 -14 5.8 3.9
4 9 -14 18.1 4.9
4 -9 14 22.1 6
4 -9 -14 13.8 4.2
4 9 14 13.6 4.3
-4 9 -14 11.6 4.4
-4 -9 14 8.8 4.6
0 10 14 11.9 3.4
0 -10 -14 13.9 4.3
0 10 -14 15.7 3.5
0 -10 14 20.6 5.1
1 10 -14 79.69 6.7
-1 10 14 81.49 7.3
-1 -10 -14 94.29 7.8
1 -10 14 83.99 7.6
-1 10 -14 85.69 7.3
1 -10 -14 88.29 7.9
1 10 14 84.79 7
-1 -10 14 87.29 8.3
2 10 -14 21.5 4.4
-2 -10 -14 16.4 4.7
2 10 -14 24.2 4.9
-2 -10 -14 21 4.3
2 -10 14 17.4 4.6
2 -10 14 26.5 5.2
-2 10 -14 19.1 4.5
2 10 14 18.7 3.7
3 -10 14 93.59 15.6
3 10 -14 77.79 7.4
3 10 -14 64.69 6.4
-3 10 14 70.09 7.7
-3 -10 -14 62.79 7
3 -10 -14 50.39 7.4
-3 -10 14 62.79 9.1
-3 10 -14 67.39 9.5
3 10 14 54.09 5.8
4 10 -14 23.8 6.1
-4 10 14 22.5 6.1
4 -10 14 1.4 4.1
-4 -10 -14 15.6 5.4
4 10 -14 11.6 4.4
4 -10 -14 5.5 4.6
-4 -10 14 8 4.7
-4 10 -14 7 4.8
0 11 14 41.1 6.4
1 11 -14 11.9 5.1
-1 -11 -14 11.4 4.2
-1 11 14 20.7 4.9
1 -11 14 24.3 5.4
1 -11 -14 20.7 5.3
-1 11 -14 16.9 4.6
1 11 14 14.6 3.7
-1 -11 14 14.6 4.4
-2 -11 -14 11.1 4.6
2 -11 14 17.1 5.3
2 11 -14 12.2 3.6
-2 11 14 9.6 4.3
2 11 14 5.8 3.4
2 -11 -14 7 4.1
-2 11 -14 8.6 3.5
-2 -11 14 13.8 5.1
3 -11 14 7.2 4.5
-3 11 14 12.9 5
3 11 -14 11.1 3.9
-3 11 -14 3.8 3.3
3 -11 -14 15 5.2
-3 -11 14 2.5 4.1
0 -12 -14 18.6 4.7
0 12 14 20.5 4.7
0 12 -14 23.2 5.5
0 -12 14 22.4 5.9
1 -12 14 23.2 6.3
1 12 -14 12.6 3.8
-1 -12 -14 15 5.5
-1 12 14 9.7 4.1
1 -12 -14 13.3 4.8
-1 12 -14 15.2 4.7
1 12 14 18.6 4.6
-1 -12 14 16.4 4.6
-2 -12 -14 5.7 5
2 12 -14 6.3 3.6
2 -12 14 9.7 4.6
-2 12 14 7.8 4.4
2 -12 -14 3.4 4.5
2 12 14 2.9 3.4
-2 -12 14 6.4 4.4
-2 12 -14 14.1 4.6
0 13 14 21.6 5
0 -13 -14 14.3 5.6
0 -13 14 14.6 4.9
0 13 -14 15.3 4.6
-1 -13 -14 11.2 5.7
1 -13 14 27.2 6.4
1 13 -14 13.7 4.9
-1 13 14 13 4.3
1 13 14 9.1 4
-1 -13 14 15.7 4.9
1 -13 -14 4.3 4.5
-1 13 -14 1.9 3.7
0 0 -15 1.8 0.7
0 0 15 1.8 0.7
0 0 15 0.1 1.2
0 0 15 2.7 1.3
0 0 -15 0.9 1.3
1 0 -15 9.9 2.6
-1 0 -15 11.9 2.8
1 0 -15 8.3 0.9
1 0 15 7.4 2.3
1 0 -15 7.1 1.2
-1 0 15 11.6 2.8
-1 0 15 10.2 2.2
1 0 15 7 1.9
-1 0 -15 8.6 1.8
2 0 -15 567.64 19.8
-2 0 -15 634.94 23.6
2 0 15 620.14 23
-2 0 15 655.63 23.6
-2 0 15 633.54 21.1
2 0 15 619.14 20.6
2 0 -15 623.24 22.7
-2 0 -15 604.64 22
3 0 15 18.9 4.5
3 0 -15 20.9 3.3
-3 0 -15 19.8 4.3
-3 0 -15 23.1 4.2
-3 0 15 19.8 4.3
3 0 -15 22.2 4
4 0 15 2.2 2.6
4 0 -15 -1 2.1
-4 0 -15 -0.8 2.5
4 0 -15 -0.7 1.6
-4 0 -15 1.1 2
-4 0 15 0.2 2.2
5 0 15 8.5 3.6
5 0 -15 8 3.3
-5 0 -15 6.2 4.1
-5 0 15 3.4 3.4
6 0 15 18.7 6
6 0 -15 23.6 5.8
6 0 15 15.9 4.1
-6 0 -15 8.3 5.1
0 1 -15 16.8 1.6
0 1 -15 18.9 3.2
0 1 15 16.7 2.8
0 -1 -15 20.5 3.4
0 -1 15 18.9 1.8
0 1 15 21.6 3.3
0 -1 15 12 2.6
1 -1 15 88.29 5.4
1 -1 15 94.59 6
1 1 -15 95.49 6
1 1 -15 92.19 4
-1 1 15 96.69 5.3
1 -1 15 90.99 4.8
-1 -1 -15 97.19 6.4
-1 1 15 87.09 5.9
-1 -1 15 109.69 6.7
-1 1 -15 95.79 6.2
-1 -1 15 100.09 5.1
1 1 15 95.99 6
1 -1 -15 98.39 5.9
1 1 15 101.19 5.4
-1 1 -15 96.39 5.1
2 -1 15 94.99 6.5
2 1 -15 88.49 4.5
-2 1 15 88.89 6.5
-2 1 15 107.39 5.7
2 -1 15 87.69 4.9
2 1 -15 103.39 6.4
-2 -1 -15 95.39 6.8
-2 -1 15 98.79 6.8
2 -1 -15 83.19 3.9
-2 1 -15 90.19 5.9
-2 -1 15 89.39 4.8
-2 1 -15 90.09 6.5
2 1 15 86.59 6.3
2 -1 -15 104.29 6.4
-3 1 15 501.75 20.5
-3 -1 -15 501.65 21.4
-3 1 15 505.65 18.9
3 1 -15 542.55 20.5
3 -1 15 501.95 20.7
-3 -1 15 523.95 21
3 1 15 501.15 20.5
3 -1 -15 530.45 20.1
-3 -1 15 516.65 18
-3 1 -15 500.45 21
-3 1 -15 492.75 20.3
3 -1 -15 544.95 18.3
4 1 -15 27.8 5.2
-4 1 15 27 4.3
4 1 -15 31 4.5
-4 1 15 29.5 5
-4 -1 -15 24.6 5.3
4 -1 15 21.3 4.7
-4 1 -15 28.2 5.2
4 -1 -15 34.9 5.3
-4 -1 15 33.7 5.4
4 1 15 27.2 5.1
-4 1 -15 30.4 5.6
-5 -1 -15 76.99 8.1
5 1 -15 55.99 6.4
-5 1 15 59.29 6.4
5 1 -15 74.79 7.1
5 -1 15 68.09 7.4
-5 1 -15 75.99 7.6
-5 -1 15 60.69 6.5
5 -1 -15 77.29 6.9
5 1 15 65.49 6.5
-5 1 -15 69.69 7.9
5 1 15 51.19 7.9
-6 -1 -15 1.7 4.2
6 1 -15 4.5 4.2
6 -1 15 1.6 3.6
6 -1 -15 12.6 3.6
6 1 15 2 4
-6 1 -15 4.5 4.3
6 1 15 7.9 4.4
0 2 15 29.5 3.8
0 -2 -15 24.2 3.7
0 -2 15 19.5 2.1
0 2 -15 31.8 3.5
0 2 15 25.8 3.6
0 -2 15 26.2 2.9
0 2 -15 22.4 2.1
0 -2 15 26.3 3.9
-1 2 15 18.2 2.9
1 2 -15 20.4 3.5
-1 -2 -15 15.8 3.2
1 -2 15 17 3.1
1 -2 15 18.3 3
1 -2 15 20.9 3
-1 2 15 14.1 3.1
1 2 -15 17.2 1.8
-1 -2 15 19.2 2.5
1 -2 -15 19.4 3.4
-1 2 -15 19.2 3.2
-1 -2 15 25.1 4.3
1 2 15 19.8 1.8
-1 2 -15 20.4 3.1
1 2 15 16.2 2.8
2 -2 15 618.74 23.1
-2 -2 -15 616.24 20.6
-2 2 15 659.53 28.8
2 -2 15 600.94 21
2 2 -15 583.44 20.5
-2 2 15 605.24 21.7
2 2 15 611.04 21.3
2 2 15 626.94 27.6
-2 2 -15 601.64 22.4
2 -2 -15 652.83 22.6
-2 2 -15 621.64 23.2
-2 -2 15 586.24 20.1
-3 -2 -15 125.59 8.8
3 -2 15 113.09 8
-3 2 15 104.99 7.6
3 2 -15 109.69 6.3
-3 2 15 124.49 7
3 2 -15 121.49 7.8
-3 -2 15 106.89 7.8
3 2 15 124.09 8
3 2 15 112.69 7.1
-3 2 -15 123.99 8.1
3 -2 -15 122.69 7.4
-3 2 -15 124.59 8
-4 2 15 67.79 5.8
4 2 -15 82.99 6.6
4 2 -15 83.99 6.9
-4 2 15 70.09 6.2
4 -2 15 72.99 7
-4 -2 -15 74.29 7.6
4 -2 -15 64.69 5.8
-4 2 -15 72.59 7.1
4 2 15 70.39 6.8
-4 2 -15 75.49 6.8
4 2 15 72.09 6.5
-4 -2 15 73.19 6.6
-5 -2 -15 65.19 9.6
-5 2 15 61.59 6.3
5 2 -15 81.69 7.7
5 -2 15 57.69 8.1
5 2 -15 79.49 6.4
5 -2 -15 79.29 6.8
-5 2 -15 68.39 7.4
-5 2 -15 73.69 9.3
5 2 15 66.79 6.9
-5 -2 15 70.29 6.8
5 2 15 66.69 6.7
6 2 -15 2.6 3.5
6 -2 15 7.4 4.4
-6 -2 -15 4.9 4
-6 2 -15 1.5 4.4
-6 2 -15 2.4 3.7
6 2 15 2.6 3.2
6 2 15 11.1 5
6 -2 -15 14 4.8
0 -3 -15 88.49 5.9
0 3 -15 87.59 4.8
0 -3 15 73.79 5.5
0 -3 15 87.99 5.2
0 3 -15 89.79 5.8
0 3 15 94.49 5.6
-1 -3 -15 4.8 2.4
-1 3 15 3.2 2.2
-1 3 15 4.5 1.9
1 3 -15 7.4 2.2
1 -3 15 2.6 2.1
-1 -3 -15 3.8 2.1
1 -3 15 3.9 2.1
1 3 -15 7.6 1.7
1 3 15 4 1.2
-1 3 -15 5.4 2
-1 3 -15 2.4 1.6
1 3 15 8.6 2.7
-1 -3 15 4.5 2.4
-1 -3 15 3.5 1.4
1 -3 -15 3.5 1.6
-2 -3 -15 2.6 1.6
-2 3 15 -3.4 2
2 -3 15 0.3 1.3
2 3 -15 1.9 1.5
-2 3 15 1 1.5
2 -3 15 4.8 2.5
-2 -3 -15 1.7 2.4
-2 -3 15 0.2 2.4
2 -3 -15 0.9 1.5
2 3 15 0.2 2
-2 3 -15 3 1.6
-2 3 -15 1.1 1.8
2 3 15 5.1 2.4
3 3 -15 40.8 3.8
-3 -3 -15 40.6 6.2
3 3 -15 38.4 5.1
3 -3 15 43.6 6.2
-3 3 15 43.4 5.9
-3 3 15 42.1 8
3 3 15 38.1 5.3
-3 3 -15 33.4 5.1
3 3 15 40.7 5.3
-3 3 -15 46.3 6.3
3 -3 -15 41 4.4
-3 -3 15 33 5.6
4 3 -15 21.1 4.5
-4 3 15 19.9 3.9
4 3 -15 20.7 4.1
-4 -3 -15 19.7 4.7
4 -3 15 22.3 4.8
4 3 15 33 5.2
4 -3 -15 27.9 4.5
-4 -3 15 34 5.7
-4 3 -15 27.8 5.3
-4 3 -15 26.7 5.6
4 3 15 26.6 5.5
5 3 -15 6.9 3.2
5 -3 -15 1 2.6
-5 -3 15 3.8 3
5 3 15 0.6 3.4
5 3 15 4.9 3.2
-5 3 -15 3.6 2.9
-5 3 -15 5.6 4.5
-6 -3 -15 23.1 6.3
6 3 -15 29.3 6.8
6 -3 15 32 6.9
6 3 15 20.7 7.1
-6 3 -15 19.7 5.4
6 3 15 27.2 5.6
6 -3 -15 23.2 4.8
0 -4 -15 -2.6 1.1
0 4 -15 -0.3 1.7
0 -4 15 0.9 1.4
0 -4 -15 -1.9 1.3
0 4 15 0.8 1.3
0 -4 15 -2.7 1.3
-1 -4 -15 134.69 7.2
1 4 -15 152.28 8.1
-1 4 15 135.99 7.5
-1 -4 -15 148.49 8.5
1 -4 15 139.39 7.9
1 -4 15 144.29 7.9
-1 4 -15 135.39 7.3
-1 -4 15 131.39 6.1
-1 4 -15 138.29 7.6
-1 -4 15 130.79 8.5
1 4 15 126.49 6.8
1 4 15 157.38 11
1 -4 -15 141.89 7.6
1 -4 -15 150.48 8.2
2 4 -15 367.86 14.4
2 4 -15 385.56 15.9
2 -4 15 396.56 21.4
-2 -4 -15 389.96 17.1
-2 4 15 373.46 16.1
-2 -4 -15 358.06 15.2
-2 4 -15 375.36 15.8
2 4 15 370.66 15.6
-2 4 -15 371.06 15.7
2 -4 -15 393.06 15.4
2 4 15 378.06 14.1
3 4 -15 72.79 6.2
-3 4 15 61.59 5.6
3 -4 15 65.19 6.3
3 4 -15 64.19 5
-3 -4 -15 66.59 6.5
3 4 15 68.49 5.9
-3 -4 15 59.19 6
3 4 15 64.39 5.3
-3 4 -15 74.79 6.3
4 4 -15 65.29 5.7
-4 -4 -15 68.59 7.6
4 -4 15 81.59 7.5
-4 4 15 79.39 6.7
4 4 -15 77.69 7
-4 4 -15 73.39 7.1
-4 -4 15 76.99 7.1
4 4 15 79.99 7.1
4 -4 -15 89.29 7.1
-4 4 -15 89.39 7.8
4 -4 -15 97.89 6.5
4 4 15 90.79 6.9
5 4 -15 24.6 5.9
-5 4 15 22.2 4.3
-5 -4 -15 11.8 5.5
5 -4 15 14.2 4.6
5 4 -15 16.5 4.2
-5 4 -15 20.9 6.3
5 4 15 25.1 5.1
5 -4 -15 22.5 4.8
5 -4 -15 20.4 4.9
5 4 15 22.5 5.5
-5 -4 15 17.9 4.9
6 -4 15 34.5 7.7
6 4 -15 22.8 5.8
-6 -4 -15 11.1 4.9
6 4 -15 19.5 4.7
6 4 15 20.8 6.6
-6 4 -15 8.4 4.8
6 4 15 25.3 5.4
0 5 -15 9.8 2.5
0 -5 15 12.9 3.1
0 5 -15 10.5 2.9
0 -5 -15 6.4 2.3
0 -5 15 12 2.6
0 5 15 10.2 2.8
0 -5 -15 8.4 2.4
-1 -5 -15 293.57 13.4
1 5 -15 263.67 11.4
1 -5 15 278.27 12.8
-1 5 15 271.07 12.3
1 5 -15 283.17 12.6
-1 -5 -15 290.77 12.3
1 -5 15 290.67 12.6
-1 5 -15 274.07 12.2
-1 -5 15 271.07 10.7
-1 5 -15 281.67 12.3
1 5 15 268.47 12.4
1 -5 -15 307.37 13.4
-1 -5 15 283.37 13.6
1 -5 -15 305.97 12.6
-2 -5 -15 43.2 3.9
-2 5 15 38.7 4.3
2 5 -15 43.6 3.9
-2 -5 -15 41.2 5.9
2 5 -15 40.6 4.4
2 -5 15 37.6 3.8
2 -5 15 38.6 5.3
-2 -5 15 48.1 6.8
2 5 15 47 4.8
2 5 15 36.1 3.6
2 -5 -15 37.3 3.8
-2 5 -15 40 4.1
2 -5 -15 43.5 6.1
3 5 -15 34.2 4.9
-3 5 15 36 5.2
3 5 -15 28.5 4.8
3 -5 15 49.5 7.1
-3 -5 -15 31.7 6
3 -5 -15 32.5 4.5
-3 5 -15 42.2 6.9
-3 5 -15 32.9 5.5
3 -5 -15 32 5.7
3 5 15 46.2 5
3 5 15 35.3 5.1
-3 -5 15 41.3 6.5
4 -5 15 22.9 5.2
4 5 -15 17.5 3.6
-4 5 15 23.7 4.7
-4 -5 -15 14.6 5.5
4 5 -15 19.4 4.3
-4 5 -15 14.2 4.1
4 5 15 18.9 4.8
-4 5 -15 12.6 4.4
4 -5 -15 14.3 3.1
-4 -5 15 13.3 3.6
4 -5 -15 9.6 3.2
4 5 15 12.9 4
5 -5 15 17.7 5
5 5 -15 11.7 3.6
5 5 -15 18.5 5.4
-5 5 15 13.5 4.3
-5 -5 -15 4.4 3.4
5 5 15 8.8 5.1
-5 -5 15 6.3 4.2
5 5 15 9.8 3.9
-5 5 -15 7 2.7
6 5 -15 32.9 6.5
6 -5 15 61.39 9.5
6 5 -15 40.4 7.3
6 5 15 43.7 8.4
-6 5 -15 41.1 8.7
0 -6 -15 4.3 2.2
0 6 15 6 2.5
0 6 -15 6.4 2.3
0 -6 -15 3.6 2.1
0 6 -15 4.5 2.3
0 -6 15 2.3 1.9
1 -6 15 23.5 4.1
-1 6 15 24.3 4.1
1 -6 15 22.6 3.8
1 6 -15 23 3.5
-1 -6 -15 25.4 4.1
-1 6 -15 19.5 3.5
1 6 15 16.7 3.3
1 -6 -15 30.9 4.8
1 -6 -15 23.1 3.7
-1 -6 15 21.2 4.9
2 -6 15 126.49 7.7
2 6 -15 131.39 8.1
-2 -6 -15 130.49 9
-2 6 15 136.69 8.3
2 6 -15 123.79 7.4
-2 -6 -15 138.19 7.6
2 -6 15 128.29 8.6
2 -6 -15 142.79 8.9
2 6 15 142.79 8.3
2 -6 -15 129.29 7.3
-2 6 -15 140.69 8.7
-2 6 -15 131.09 7.8
-2 -6 15 131.59 9.1
-3 -6 -15 16.2 4.3
3 6 -15 20 3.7
3 6 -15 19.6 4.5
3 -6 15 22.5 4.8
-3 6 15 20 4.1
3 -6 -15 19.4 3.5
3 6 15 21.4 5.1
-3 6 -15 26.8 5.2
-3 6 -15 19.5 4.7
3 -6 -15 27.2 5
3 6 15 19.2 3.9
-3 -6 15 20.5 4.9
4 6 -15 5.6 2.9
-4 6 15 5.4 2.9
4 -6 15 9.9 3.8
-4 -6 -15 9.6 4.2
4 6 -15 3.6 3.3
-4 -6 15 7.2 3.6
4 6 15 7.6 3.1
4 6 15 6.4 4.2
-4 6 -15 9.8 3.8
4 -6 -15 8.8 3.6
5 6 -15 20.8 5.9
-5 6 15 30.9 6
-5 -6 -15 16.9 5.5
5 -6 15 24.3 6
5 6 -15 20.6 5
-5 6 -15 26.3 5.5
-5 -6 15 30.4 6.5
5 6 15 23.1 7.9
5 -6 -15 14.5 4.1
0 -7 -15 98.29 7
0 -7 15 100.19 7.5
0 7 -15 85.29 6.1
0 -7 15 93.99 6
0 7 -15 89.79 6.2
0 -7 -15 90.09 6.6
0 7 15 94.09 6.7
1 -7 15 77.69 6.4
1 7 -15 75.39 5.9
1 7 -15 69.99 5.4
1 -7 15 74.69 5.9
-1 -7 -15 81.89 6.2
-1 7 15 74.19 6.1
-1 -7 -15 77.99 6.3
1 -7 -15 72.59 5.4
-1 7 -15 88.69 6.5
-1 7 -15 78.29 5.5
1 7 15 74.39 6
1 -7 -15 74.59 6.5
-1 -7 15 74.59 6.9
2 -7 15 7.9 2.5
2 7 -15 7.8 2.6
2 -7 15 9.9 3.2
-2 -7 -15 11 3.7
2 7 -15 8 2.6
-2 7 15 9.5 3.2
2 -7 -15 4.9 2.7
-2 -7 15 4.9 2.7
-2 7 -15 10.1 3.6
2 7 15 8.2 2.8
3 7 -15 76.49 6.9
3 7 -15 72.09 6.1
3 -7 15 64.29 6.9
-3 -7 -15 60.89 8.1
-3 7 15 67.59 6.5
-3 7 -15 73.39 6.8
3 -7 -15 69.89 6.6
3 7 15 63.89 5.8
-3 -7 15 71.49 7.4
-4 7 15 2.5 3
4 7 -15 1.9 3.1
4 7 15 7.7 3.3
4 -7 -15 2.8 4
-4 -7 15 5.5 3.4
-4 7 -15 2 3.4
5 7 -15 22.9 5.2
5 7 -15 43.8 7.3
5 -7 15 40.1 7.2
-5 7 15 30.5 6.7
-5 -7 -15 51.79 8.5
-5 -7 15 51.19 8.2
5 7 15 29 5.5
-5 7 -15 38.6 7.8
5 -7 -15 34.3 6.3
0 -8 15 49.8 7.4
0 8 -15 45.5 4.5
0 8 -15 42.4 4.7
0 -8 -15 56.89 5.4
0 8 15 52.49 5.1
0 -8 -15 43.4 5.6
1 8 -15 34.5 5
-1 -8 -15 40.3 5.6
-1 8 15 28 4.5
1 8 -15 31.6 4.7
-1 -8 -15 34.7 5
1 -8 15 31.7 5.4
-1 -8 15 39.8 6.4
1 -8 -15 31.5 5.1
1 8 15 34.9 5.1
-1 8 -15 36 5.3
2 -8 15 46.2 5
-2 -8 -15 49.7 5.5
2 -8 15 46.8 6
-2 8 15 46.5 6.3
-2 -8 -15 45.8 7.2
2 8 -15 48.1 5
2 8 -15 37.6 5.2
2 -8 -15 45.5 6.7
2 8 15 46.7 6.1
-2 -8 15 51.29 7.6
-2 8 -15 47.8 5.1
-3 8 15 48.8 6.7
-3 -8 -15 42.6 6.9
3 8 -15 47 5.3
3 -8 15 59.79 8
3 8 -15 66.99 6.6
-3 -8 15 66.09 7.2
3 8 15 51.39 5.3
-3 8 -15 57.29 6.2
3 -8 -15 53.79 7.4
4 -8 15 9.3 4.3
4 8 -15 9.3 4
-4 -8 -15 14.5 5.4
-4 8 15 3.5 3
-4 8 -15 0.6 3
4 8 15 5.7 3.2
-4 -8 15 1.7 3.6
4 -8 -15 2.1 3.1
5 -8 15 84.89 11.4
-5 8 15 53.59 8.1
-5 -8 -15 37.9 7.5
5 8 -15 46.5 8
5 8 -15 41.4 6.9
-5 8 -15 50.39 8.9
5 -8 -15 53.49 7.7
-5 -8 15 60.29 8.4
0 -9 15 42.3 6.5
0 9 -15 45.4 4.9
0 -9 -15 40.4 6.2
0 9 15 41.8 6
1 9 -15 29 4.5
-1 -9 -15 45.5 6.2
-1 9 15 30.5 5.2
1 9 -15 34.9 5.2
-1 -9 -15 44.9 6.4
1 -9 15 58.59 7.7
1 9 15 43.8 5.6
-1 -9 15 46.1 7.6
1 -9 -15 41.6 6.1
-1 9 -15 35.4 5.7
2 -9 15 21.3 4.8
-2 9 15 22.9 4.6
2 9 -15 18.3 3.9
2 -9 15 20.7 4.9
-2 -9 -15 29.6 5.4
2 9 -15 21.4 4.6
-2 -9 -15 39.1 6.1
-2 -9 15 27.8 6.3
-2 9 -15 22.3 4.3
2 -9 -15 33.5 5.8
2 9 15 26.2 4.7
3 9 -15 95.09 7.5
3 9 -15 88.59 7.7
3 -9 15 104.99 8.8
-3 9 15 98.79 8.7
-3 -9 -15 79.49 8.2
-3 -9 15 91.09 8.6
3 -9 -15 87.39 8.1
3 9 15 92.09 7.3
-3 9 -15 114.79 13
4 9 -15 18.2 4.6
4 9 -15 22 5.2
4 -9 15 24.2 5.8
-4 9 15 17 4.8
-4 -9 -15 15 5.3
-4 -9 15 16.9 5.6
4 9 15 11.6 3.4
4 -9 -15 7.9 3.7
-4 9 -15 23.5 6.2
0 10 -15 0.2 2.2
0 -10 -15 -0.3 3
0 -10 15 6 3.6
0 10 15 -1.4 2.2
1 10 -15 2.9 2.4
1 -10 15 4.8 3.1
-1 -10 -15 3.7 3.5
-1 10 15 2.7 2.8
1 10 15 4.6 3.1
-1 10 -15 5 2.3
1 -10 -15 2.1 3.1
-1 -10 15 0.4 3
-2 -10 -15 62.59 6.4
2 10 -15 61.79 6
2 -10 15 64.89 7.1
2 -10 15 60.89 6.7
2 10 -15 46.3 7
-2 -10 -15 50.39 6.8
-2 10 15 40.3 6.3
2 -10 -15 69.29 6.9
2 10 15 59.89 6
-2 -10 15 73.69 9.8
3 10 -15 11.8 5.5
3 -10 15 18.9 5.1
-3 10 15 12.1 4.1
3 10 -15 11.9 4.1
-3 -10 15 18.6 5.7
3 -10 -15 4.7 3.7
-3 10 -15 8.4 3.9
4 -10 15 28.7 6.6
-4 -10 -15 15.9 4.9
4 10 -15 22 6.7
4 10 -15 17.5 4.8
-4 10 15 27.4 6.7
4 -10 -15 11.9 4.9
-4 10 -15 24 6.8
-4 -10 15 29.2 7.6
0 -11 -15 153.58 10.7
0 -11 15 156.28 11.1
0 11 -15 140.19 9.7
1 11 -15 27.7 5.2
-1 11 15 26.8 5.7
-1 -11 -15 18.7 8.6
1 11 15 35.7 8.8
-1 11 -15 20.6 4.9
-1 -11 15 19.2 5.3
1 -11 -15 13.9 4.8
2 11 -15 58.79 6.4
-2 -11 -15 63.79 8.3
-2 11 15 53.39 7.9
-2 -11 15 73.99 8
2 11 15 53.99 7.3
-2 11 -15 59.09 8.5
2 -11 -15 76.69 9.8
-3 11 15 2.5 3.9
3 -11 15 6.8 4.9
3 11 -15 9.4 3.7
-3 11 -15 -0.2 3.2
3 11 15 4.4 4.3
-3 -11 15 0.6 4.1
3 -11 -15 4.9 4.6
0 -12 15 33.4 6.2
0 12 -15 22.3 5.1
0 12 15 14.7 3.9
0 -12 -15 27.3 6.2
1 12 -15 1.7 3.2
-1 -12 -15 4.5 4
-1 12 15 13.8 4.2
1 -12 15 5.2 4.3
1 -12 -15 9.8 4.9
-1 -12 15 7.6 4.1
-1 12 -15 5.1 3.5
1 12 15 1.5 3.5
-2 -12 -15 26.8 9
2 -12 15 24.1 5.6
-2 12 15 25.7 6.3
2 12 -15 16.5 5.4
2 12 15 25.7 5.1
-2 -12 15 14.6 5
-2 12 -15 17.5 4.8
2 -12 -15 27.4 6.1
0 -13 15 2.1 4.3
0 13 15 -4 3.4
0 -13 -15 -2 4.1
0 13 -15 3.7 3.4
1 13 -15 3.1 4
-1 13 -15 -4.4 2.8
0 0 16 199.48 8.8
0 0 16 185.48 9.1
0 0 -16 189.48 9.4
0 0 -16 182.98 6.6
-1 0 -16 15.8 2.2
-1 0 16 15.9 2.7
1 0 -16 8.9 2.6
-1 0 16 13.4 3
1 0 16 15.2 2.9
1 0 -16 10.9 0.9
1 0 16 12.4 3.1
-1 0 -16 14.1 3
2 0 -16 745.83 24.5
2 0 16 779.82 31.4
-2 0 -16 767.82 26.8
-2 0 16 788.42 27.1
-2 0 16 810.92 28.8
2 0 16 786.62 25.7
3 0 -16 179.48 10.3
3 0 -16 186.78 10
3 0 16 174.88 10.3
-3 0 -16 177.88 9.8
-3 0 -16 198.28 11.3
-3 0 16 183.58 8.6
-3 0 16 197.58 10.8
-4 0 -16 185.38 10.9
4 0 -16 182.18 10.3
-4 0 -16 173.58 11.5
4 0 16 174.58 10.7
-4 0 16 173.28 10.6
-5 0 -16 59.49 8.4
5 0 -16 70.59 6.5
-5 0 16 53.49 7.4
5 0 16 59.99 6.5
6 0 -16 19.3 5.3
6 0 16 13.5 4.7
6 0 16 11.2 5.3
-6 0 -16 11 5.1
-6 0 16 4.2 4.3
0 -1 16 7.4 2.4
0 1 -16 10.2 1.6
0 1 16 6.1 2
0 1 16 9.6 2.6
0 1 -16 16 3.1
0 -1 16 14.5 2.5
0 -1 -16 12.8 3
1 1 -16 232.78 8.5
-1 1 16 242.58 11.3
-1 1 16 241.48 10.2
1 -1 16 236.08 10.9
1 1 -16 240.68 11.1
-1 -1 -16 243.48 11.6
-1 1 -16 240.68 11.4
1 1 16 254.17 11.2
1 -1 -16 258.27 11.3
-1 -1 16 238.08 9.8
-1 1 -16 243.18 9.8
1 1 16 246.08 11.2
-1 -1 16 243.98 11.5
-2 1 16 285.77 11.5
2 -1 16 287.77 11.1
-2 -1 -16 286.77 13.5
2 1 -16 262.57 10.1
2 1 -16 276.47 12.6
2 1 16 269.47 12.7
-2 1 -16 284.27 12.9
-2 1 -16 261.97 14.4
-2 -1 16 276.17 10.7
-2 -1 16 266.47 13
2 -1 -16 299.77 13.7
-3 -1 -16 52.09 5.8
3 1 -16 48.3 4.8
3 -1 16 54.19 5.6
-3 1 16 40.4 3.9
-3 1 16 45.8 6.5
-3 -1 16 57.69 7.3
3 -1 -16 49.5 4.7
-3 1 -16 48.5 4.8
-3 1 -16 44 6.1
3 1 16 48.4 5.2
4 1 -16 38.6 6.2
-4 -1 -16 35.2 6.2
4 1 -16 39.8 6.1
-4 1 16 26.4 4.9
4 -1 16 35.9 5.8
4 1 16 39.3 6.2
-4 -1 16 27.2 5.2
4 1 16 33.9 5.8
4 -1 -16 41.5 4.6
-4 1 -16 35.2 6.1
-4 1 -16 34.6 5.3
-5 1 16 90.49 7.8
5 1 -16 94.49 8.1
-5 -1 -16 88.29 8.9
-5 -1 16 100.19 8.2
-5 1 -16 107.19 9.2
5 -1 -16 102.29 8
5 1 16 100.59 8.6
-5 1 -16 97.19 8.5
5 1 16 98.19 8.3
6 -1 16 32.6 6.9
-6 -1 -16 33.3 7.6
6 1 -16 26.6 5.6
6 -1 -16 23 5.2
6 1 16 31.8 7.2
6 1 16 32.3 6
-6 1 -16 22.3 6.3
0 2 16 659.03 23.6
0 2 -16 665.63 22.2
0 2 -16 665.03 24.3
0 -2 -16 681.33 24.6
0 2 16 695.43 24
0 -2 16 667.03 23.4
0 -2 16 688.23 24.6
-1 -2 -16 129.99 7.8
-1 2 16 130.89 6.8
-1 2 16 127.09 7.5
1 2 -16 119.29 7.1
1 2 -16 119.99 5.4
1 -2 16 140.29 7.5
1 -2 16 125.89 7.1
1 -2 -16 123.89 7.2
1 2 16 133.09 7.3
-1 2 -16 121.19 6.3
-1 2 -16 120.49 7.5
1 2 16 118.79 5
-1 -2 16 118.19 7.7
-1 -2 16 132.09 6.1
2 -2 16 186.08 11.4
2 -2 16 196.58 8.7
-2 -2 -16 200.18 8.4
-2 2 16 185.68 9
-2 2 16 196.58 10.2
-2 -2 -16 208.58 11.1
2 2 -16 191.58 10
2 2 -16 179.18 8
2 2 16 201.28 10.1
-2 -2 16 188.58 10.5
-2 -2 16 195.58 7.9
-2 2 -16 202.28 10.4
2 2 16 197.68 8.8
2 -2 -16 194.48 9.7
-2 2 -16 194.78 9.6
3 -2 16 1 2.7
-3 2 16 12.5 3.8
-3 -2 -16 11.3 3.6
-3 2 16 6.4 2.4
3 2 -16 10.5 3.2
3 2 -16 11.8 2.5
-3 2 -16 5.2 2.3
-3 2 -16 6.7 2.6
-3 -2 16 6.6 3
3 2 16 8.1 2.9
3 2 16 17.6 3.7
3 -2 -16 10.9 3.2
-4 -2 -16 20 5.2
4 -2 16 20.1 4.9
-4 2 16 17.6 4
4 2 -16 13.2 3.4
4 2 -16 19 4.5
-4 2 16 18.3 4.1
4 2 16 20 4.9
4 2 16 20.1 4
4 -2 -16 20.2 4.1
-4 -2 16 14 3.5
-4 2 -16 17.9 4.8
-4 2 -16 17.2 4.9
5 -2 16 29.6 7
-5 2 16 27.6 5.5
-5 -2 16 19.4 4.3
5 2 16 33.8 6.7
5 2 16 29.7 5.1
-5 2 -16 24.7 5.3
5 -2 -16 36 5.5
-5 2 -16 35.9 6.7
6 -2 16 8 4.5
6 2 -16 10.9 4.9
-6 -2 -16 9.3 4.7
6 2 16 17 4.8
6 2 16 11.4 6.4
6 -2 -16 15.7 4.5
-6 -2 16 5.1 6.6
-6 2 -16 11.5 5.7
0 -3 16 139.59 7.9
0 3 -16 136.49 6.4
0 3 -16 132.49 7.7
0 -3 -16 128.39 7.6
0 3 16 135.19 7.4
-1 3 16 602.34 22
1 3 -16 579.54 20.6
1 3 -16 633.14 23
-1 -3 -16 611.44 21.9
-1 -3 -16 635.34 23.7
1 -3 16 617.74 22.5
-1 3 16 634.64 23
1 -3 16 637.54 22.6
1 -3 -16 639.04 22.8
-1 -3 16 630.54 20.8
-1 3 -16 593.74 22.9
-1 3 -16 602.54 22.8
-1 -3 16 619.14 23.7
2 -3 16 810.92 30.2
-2 3 16 848.62 29.1
2 3 -16 864.31 30.1
-2 -3 -16 851.41 31.3
2 -3 16 831.22 28.5
-2 -3 -16 844.92 28
-2 3 16 831.02 30.2
-2 3 -16 857.81 30.3
-2 3 -16 860.41 29.8
2 3 16 825.02 27.9
2 3 16 827.42 29.9
-2 -3 16 842.32 31
2 -3 -16 854.21 29.5
3 3 -16 9.6 2.3
3 -3 16 8.6 3.6
-3 3 16 3.4 3.1
-3 3 16 5.1 2.3
3 3 -16 10.9 3.2
-3 -3 -16 2.9 2.7
-3 3 -16 7.1 2.5
3 -3 -16 7.1 2.6
-3 3 -16 7.7 3.3
3 3 16 5.4 3
3 3 16 9.4 3.2
-3 -3 16 0.5 2.6
4 3 -16 15.6 3.5
-4 -3 -16 18.7 5
-4 3 16 8.6 3.1
4 -3 16 12.7 4.3
4 3 -16 19.1 4.3
-4 3 -16 22 5.1
-4 3 -16 16.8 4.5
-4 -3 16 16.9 4.3
4 3 16 8.9 3.8
4 3 16 13 3.8
4 -3 -16 20.4 4.1
5 3 -16 10 3.4
5 -3 16 7 3.8
5 3 -16 5.4 3.6
-5 -3 -16 7.9 4.4
5 3 16 12.5 4.2
-5 3 -16 9.2 4.4
5 -3 -16 7 3.6
5 3 16 7.2 4.2
-5 -3 16 2.5 3.3
-5 3 -16 3.3 3.3
6 -3 16 87.29 9.3
-6 -3 -16 48.3 8.2
6 3 -16 89.09 9.9
-6 3 -16 82.89 8.9
6 3 16 76.69 8.2
6 3 16 66.09 9.3
0 -4 -16 34.2 4.7
0 -4 -16 34.8 3.7
0 -4 16 30.1 4.8
0 4 16 40.1 7.5
0 4 -16 28.9 4.1
0 4 -16 32.9 4.4
1 4 -16 527.95 18.3
1 -4 16 504.85 19.5
1 -4 16 497.35 19.7
-1 4 16 510.15 20.5
-1 -4 -16 500.55 19
-1 4 -16 509.65 19.2
-1 4 -16 522.85 19.9
1 -4 -16 542.15 19.9
1 4 16 516.85 19.7
-1 -4 16 519.95 20.9
-1 -4 16 517.65 17.6
-2 -4 -16 112.89 8.2
2 -4 16 97.49 7.2
2 -4 16 109.69 6.5
2 4 -16 116.69 7.4
-2 4 16 115.89 7
-2 -4 -16 106.39 6.1
2 4 -16 109.89 6.1
-2 4 -16 109.79 7.3
2 4 16 98.69 7.1
-2 -4 16 113.59 8.3
-2 4 -16 104.49 6.9
2 -4 -16 115.49 7
-3 4 16 114.09 7.4
3 -4 16 92.59 7.6
-3 -4 -16 115.69 8.6
3 4 -16 111.39 7.8
3 4 -16 108.19 6.6
-3 4 -16 111.79 7.8
3 4 16 109.59 7.6
-3 -4 16 117.99 8.5
-3 4 -16 107.49 7.8
3 4 16 104.49 6.9
3 -4 -16 109.69 6.9
-4 -4 -16 39.5 6.9
4 4 -16 44.2 5.9
4 -4 16 57.69 7.9
4 4 -16 51.09 5.8
-4 4 16 47.3 6.3
-4 -4 16 30.1 5.6
4 4 16 51.59 6.6
-4 4 -16 38.3 6
4 -4 -16 40.5 4.6
-4 4 -16 50.79 7.5
4 -4 -16 50.39 5.6
-5 -4 -16 16.9 5.4
5 4 -16 20.1 5.3
5 4 -16 27.8 5.3
-5 4 16 18 4.4
5 -4 16 26.6 6.2
5 4 16 37.3 6.5
-5 -4 16 21.4 5.7
5 -4 -16 23.6 5.5
6 4 -16 19.3 5.4
6 -4 16 24 6.2
-6 -4 -16 2.4 4.3
6 4 16 14.9 7.3
6 4 16 12.5 5.2
-6 4 -16 8.3 4.7
6 -4 -16 9.4 3.9
0 5 -16 51.79 4.1
0 -5 16 46.4 4.9
0 -5 -16 44.3 4.6
0 5 16 50.09 4.7
0 5 -16 57.49 4.9
1 5 -16 170.58 9
1 5 -16 159.08 7.9
-1 5 16 158.38 8.8
1 -5 16 178.78 9
-1 -5 -16 167.48 8.6
-1 -5 -16 160.78 9.5
1 -5 16 166.18 9.1
-1 -5 16 153.58 9.7
-1 5 -16 160.58 8.5
1 5 16 151.58 8.7
-1 5 -16 167.78 8.8
1 -5 -16 157.08 9.2
1 -5 -16 164.28 8.7
2 -5 16 77.99 6.4
-2 -5 -16 72.69 5.2
-2 -5 -16 72.69 6.7
-2 5 16 79.69 6
2 -5 16 81.19 5.7
2 5 -16 76.49 6.1
2 5 -16 70.29 5.1
2 -5 -16 80.49 6.4
2 5 16 78.39 6.1
2 -5 -16 75.39 5.5
-2 5 -16 63.69 5.7
-2 5 -16 71.19 5.7
-2 -5 16 80.49 7.1
3 5 -16 1.6 1.9
3 -5 16 3.8 3
-3 -5 -16 1 2.8
-3 5 16 1.6 2.6
3 5 -16 3.2 2.7
3 5 16 -1.4 2.1
-3 -5 16 1.4 2.4
-3 5 -16 0 2
3 -5 -16 1.8 1.9
-3 5 -16 2.4 2.5
3 -5 -16 3.1 2.7
4 5 -16 44.5 6.9
-4 -5 -16 22.4 5.5
-4 5 16 37 6
4 -5 16 29.7 5.6
4 5 -16 24.4 4.4
-4 -5 16 49.2 7.1
4 5 16 23 4.6
4 -5 -16 43.2 5.9
-4 5 -16 38.8 7.4
-4 5 -16 36.4 6.5
4 5 16 34.3 8.6
4 -5 -16 34.4 5.7
5 5 -16 -6.9 2.7
5 -5 16 1.6 3.7
-5 -5 -16 -0.6 3.6
-5 5 16 0.8 3.5
5 5 -16 -0.9 2.7
-5 -5 16 5.1 3.7
5 5 16 -4.6 2.9
-5 5 -16 3.1 3.5
5 -5 -16 0.4 3
0 6 -16 19.5 3.5
0 -6 -16 17.9 4.1
0 -6 -16 26.8 4.4
0 6 16 19.2 3.8
0 -6 16 24.4 4.5
0 -6 16 24.3 3.7
0 6 -16 22.6 3.8
1 -6 16 185.38 10.3
1 -6 16 177.88 9.5
1 6 -16 194.88 9.9
-1 6 16 182.98 9.7
1 6 -16 170.38 9.6
-1 -6 -16 186.28 10.4
-1 -6 16 179.88 10.8
1 -6 -16 174.38 9.3
1 -6 -16 193.28 10.3
-1 6 -16 194.08 9.6
-1 6 -16 194.98 9.9
1 6 16 168.38 9.4
2 6 -16 52.89 4.6
-2 -6 -16 44.1 4.3
-2 6 16 50.29 5.2
2 -6 16 52.49 4.8
2 -6 16 46.8 6.2
2 6 -16 55.19 5.2
-2 -6 -16 51.69 5.8
2 -6 -16 54.99 4.6
-2 -6 16 40.8 6.1
-2 6 -16 49.6 4.9
2 6 16 59.29 5.2
-2 6 -16 42.5 4.7
2 -6 -16 49.4 5.2
3 -6 16 48.3 6.7
3 6 -16 48.4 4.7
-3 -6 -16 73.39 9.5
3 6 -16 60.79 6
-3 6 16 38.3 5.7
-3 6 -16 51.99 5.7
3 -6 -16 49.99 5.2
3 -6 -16 53.89 5.9
-3 -6 16 39.8 6.7
3 6 16 49.7 5
-3 6 -16 64.49 8.2
4 6 -16 2.7 3.2
-4 6 16 -3.4 2.4
-4 -6 -16 -1.8 3.5
4 6 -16 2.1 2.5
4 -6 16 3.8 3
-4 6 -16 -1.8 2.6
4 6 16 4.4 2.9
4 -6 -16 2 2.4
-4 -6 16 -1.8 2.4
5 -6 16 51.09 8.6
-5 -6 -16 28.8 6.5
5 6 -16 31.3 6
5 6 -16 26 5.2
-5 6 16 38.5 6.8
-5 6 -16 28.9 6.3
-5 -6 16 36.5 7.3
5 -6 -16 29 5.2
5 6 16 54.39 7.5
0 -7 16 57.19 7.4
0 7 16 48.7 5
0 7 -16 44.3 4.4
0 -7 -16 43.6 5.9
0 -7 -16 52.89 9.1
1 7 -16 15.4 3.4
1 -7 16 15.9 4.3
1 7 -16 10.7 3
1 -7 16 17.5 3.8
-1 -7 -16 10.8 2.9
-1 7 16 20 3.9
-1 -7 -16 19 4.1
1 7 16 14.8 3.5
-1 7 -16 14.2 3.2
1 -7 -16 20 4.2
-1 7 -16 11.1 2.7
-1 -7 16 16.6 4.5
1 -7 -16 18.7 3.9
-2 -7 -16 112.99 7.5
2 -7 16 113.49 8.3
2 7 -16 115.69 7.1
-2 -7 -16 108.99 8.5
2 7 -16 109.49 7.7
-2 7 16 111.09 8
2 -7 16 116.09 7.8
-2 7 -16 124.99 8.4
2 7 16 105.79 7.4
2 -7 -16 107.39 8.2
-2 -7 16 118.59 9
3 -7 16 35.1 6.4
-3 7 16 32 5.5
3 7 -16 29.4 5.5
-3 -7 -16 41.2 6.7
3 7 -16 36.7 5.2
-3 7 -16 30.1 5.7
-3 -7 16 34.6 6.6
3 -7 -16 30.1 5.4
3 7 16 30.2 4.6
4 -7 16 6.3 4
-4 -7 -16 19.1 5.4
4 7 -16 9.9 3.2
4 7 -16 12.3 3.9
4 7 16 16.1 3.8
-4 -7 16 5.7 3.4
4 -7 -16 19.4 4.7
-5 7 16 52.09 8.3
-5 -7 -16 54.89 9.5
5 7 -16 46.9 7.1
5 -7 16 70.29 9.6
5 7 16 40.6 6
-5 -7 16 48.9 7.5
5 -7 -16 35.1 5.9
-5 7 -16 42.1 8.3
0 8 -16 35.3 4.9
0 8 -16 36.9 4.2
0 -8 -16 41.6 5.7
0 -8 16 44.6 6.5
0 8 16 41.3 5.7
0 -8 -16 50.09 6.4
-1 -8 -16 19.4 3.8
1 8 -16 18.8 3.3
-1 -8 -16 21.2 4.8
-1 8 16 20.9 3.8
1 -8 16 28.2 5.3
1 -8 16 28.2 4.6
1 8 -16 26.4 4.5
-1 -8 16 23.7 5.3
1 -8 -16 19.9 4.3
-1 8 -16 24.1 4.3
1 8 16 21.3 4.3
2 -8 16 12.9 3.5
2 -8 16 12.5 4.1
-2 -8 -16 6.7 3.3
-2 8 16 8.5 2.8
2 8 -16 12.8 3.5
2 8 -16 6.4 3.1
-2 -8 -16 9.2 3.9
2 -8 -16 13.9 3.8
-2 8 -16 10.5 3.4
2 8 16 7 3.1
-2 -8 16 15.3 4.8
-3 -8 -16 41.3 7.4
3 -8 16 30.3 5.9
3 8 -16 29.5 5.2
3 8 -16 30 4.7
-3 8 16 25 5.2
-3 -8 16 23.3 6
3 8 16 38.3 5.8
3 -8 -16 19.9 4.7
-3 8 -16 26.2 5.4
4 8 -16 21.7 5.2
-4 8 16 17.2 4.5
4 -8 16 19.1 4.9
-4 -8 -16 16.7 5.7
4 8 -16 34.7 6.2
-4 -8 16 26.4 6.4
-4 8 -16 22.4 5.8
4 -8 -16 20.9 5.1
-5 8 16 11.3 4.5
5 8 -16 12.1 4.9
-5 8 -16 8.6 5.1
0 -9 -16 1.7 3
0 -9 16 5.2 3.4
0 9 -16 1.8 2.6
0 9 16 9.3 3.4
1 9 -16 24.8 4.5
1 -9 16 20.6 4.9
-1 -9 -16 19.9 4.5
-1 9 16 21.7 4.4
1 9 -16 19.5 4.1
-1 -9 -16 9.7 4
-1 9 -16 19.3 4.4
1 9 16 13.8 3.3
1 -9 -16 18.5 4.3
-1 -9 16 25.2 6
-2 9 16 3.4 3.2
-2 -9 -16 0.3 3.1
2 -9 16 -0.9 2.8
2 9 -16 1 2.6
2 -9 16 2.3 2.3
2 9 -16 1 2.9
-2 -9 -16 -2.5 3.3
2 9 16 6.1 2.9
-2 -9 16 -0.1 3.1
2 -9 -16 5.6 3.5
-2 9 -16 0.6 2.5
3 9 -16 23.9 4.8
-3 -9 -16 23.4 5.7
3 -9 16 17.3 4.8
-3 9 16 19.5 4.9
-3 9 -16 17.6 4.6
3 -9 -16 20.8 5.3
-3 -9 16 14 5
3 9 16 20 4.2
-4 -9 -16 15.4 5.8
-4 9 16 12.2 4.6
4 -9 16 9.7 5.3
4 9 -16 4.7 4
4 9 -16 12 4.5
4 -9 -16 9.1 3.8
-4 9 -16 4.8 4.2
4 9 16 8.3 3.9
-4 -9 16 -1.1 4
0 10 16 -0.5 2.4
0 -10 16 7.4 3.2
0 10 -16 3.8 2.8
0 -10 -16 -2.5 2.8
-1 -10 -16 16.1 4.6
1 10 -16 14.6 3.8
1 -10 16 14.9 4.2
-1 10 -16 11 3.4
1 10 16 19.1 4.3
2 -10 16 35.3 7.2
-2 -10 -16 35.6 7.5
-2 -10 -16 20.6 4.6
2 -10 16 25 5
-2 10 16 21.2 4.7
-2 10 -16 27.1 5.9
2 10 16 33.1 6.7
2 -10 -16 26.5 5.6
-2 -10 16 37.5 7.5
-3 10 16 -2.4 2.8
3 10 -16 2.7 3.1
-3 -10 -16 -5.5 2.9
3 10 -16 0.8 3.8
3 -10 16 -0.6 3.9
-3 10 -16 0.7 3.1
3 10 16 3.2 3.2
3 -10 -16 -1 3.3
-3 -10 16 -4.2 3.2
-4 10 16 43.1 7.5
4 10 -16 21.3 5.6
-4 -10 -16 31.5 7.1
4 -10 16 38.7 8.3
4 10 -16 33.7 8
-4 10 -16 48 8
-4 -10 16 43.2 8.3
0 -11 16 20.7 5.3
0 11 -16 7.3 3
0 -11 -16 10.9 4.1
0 11 16 6.1 3.7
-1 -11 -16 14.5 4.8
1 11 -16 7.7 3.4
1 -11 16 16.5 5.2
-1 11 16 7.4 3.7
-1 11 -16 6.6 3.7
-1 -11 16 14.1 5.5
1 11 16 8.1 3.2
1 -11 -16 8.5 4.7
-2 11 16 -0.2 2.9
2 11 -16 4.9 3.5
2 -11 16 3.9 3.5
-2 11 -16 -2.1 3.4
-2 -11 16 4.2 3.9
2 11 16 4.2 3.3
2 -11 -16 6.6 4.4
3 11 -16 6.7 3.9
3 -11 16 -2.7 4.5
-3 11 16 1 3.7
-3 -11 16 5.9 5.2
3 11 16 2.1 3
-3 11 -16 3.3 4.4
3 -11 -16 5.8 4.6
0 12 -16 5.5 2.8
0 -12 -16 10.7 4.7
0 -12 16 9.8 3.8
0 12 16 5.7 3.3
-1 -12 -16 13.2 4.9
1 -12 16 15 4.9
-1 12 16 17.1 4.6
1 12 -16 8.1 3.8
-1 12 -16 10.1 3.6
-1 -12 16 8.2 4.6
1 12 16 2.7 3.3
1 -12 -16 10.4 5
2 12 -16 5 3.5
2 -12 16 1.7 3.9
-2 12 16 0.6 4
-2 12 -16 8.5 4.7
-2 -12 16 1.2 4.5
2 12 16 4.7 3.1
2 -12 -16 4 4.4
0 0 17 7.8 2.5
0 0 17 11.1 2.5
0 0 -17 11.5 2.8
1 0 -17 135.39 7.9
1 0 17 138.69 7.8
-1 0 17 146.19 7
-1 0 -17 138.89 6.3
1 0 17 132.99 7.1
-1 0 -17 137.19 8.6
-1 0 17 148.79 8.5
2 0 -17 22.1 3.7
2 0 17 17.6 2.9
-2 0 -17 20.9 4.2
-2 0 17 18.6 4.6
2 0 17 25.3 4.4
-2 0 17 18.7 3
-2 0 -17 21.6 3.5
-3 0 17 377.26 17.1
-3 0 -17 385.76 17.8
3 0 -17 400.96 16.8
-3 0 -17 385.16 16.5
-3 0 17 384.76 14.9
3 0 17 379.96 17
-4 0 17 42 6.1
4 0 -17 49.9 5.5
4 0 17 53.89 5.9
-4 0 -17 61.29 8.3
-5 0 -17 45.8 11.2
5 0 -17 52.99 9.1
-5 0 17 33.3 5.9
5 0 17 33.8 7
-6 0 -17 -9 3.6
6 0 -17 7.7 4.2
6 0 17 -1.3 6
6 0 17 3.9 4.3
-6 0 17 -3.8 3.6
0 1 -17 293.97 12.9
0 1 -17 280.67 10.3
0 -1 -17 298.27 13
0 -1 17 294.77 12.1
0 -1 17 285.37 12.7
0 1 17 274.47 12
0 1 17 285.67 12.4
1 1 -17 267.17 15.5
-1 -1 -17 250.77 16.2
-1 1 17 255.37 10.7
-1 1 17 277.97 12.3
1 -1 17 249.58 11
1 1 -17 238.98 8.8
1 -1 17 252.17 11.5
-1 1 -17 249.78 10.2
1 -1 -17 252.07 11.8
-1 1 -17 257.17 12.1
-1 -1 17 245.18 10.4
1 1 17 253.57 11.6
-1 -1 17 256.87 12.2
1 1 17 258.27 10.8
-2 -1 -17 384.86 16.6
2 -1 17 387.66 15.9
-2 1 17 349.87 14
2 1 -17 365.56 15.5
-2 1 17 369.26 16.1
2 -1 17 364.06 13.7
2 1 -17 336.77 12.8
-2 -1 17 347.67 16
-2 1 -17 356.26 16
-2 -1 17 367.36 14.4
2 1 17 354.56 15.5
2 -1 -17 365.16 15.4
3 1 -17 86.09 6.7
-3 1 17 98.89 7.4
3 -1 17 79.39 6.8
-3 1 17 85.79 5.7
-3 -1 -17 83.69 7.2
-3 1 -17 84.99 7.1
3 1 17 100.09 7.3
-3 -1 17 84.99 7.2
-3 1 -17 87.49 6.5
3 -1 -17 92.69 6.8
4 -1 17 0.6 2.5
-4 1 17 4.7 2.6
-4 -1 -17 8.2 3.9
4 1 -17 11.3 3.7
-4 1 -17 5.7 2.7
-4 1 -17 5.7 3.5
4 -1 -17 8.5 3.1
4 1 17 8.5 3.1
4 1 17 9.3 4.4
-4 -1 17 4.9 3.2
-5 -1 -17 21.4 7.4
5 -1 17 16.2 4.6
-5 1 17 9.9 4
5 1 -17 22.1 5.9
5 -1 -17 22.5 4.6
5 1 17 21.4 5.1
-5 1 -17 13.9 4.6
-5 -1 17 10.9 4
-5 1 -17 22 5.6
5 1 17 28.8 6
6 1 -17 5.1 4.2
6 -1 17 -5.5 3.3
-6 -1 -17 -0.6 4.5
6 1 17 -1.6 5
6 1 17 0.7 3.4
-6 1 -17 -3.3 3.7
6 -1 -17 5.9 3.5
-6 -1 17 -4 3.5
0 2 17 26.5 4
0 2 -17 25.4 4.1
0 2 17 32.5 4.3
0 2 -17 22.1 2.3
0 -2 17 31 3.4
0 -2 17 35.8 4.9
0 -2 -17 29.6 4.3
-1 2 17 314.57 12.8
1 2 -17 292.67 11.1
1 -2 17 321.07 13.2
-1 -2 -17 309.37 17.2
-1 2 17 305.97 15.1
1 2 -17 293.67 17.8
1 -2 17 329.77 13.6
1 -2 -17 320.07 13.7
-1 2 -17 317.47 12.4
-1 2 -17 298.17 13.7
-1 -2 17 308.47 15.6
-1 -2 17 322.37 12
-2 2 17 679.13 23.8
2 -2 17 671.83 25.1
2 2 -17 694.63 25.1
2 -2 17 676.93 23.2
-2 -2 -17 630.84 25.7
2 2 -17 653.03 22.2
-2 -2 -17 661.33 22.7
-2 2 -17 671.73 25.4
2 -2 -17 687.63 24.7
2 2 17 673.93 23.1
-2 2 -17 638.44 24.1
-2 -2 17 681.43 25.9
2 2 17 669.33 24.9
-2 -2 17 664.13 22.2
-3 -2 -17 90.69 7.6
3 -2 17 86.99 7.1
3 2 -17 86.39 5.2
3 2 -17 93.09 6.8
-3 2 17 88.89 7.1
3 -2 -17 92.09 6.5
-3 -2 17 87.39 7.4
3 2 17 81.79 6.3
-3 2 -17 94.29 7.3
3 2 17 91.79 6.9
-4 -2 -17 59.89 8.1
4 -2 17 60.89 8
4 2 -17 60.39 6
-4 2 17 51.79 5.6
-4 2 17 58.19 5.5
4 2 17 57.59 6.1
-4 2 -17 62.59 8.5
-4 -2 17 42.7 6.1
-4 2 -17 51.99 5.8
4 2 17 61.49 6.4
4 -2 -17 58.49 5.8
-5 -2 -17 4.5 4.9
5 -2 17 4 3.5
5 2 -17 3.6 3.5
-5 2 17 -1.8 2.4
5 -2 -17 3.9 2.8
-5 2 -17 0.7 2.7
-5 -2 17 -1.3 3
5 2 17 4.8 4.1
5 2 17 10.1 4.1
-5 2 -17 -1.5 3.4
6 -2 17 30.7 6.7
6 2 -17 44.1 7.9
-6 -2 -17 20.3 6
6 2 17 22.1 6.5
-6 2 -17 17.9 6.2
6 2 17 20.7 5
-6 -2 17 20.6 5.6
6 -2 -17 26.8 5.7
0 3 -17 71.59 5.6
0 3 -17 77.99 4.6
0 -3 -17 74.79 5.9
0 -3 17 74.99 5.9
0 -3 17 80.29 5.2
1 -3 17 301.97 13.3
1 3 -17 337.67 14.1
1 -3 17 317.37 13.6
-1 3 17 298.87 13.7
-1 -3 -17 334.97 13.1
1 3 -17 301.17 11.7
-1 3 17 311.77 13.9
-1 -3 -17 312.97 14.4
-1 -3 17 307.57 14.4
-1 -3 17 312.87 11.9
1 -3 -17 322.97 13.8
1 3 17 314.37 13.6
-1 3 -17 310.67 13.9
2 -3 17 39.4 4.3
2 -3 17 41.8 5.5
2 3 -17 48.5 5.1
2 3 -17 42 4.4
-2 3 17 38.5 4.1
-2 -3 -17 48.3 6.7
-2 3 17 46.6 5.2
-2 3 -17 34 5
2 3 17 39.5 5.4
-2 -3 17 41.2 6.2
2 -3 -17 45.4 4.5
-2 3 -17 44 4.4
-3 3 17 39.6 5.2
-3 -3 -17 41 6.5
3 3 -17 35.2 3.6
3 3 -17 42.5 4.8
3 -3 17 57.39 7.3
-3 3 17 46.6 6.7
-3 -3 17 50.09 7.3
3 3 17 40.8 6
3 -3 -17 46.1 4.7
-3 3 -17 37.2 6.1
-3 3 -17 42.3 6
3 3 17 53.79 5.3
-4 -3 -17 10.6 4.6
4 -3 17 7.8 3.8
4 3 -17 8.8 2.8
4 3 -17 12.1 3.7
-4 3 17 4.8 3.1
4 3 17 6.4 3.5
4 3 17 16.9 3.9
-4 3 -17 11.6 4.2
-4 3 -17 14.9 4.3
-4 -3 17 8.8 3.5
4 -3 -17 12.6 3.6
5 -3 17 1.9 2.9
-5 -3 -17 -0.2 3.8
5 3 -17 3.4 3.1
-5 3 -17 -0.3 4.8
5 3 17 0.9 2.9
5 3 17 3.7 4.2
5 -3 -17 1 2.9
-5 3 -17 -1.7 3.4
-6 -3 -17 26.3 6.6
6 -3 17 44.5 8.6
6 3 -17 35.9 7.4
6 -3 -17 24.8 5.3
-6 3 -17 30.2 6.8
-6 -3 17 19.6 6
6 3 17 31.4 5.8
0 -4 17 98.59 5.9
0 -4 -17 98.39 6.4
0 4 17 91.79 6.2
0 -4 17 91.49 7.5
0 -4 -17 100.89 7.4
0 4 -17 95.69 8.1
0 4 -17 88.59 5.4
1 -4 17 308.77 14
1 4 -17 314.77 12.5
1 4 -17 333.77 14.3
-1 -4 -17 330.07 13.6
-1 4 17 327.27 13.8
1 -4 17 324.67 14
-1 -4 -17 309.57 14.8
-1 -4 17 321.17 12.1
-1 -4 17 328.37 15.1
-1 4 -17 323.87 14.2
-1 4 -17 329.87 13.5
1 -4 -17 324.77 14.1
1 4 17 334.07 14.1
-2 4 17 0.2 1.9
-2 -4 -17 3.5 2.8
2 -4 17 4.2 2.5
2 4 -17 1.3 1.8
2 4 -17 0.5 2.1
2 -4 17 2 1.8
-2 -4 -17 4.1 2.3
2 -4 -17 1.4 2
-2 4 -17 3.5 1.8
-2 -4 17 -0.8 2.8
2 4 17 1.4 2.1
-2 4 -17 -1.4 1.8
-3 4 17 2.8 2.5
3 -4 17 6.4 3.4
3 4 -17 4.8 2.4
-3 -4 -17 -1.6 1.8
3 -4 -17 5.4 2.5
-3 -4 17 -0.3 2.3
3 4 17 1 2.3
-3 4 -17 1.2 2.5
-3 4 -17 3.2 2.6
-4 4 17 10.4 3.3
-4 -4 -17 14 4.6
4 4 -17 17.4 4.3
4 -4 17 6.9 4
4 4 -17 8.5 2.9
4 -4 -17 15.4 3.8
-4 4 -17 10.4 3.5
4 4 17 6.9 3.1
-4 4 -17 11.7 4.3
4 -4 -17 12.2 3.2
-4 -4 17 8.3 3.5
5 -4 17 1.4 3.6
5 4 -17 3.2 2.5
-5 -4 -17 2.4 3.5
-5 4 -17 4.4 4.1
-5 -4 17 2.8 3.5
5 -4 -17 1.7 2.9
5 4 17 4.4 3.6
0 -5 17 189.68 10.7
0 5 -17 179.48 12.4
0 5 -17 200.48 9.3
0 -5 -17 195.38 10.2
0 -5 17 199.68 9.3
0 -5 -17 211.18 14.9
0 5 17 201.28 10
-1 -5 -17 320.67 13.4
-1 -5 -17 300.07 14.5
1 5 -17 290.87 12.4
1 -5 17 306.87 14.1
-1 5 17 314.27 13.7
1 -5 17 311.47 13.6
1 5 -17 302.27 13.8
1 5 17 311.67 13.8
1 -5 -17 301.07 14
1 -5 -17 321.37 14.4
-1 -5 17 302.07 14.9
-1 5 -17 323.37 13.5
-1 5 -17 309.57 15
2 5 -17 49.8 4.2
2 -5 17 48.6 4.5
-2 5 17 45.5 4.8
2 5 -17 55.59 5.5
2 -5 17 51.19 5.5
-2 -5 -17 49.99 6.7
-2 -5 -17 53.69 4.5
2 5 17 44.2 5
-2 5 -17 58.59 5.2
-2 5 -17 48.7 4.8
2 -5 -17 53.69 5.1
-2 -5 17 52.69 7.4
2 -5 -17 54.89 5.6
3 5 -17 38.1 4.1
-3 5 17 32.9 5.4
-3 -5 -17 32.4 6.6
3 -5 17 27.5 5.1
3 5 -17 32.3 5
-3 5 -17 27.3 5.1
-3 -5 17 42 6.3
-3 5 -17 38.5 6.1
3 5 17 28.4 4.7
3 -5 -17 40.1 5.4
3 -5 -17 40.9 6.6
4 5 -17 64.19 6.6
-4 5 17 49.2 6.8
4 5 -17 52.29 5.2
-4 -5 -17 54.69 8.1
4 -5 17 66.89 8.6
-4 5 -17 46.5 7.4
4 -5 -17 44.7 6.6
-4 -5 17 46.1 7.2
-4 5 -17 49.5 11.3
4 -5 -17 52.29 8.2
4 5 17 56.09 6
-5 -5 -17 10.4 4.6
5 -5 17 20.3 5.2
5 5 -17 17.8 4.9
5 5 17 15.3 4.6
-5 -5 17 18.3 5.2
5 -5 -17 15.4 4.4
-5 5 -17 28.7 6.3
0 -6 17 143.69 9.3
0 -6 -17 141.09 8.6
0 -6 -17 154.68 8.9
0 6 -17 151.78 8.6
0 6 17 141.29 8.5
0 -6 17 151.98 7.8
1 -6 17 64.59 5.7
-1 6 17 62.89 5.5
1 6 -17 58.19 5.5
1 -6 17 68.09 5.8
-1 -6 -17 54.89 5
-1 -6 -17 64.19 5.9
-1 -6 17 56.49 6.1
1 -6 -17 57.79 5.9
-1 6 -17 66.69 5.3
1 6 17 62.99 5.4
1 -6 -17 69.69 8
2 6 -17 27.8 4
2 -6 17 27.4 4.6
2 6 -17 28.5 4.8
-2 -6 -17 19.1 4.2
-2 -6 -17 23.7 4
-2 6 17 19 3.9
-2 6 -17 31.1 5
2 -6 -17 32.1 5.2
2 6 17 24.7 4.3
-2 6 -17 26.9 4.6
-2 -6 17 27.9 4.9
2 -6 -17 32.6 5.3
-3 6 17 49.4 5.5
-3 -6 -17 63.99 9.1
3 -6 17 52.99 7.6
3 6 -17 51.59 5.5
3 6 -17 51.89 5
3 -6 -17 38.2 6
-3 6 -17 50.79 7.5
-3 -6 17 62.89 6.8
-3 6 -17 51.79 8.9
3 6 17 51.49 5.5
3 -6 -17 46 8.4
4 -6 17 24 8.4
4 6 -17 18.6 4.1
4 6 -17 30 6.2
-4 6 17 21.3 4.6
-4 -6 -17 24.2 6.8
-4 6 -17 23.3 5.1
4 6 17 19.7 4.1
5 -6 17 57.99 9
-5 6 17 44.7 7.7
5 6 -17 32.4 5.9
5 -6 -17 43.6 7.1
-5 -6 17 49.3 8.4
-5 6 -17 53.19 9
5 6 17 61.89 6.7
0 7 17 89.39 6.9
0 7 -17 110.39 7.2
0 -7 -17 102.49 7.4
0 -7 17 99.79 7.9
0 7 -17 101.59 6.8
0 -7 -17 108.99 7.3
1 7 -17 21 3.9
1 -7 17 30.1 4.9
1 7 -17 21.5 3.5
-1 7 17 21 4.1
-1 -7 -17 24.1 4.2
1 -7 17 20 4.1
-1 -7 -17 23.6 4.6
1 7 17 22 4.1
-1 -7 17 20.3 4.4
-1 7 -17 22.3 4.2
1 -7 -17 24.8 4.4
-1 7 -17 15.2 3.7
-2 -7 -17 2.1 2.6
2 7 -17 4.1 2.3
2 -7 17 4.5 2.3
-2 7 17 2.5 2.5
-2 -7 -17 0.6 2.5
2 -7 17 1.8 2.5
2 7 -17 -1.3 1.8
-2 7 -17 1.6 1.9
-2 -7 17 -1.7 2.2
2 7 17 1.9 2.4
2 -7 -17 2.8 2.4
-3 -7 -17 18.3 4.7
3 7 -17 8.6 3
3 7 -17 10.5 3.5
-3 7 17 14.7 3.6
3 -7 17 14.8 4.3
3 7 17 19.9 4.2
3 -7 -17 22.8 5.3
-3 7 -17 16.9 4
-3 -7 17 13.8 4
-4 7 17 12.8 4.1
-4 -7 -17 15.6 5.8
4 -7 17 24.8 6.1
4 7 -17 16 4.5
4 7 -17 17.8 4.2
-4 7 -17 20.2 5.5
-4 -7 17 19.4 5.3
4 -7 -17 12.4 3.9
5 7 -17 19.9 5.2
-5 -7 -17 25 7
-5 7 17 15.8 4.4
5 -7 17 29.7 6.6
5 7 -17 26.7 6.9
-5 7 -17 22 5.9
5 7 17 20.8 4.9
-5 -7 17 27 5.8
5 -7 -17 24 5.4
0 8 17 0.7 2.4
0 -8 -17 0.6 2.4
0 -8 -17 0.9 2.1
0 8 -17 0.7 2.5
0 8 -17 0.9 2.1
0 -8 17 2.7 2.7
-1 -8 -17 12 3.7
-1 8 17 16.8 4.6
1 -8 17 10.8 3.8
1 8 -17 16 3.5
1 -8 17 8.5 3.1
-1 -8 -17 13.4 3.4
1 8 -17 10.8 3
1 -8 -17 13.1 4
-1 -8 17 22.6 5
1 8 17 16.5 3.8
-1 8 -17 13.7 3.7
2 8 -17 56.19 5.8
2 8 -17 63.49 5.6
-2 -8 -17 53.59 7.2
2 -8 17 55.29 7.1
-2 -8 -17 57.99 7
2 -8 17 53.69 7
-2 8 17 50.99 5.8
2 -8 -17 63.69 6.4
-2 8 -17 52.29 5.8
2 8 17 55.19 5.6
-2 -8 17 66.89 8.9
-3 8 17 135.49 12.5
-3 -8 -17 99.69 9.3
3 8 -17 111.59 8.3
3 8 -17 106.89 7.9
3 -8 17 118.09 9.2
-3 -8 17 108.49 9.7
3 8 17 114.19 8.2
3 -8 -17 116.09 9.1
-3 8 -17 123.99 9.4
4 8 -17 20.1 4.6
-4 8 17 24.9 5.6
4 8 -17 33 6.3
-4 -8 -17 25.5 6.3
4 -8 17 40.8 7.6
4 -8 -17 21.5 4.7
4 8 17 39.5 6.1
-4 -8 17 33.2 6.7
-4 8 -17 47.1 7.8
0 -9 -17 28.6 5.8
0 9 -17 29.4 4.9
0 9 17 29.3 5.3
0 -9 17 35.6 6
1 -9 17 41.8 6.6
-1 9 17 27.8 5
-1 -9 -17 32.3 5.9
1 9 -17 29.8 5
-1 -9 -17 23.8 5.3
1 9 -17 24.9 4.6
-1 9 -17 35.9 5.5
1 -9 -17 34.5 5.9
1 9 17 25.8 4.9
-1 -9 17 31.8 6.1
2 -9 17 68.69 6.9
-2 -9 -17 57.09 8.1
-2 9 17 41.7 7.7
2 9 -17 46.3 5.4
-2 -9 -17 65.19 6.6
2 9 -17 41.2 6
2 -9 17 57.19 6.1
2 -9 -17 42.2 6.9
-2 9 -17 50.39 5.8
2 9 17 55.19 6.1
-2 -9 17 59.59 9.1
-3 9 17 25.1 5.3
3 9 -17 8.2 5.6
3 9 17 13.7 4.2
-3 -9 17 17.2 5.4
-3 9 -17 13.8 4.6
3 -9 -17 11.3 4.3
4 -9 17 36.5 7.9
4 9 -17 41.3 7.8
-4 9 17 33.7 6.8
-4 -9 -17 36.4 7.3
4 9 -17 20.9 5.2
4 -9 -17 31.1 6.9
-4 9 -17 32.2 7.5
-4 -9 17 34.7 7.5
4 9 17 29.9 5.5
0 -10 17 8 5.6
0 -10 -17 5.8 3.2
0 10 -17 11.8 3.5
0 10 17 10.5 5
1 10 -17 -0.9 2.4
-1 10 17 1.3 2.7
-1 -10 -17 2.4 3.4
1 -10 17 1.8 2.8
-1 -10 17 -0.1 3
1 -10 -17 -2.7 2.8
1 10 17 -1.3 3.8
-1 10 -17 -2.1 2.6
2 -10 17 -0.6 2.5
-2 -10 -17 2.6 5.3
-2 10 17 2.1 3.4
2 10 -17 1.4 3
-2 -10 17 6.1 4.2
2 -10 -17 5.4 3.4
-2 10 -17 5.7 3.4
2 10 17 4.5 3.3
-3 -10 -17 -1.5 3.9
3 10 -17 5.4 4.1
-3 10 17 8.8 4.3
3 10 -17 18.1 4.5
3 -10 17 -0.8 3.5
3 10 17 6.6 3.7
-3 -10 17 12.1 5.3
3 -10 -17 14.3 4.9
-3 10 -17 5.1 3.2
0 -11 -17 55.49 7.8
0 11 -17 59.39 6.2
0 -11 17 47.4 7.5
0 11 17 34.4 5.9
1 -11 17 24.1 5.7
-1 -11 -17 20.3 5.1
1 11 -17 22.3 5.1
-1 11 17 24.2 5.3
-1 11 -17 34.3 6.8
1 11 17 23.5 4.6
-1 -11 17 29.3 6.7
1 -11 -17 36.5 7
2 11 -17 10.2 4.2
-2 11 17 12.9 4.6
2 -11 17 9.3 4
-2 11 -17 24.4 5.6
-2 -11 17 24.3 5.7
2 11 17 17.2 4.3
2 -11 -17 7.8 4
3 11 -17 3.3 3.6
-3 11 17 3.7 4.6
3 11 17 -0.5 3.3
-3 11 -17 3.5 4.5
0 -12 -17 -0.6 4.5
0 12 17 3 3.9
0 12 -17 1.2 2.9
0 -12 17 -5.7 3.7
-1 12 17 71.89 8.2
1 12 -17 72.09 7.5
-1 -12 -17 72.29 7.7
1 -12 17 80.19 8.4
1 -12 -17 86.79 9.2
-1 -12 17 65.99 9.5
-1 12 -17 76.49 8.1
1 12 17 83.69 7.7
0 0 18 2200.58 68.59
0 0 18 2198.78 69.39
0 0 -18 2150.78 70.49
1 0 18 4.8 3.8
-1 0 18 2.4 1.8
-1 0 18 0 2.3
1 0 18 -1.3 1.4
-1 0 -18 4.1 2.6
1 0 -18 2.3 2.1
-2 0 18 159.88 10
2 0 18 179.98 10
-2 0 -18 187.58 10.7
-2 0 -18 177.88 8.7
-2 0 18 180.88 8.3
2 0 18 186.28 8.2
2 0 -18 178.68 9.7
-3 0 -18 444.06 18.1
-3 0 -18 419.36 19.4
3 0 -18 424.16 18.3
-3 0 18 431.56 16.4
3 0 18 444.66 18.9
-3 0 18 434.26 19
-4 0 18 17.4 4.9
-4 0 -18 18.6 5.1
4 0 -18 26 5.3
4 0 18 20.5 5
-5 0 -18 32.8 7.3
5 0 18 26.1 5.7
5 0 -18 33.3 5.7
-6 0 -18 -5 4.1
6 0 -18 3.7 3.7
6 0 18 -8.5 5.5
-6 0 18 -10.4 3.5
6 0 18 -0.1 3.5
0 1 18 31 4.2
0 1 -18 28.9 3.1
0 -1 18 31.4 4.7
0 -1 -18 37.5 5.4
0 1 -18 34.7 4.8
0 1 18 37.4 4
0 -1 18 35 3.8
-1 1 18 58.69 4.6
-1 1 18 58.99 5.4
1 -1 18 63.39 5.2
-1 -1 -18 58.69 5.6
1 1 -18 56.29 5.1
1 -1 18 61.79 4.8
-1 -1 18 66.19 4.5
-1 1 -18 57.89 4
-1 -1 18 59.99 5.5
1 -1 -18 65.59 5.4
-1 1 -18 62.99 5.6
1 1 18 61.89 4.6
1 1 18 59.39 5.4
2 -1 18 33.8 5.1
-2 1 18 43.5 3.9
2 1 -18 39.6 4.4
-2 1 18 43.4 6.2
2 -1 18 35.7 3.4
-2 -1 -18 37.5 5.3
2 -1 -18 38.1 5.2
-2 -1 18 32.9 3.3
-2 1 -18 42.2 4.8
2 1 18 26.6 4.5
-2 -1 18 38.5 6.1
3 -1 18 242.78 12.7
3 1 -18 242.38 12.4
-3 1 18 241.38 12.8
-3 1 18 245.08 11.1
-3 -1 -18 255.17 13.8
3 1 18 260.17 13
-3 1 -18 214.38 11.8
-3 1 -18 244.18 13.2
-3 -1 18 260.07 13.4
3 -1 -18 255.57 12.5
4 -1 18 19.9 4.9
-4 -1 -18 15.9 4.9
4 1 -18 20.6 4.2
-4 1 18 16.5 4.9
4 -1 -18 9.6 3.5
-4 -1 18 15.3 4.7
4 1 18 11 4.2
-4 1 -18 14.3 4.2
4 1 18 14.9 4.4
-4 1 -18 12.6 4.1
5 1 -18 60.39 6.6
-5 -1 -18 87.69 11.3
5 -1 18 56.69 8.2
5 1 18 57.29 8.1
5 1 18 61.19 6.9
6 1 -18 -3.7 2.9
6 -1 18 -6.1 4
-6 -1 -18 -1.8 4.5
-6 1 -18 -2.9 5.1
-6 -1 18 -8.5 3.8
6 1 18 -0.6 7.2
6 1 18 -1.6 3.2
6 -1 -18 4 3.8
0 -2 -18 145.69 8.6
0 2 -18 134.89 8.3
0 -2 18 145.99 7.6
0 2 18 140.99 8
0 -2 18 156.28 8.7
0 2 -18 143.99 6.5
-1 -2 -18 219.18 11.2
1 2 -18 194.68 10.2
1 -2 18 194.08 10
1 2 -18 198.68 7.9
-1 2 18 186.88 10.2
-1 2 18 208.18 9.6
1 -2 18 200.18 9.8
-1 -2 18 201.08 10.9
-1 2 -18 205.98 9.1
1 2 18 197.68 10.1
-1 2 -18 216.78 10.9
-1 -2 18 203.68 8.8
1 -2 -18 208.48 10.4
2 -2 18 228.18 11.8
-2 2 18 255.37 12.4
-2 -2 -18 245.68 12.9
2 2 -18 245.98 12.1
-2 2 18 241.38 11.6
-2 -2 18 248.38 9.9
-2 2 -18 235.08 12.2
-2 2 -18 234.98 11.2
-2 -2 18 228.78 12.3
2 -2 -18 239.38 11.6
2 2 18 248.98 12.1
-3 -2 -18 33.5 6.1
3 -2 18 25.9 5.1
-3 2 18 21.1 3.8
-3 2 18 18.7 4.5
3 2 -18 27.6 4.8
-3 -2 18 26.8 5.5
3 -2 -18 31.6 4.8
-3 2 -18 16.6 4
-3 2 -18 26.5 5.4
3 2 18 22.9 4.8
-4 2 18 96.49 7.9
4 -2 18 103.89 8.5
-4 2 18 91.59 8.1
4 2 -18 102.29 8
-4 -2 -18 103.79 9
4 2 18 88.49 10.3
-4 2 -18 96.09 7.8
-4 2 -18 105.79 8.9
4 -2 -18 99.19 7.6
4 2 18 90.89 7.9
-4 -2 18 110.39 8.4
-5 2 18 33.1 6
5 -2 18 20.1 5.1
5 2 -18 32.7 6
-5 -2 -18 31.1 6.9
-5 -2 18 20.5 4.8
5 2 18 18.8 4.8
-5 2 -18 15 5.3
-5 2 -18 34.2 10.2
0 -3 18 1.9 1.7
0 -3 18 6.5 2.1
0 3 -18 0.6 1.9
0 -3 -18 3.1 2.3
0 3 18 4.3 2.3
0 3 -18 2 1.4
-1 -3 -18 387.66 15.3
1 -3 18 382.36 15.8
-1 3 18 397.06 15.6
1 3 -18 404.96 16.5
1 -3 18 395.96 16
-1 -3 -18 378.26 16.8
1 3 -18 364.66 13.8
-1 3 18 392.16 16.4
-1 3 -18 379.06 16
1 3 18 380.26 16
1 -3 -18 401.56 16.4
-1 3 -18 370.36 16.3
-1 -3 18 366.86 15
-1 -3 18 370.86 16.8
-2 -3 -18 331.47 15.7
2 3 -18 321.67 14.6
-2 -3 -18 313.77 12.7
2 -3 18 326.77 13.3
-2 3 18 316.27 14.8
-2 3 18 332.17 13.9
2 3 -18 303.87 12.6
2 -3 18 333.67 14.9
-2 -3 18 312.27 15.3
-2 3 -18 311.07 14.7
-2 3 -18 327.07 14.2
2 -3 -18 306.97 14.1
2 3 18 341.37 14.9
3 3 -18 7.9 3.2
-3 3 18 -0.6 2.5
3 -3 18 0.5 2.8
-3 -3 -18 11.2 4
3 3 -18 4.2 3
-3 3 18 4.1 2.5
-3 3 -18 5.4 2.6
-3 -3 18 3.9 3.1
-3 3 -18 4.3 2.9
3 3 18 0.3 2.6
3 -3 -18 0.5 2
4 -3 18 13.4 4.4
-4 -3 -18 6.1 3.9
4 3 -18 16.2 4.2
-4 3 18 14.2 4.3
4 -3 -18 12.1 3.3
-4 3 -18 14.3 4.7
-4 -3 18 17.7 4.4
4 3 18 19.7 4.5
-4 3 -18 13.7 3.6
5 -3 18 16.5 5.3
-5 -3 -18 18.2 6.3
5 3 -18 13.9 3.7
5 3 18 12.2 4
5 -3 -18 11 3.5
-5 3 -18 1.3 6.6
-5 -3 18 12.2 3.8
-5 3 -18 2.6 4.1
0 4 18 12.3 3.5
0 4 -18 14.3 2.8
0 4 -18 17.9 3.8
0 -4 18 17.2 3.1
0 -4 -18 20 3.7
0 -4 18 14.8 3.7
0 -4 -18 23.1 4.2
1 -4 18 225.98 10.9
1 4 -18 218.18 9.4
-1 -4 -18 227.58 10.5
1 -4 18 225.68 11
1 4 -18 216.18 11
-1 -4 -18 214.98 11.6
-1 4 18 213.58 10.5
-1 -4 18 214.88 9.4
-1 4 -18 224.18 10.3
1 -4 -18 223.38 11.1
-1 -4 18 227.18 12.1
1 4 18 226.98 11
-1 4 -18 189.38 10.7
-2 -4 -18 31 4.2
2 4 -18 29.4 3.1
-2 4 18 30.6 4.3
2 -4 18 31.5 4.9
2 4 -18 26.2 4.8
2 -4 18 30.8 3.5
-2 -4 -18 28.9 5.5
-2 -4 18 40.5 6.3
2 -4 -18 38.7 5.2
2 4 18 27.6 4.7
-2 4 -18 28.1 4.9
-2 4 -18 37.6 4.2
-3 -4 -18 7.8 3.5
-3 4 18 19.3 3.8
3 -4 18 18.2 4.5
3 4 -18 19.1 5
3 4 -18 13.6 3.7
3 -4 -18 23.5 4
-3 4 -18 14.4 3.7
3 4 18 16 3.9
-3 -4 18 17.7 5.1
-3 4 -18 19.5 4.2
4 4 -18 9 3.9
4 -4 18 11 3.8
-4 4 18 9.4 3.6
-4 -4 -18 5.7 3.6
-4 4 -18 5.5 3.6
4 4 18 7 3
-4 -4 18 3.7 3
4 -4 -18 10.7 3.2
-4 4 -18 1.3 3.4
-5 -4 -18 16.6 5.7
5 4 -18 13.4 4.6
5 -4 18 12.2 4.5
5 -4 -18 7.5 3.5
5 4 18 6.6 3.6
-5 4 -18 13.9 5.3
-5 -4 18 10 4.6
0 -5 18 234.28 10.5
0 -5 -18 232.98 11.9
0 5 18 233.68 11.3
0 5 -18 221.08 10.4
0 -5 -18 261.17 11.8
0 5 -18 221.18 11.4
0 -5 18 231.58 12.1
-1 5 18 28.1 4.5
1 5 -18 22.1 3.4
-1 -5 -18 31.9 5.5
1 -5 18 26.2 4.6
1 5 -18 27.2 4.5
-1 -5 18 25.7 4.8
1 -5 -18 22 4.1
-1 5 -18 26.8 4.4
-1 5 -18 20.3 3.7
1 -5 -18 25.7 4.4
1 5 18 20.9 4.1
-2 -5 -18 37.7 3.9
2 5 -18 48.6 5.3
2 -5 18 41.5 4.3
2 5 -18 34.4 3.7
-2 5 18 39.9 4.5
2 -5 18 40.7 5.8
-2 -5 -18 49.5 6.9
-2 -5 18 50.09 7.2
-2 5 -18 38 4.2
-2 5 -18 46.1 6.2
2 5 18 31.2 4.6
2 -5 -18 43.4 6.4
2 -5 -18 37.9 4.2
-3 -5 -18 14.1 4.6
3 5 -18 22.1 4.5
3 -5 18 15.4 4.4
-3 5 18 11.9 3.7
3 5 -18 15.5 3.4
3 -5 -18 16.7 4.1
3 5 18 18.3 3.9
3 -5 -18 18.7 3.9
-3 -5 18 22.1 4.9
-3 5 -18 16.3 4.3
-3 5 -18 18.6 4.4
4 5 -18 5.6 4.6
-4 5 18 0.8 3.2
4 5 -18 4.3 3.2
-4 -5 -18 5.8 4.1
4 -5 -18 8.6 5.6
4 5 18 -1.7 2.5
-4 -5 18 4.6 3
-4 5 -18 -2.5 2.8
5 -5 18 5.4 3.9
-5 -5 -18 0.1 4.5
-5 5 18 -0.7 3.5
5 5 -18 6.5 3.7
5 -5 -18 4.9 3.3
-5 -5 18 7.7 3.8
5 5 18 4.8 3.4
-5 5 -18 6.8 4
0 -6 -18 9.7 3.3
0 6 -18 12 2.9
0 6 -18 15.1 3.1
0 -6 18 13.1 3.6
0 -6 18 10.6 3.2
0 6 18 10.8 3.2
0 -6 -18 16.9 3.6
-1 6 18 58.19 5.6
-1 -6 -18 61.49 6.1
-1 -6 -18 65.29 5.5
1 6 -18 58.79 4.7
1 -6 18 56.59 5.6
1 -6 18 65.29 5.6
1 6 -18 65.19 5.9
-1 6 -18 51.29 4.8
1 6 18 63.39 5.6
-1 6 -18 60.19 5.4
1 -6 -18 52.69 5.3
-1 -6 18 54.69 6.2
1 -6 -18 65.49 5.5
-2 -6 -18 43.6 6.3
-2 6 18 34.9 5.4
2 6 -18 39.2 5.6
2 6 -18 41.5 4.2
2 -6 18 46 4.8
2 -6 18 48.9 5.4
-2 -6 -18 43.9 5.8
2 6 18 48.4 5.3
2 -6 -18 53.19 4.9
-2 -6 18 35.3 5.8
-2 6 -18 47.8 6.6
-2 6 -18 47 5
2 -6 -18 47.6 5.3
-3 -6 -18 8.2 4.2
3 -6 18 6.1 3.4
3 6 -18 7.8 2.9
3 6 -18 5.2 2.9
-3 6 18 3.6 2.4
-3 -6 18 2.2 3
-3 6 -18 8.5 3.6
3 -6 -18 8.8 3.5
3 6 18 7.9 2.9
-4 -6 -18 7.4 5.1
4 6 -18 14.2 4
4 6 -18 13.9 4.2
-4 6 18 11.9 4.4
4 -6 18 23.7 6
-4 6 -18 5.2 3.6
4 -6 -18 8.8 3.3
4 6 18 16 5.9
-4 -6 18 15.8 4.6
-5 -6 -18 5.6 4.8
-5 6 18 17.1 5.5
5 -6 18 29.7 6.5
5 6 -18 33.2 6.9
-5 -6 18 12.6 4.8
5 6 18 10.6 4.1
-5 6 -18 22.9 5.2
5 -6 -18 14.4 5
0 -7 -18 43 5.7
0 7 -18 46 4.7
0 -7 18 33.2 5.6
0 -7 -18 44.7 6.2
0 7 -18 44.7 4.9
0 7 18 47.1 5
1 7 -18 34.8 5.1
1 -7 18 37.3 5.9
-1 -7 -18 36.9 6.3
1 7 -18 42.9 4.2
1 -7 18 34.4 5
-1 7 18 31.8 4.9
-1 -7 -18 40 5.8
-1 7 -18 33.6 5.1
-1 -7 18 40 6.7
1 -7 -18 41.2 6.3
1 -7 -18 38 5
-1 7 -18 30.1 4.8
1 7 18 31.1 4.9
2 7 -18 46.2 5.2
2 -7 18 51.59 5.2
-2 7 18 50.99 5.7
2 -7 18 50.89 6.7
-2 -7 -18 48.8 5.2
-2 -7 -18 34.7 5.7
2 7 -18 49.4 4.8
-2 7 -18 51.99 5.5
-2 -7 18 41.2 6.6
2 -7 -18 59.39 6.1
2 7 18 49.2 5.3
3 7 -18 28.7 5
-3 7 18 23 4.9
-3 -7 -18 24.7 5.3
3 7 -18 24.2 4.5
3 -7 18 32.4 5.6
3 7 18 29.6 4.8
-3 7 -18 35.7 5.8
-3 -7 18 28.6 10.4
-4 -7 -18 29.2 7
-4 7 18 30.1 5.9
4 7 -18 27.6 5.1
4 -7 18 18.5 5.6
4 7 -18 32.9 5.4
4 -7 -18 25.1 5.3
-4 -7 18 23.9 5.2
-4 7 -18 43.2 7.4
4 7 18 25.5 5.2
0 8 -18 15.7 3.5
0 -8 18 16.8 4.8
0 8 -18 26.5 4.5
0 -8 -18 20.6 4.1
0 -8 -18 19.6 4.4
0 8 18 27.2 4.5
1 8 -18 2.8 2.4
-1 8 18 2.4 2.5
1 -8 18 0.4 2.3
-1 -8 -18 2 2.5
-1 -8 -18 -1.2 2.3
1 8 -18 1.4 2.6
-1 8 -18 1.4 2.4
1 8 18 1.9 2.7
1 -8 -18 5.2 2.9
-1 -8 18 4.5 3.5
2 -8 18 4.3 2.3
2 8 -18 3.3 2.7
2 -8 18 4.9 3.5
-2 -8 -18 6.1 3.9
-2 8 18 4 2.8
2 8 -18 1.2 2.7
2 8 18 -0.1 2.4
2 -8 -18 1 2.5
-2 8 -18 4.6 2.9
-2 -8 18 3.6 3
3 -8 18 26.4 5.3
-3 8 18 20.1 5.1
3 8 -18 27.9 4.9
-3 -8 18 38.1 7.2
3 -8 -18 31.1 5.7
4 -8 18 19.6 5.6
-4 -8 -18 22.6 6.3
4 8 -18 16.2 4.5
-4 8 18 15 5.4
4 8 -18 28.1 6.8
-4 -8 18 15.5 5.3
4 8 18 23.1 5.1
4 -8 -18 20.4 4.9
-4 8 -18 21.3 5.8
0 9 -18 3.2 2.6
0 -9 18 3.6 3.2
0 -9 -18 3.3 3
0 9 18 6.4 2.8
-1 -9 -18 2.2 3.3
1 9 -18 5.3 3.3
-1 -9 -18 -1.6 2.9
1 9 -18 4 2.6
1 -9 18 5.9 3.1
-1 -9 18 5.8 3.8
1 -9 -18 1.4 2.8
-1 9 -18 4.3 2.5
2 9 -18 40.4 6.2
2 9 -18 47.2 5.4
-2 -9 -18 48.2 7
2 -9 18 46.7 6.7
-2 9 18 37.3 6
2 -9 18 51.99 7.1
-2 9 -18 42.6 7.3
2 -9 -18 39.8 6.3
-2 -9 18 41.9 7.3
3 9 -18 17.6 4.9
-3 -9 -18 33.8 6.2
3 9 -18 28.3 5.1
3 -9 18 23.1 5.2
-3 9 18 36.6 6.8
-3 -9 18 49.6 8.3
3 9 18 33.8 5.7
-3 9 -18 29.2 6.4
3 -9 -18 27.6 5.6
-4 9 18 13.7 5.1
4 9 -18 17.6 6.6
4 9 -18 12.7 4
4 -9 18 8.6 5.1
-4 -9 -18 4.1 4.8
-4 9 -18 24.5 6.1
-4 -9 18 3.3 4.8
4 -9 -18 5.5 3.8
4 9 18 14.2 4.3
0 10 18 25.1 5.5
0 -10 -18 28 6
0 10 -18 25.5 6.1
0 -10 18 21.3 5.4
1 -10 18 17.6 6.8
-1 10 18 12.2 4.1
-1 -10 -18 9.5 3.9
-1 10 -18 8 4.6
1 10 18 9.8 3.4
1 -10 -18 5.1 3.4
-1 -10 18 14.8 4.6
2 -10 18 33.7 6.7
2 10 -18 29.4 5.5
-2 10 18 33.9 5.8
2 -10 -18 31.5 5.9
2 10 18 33.7 5.8
-2 10 -18 33.6 6.5
-2 -10 18 34.7 7.8
3 -10 18 21.2 6.1
-3 -10 -18 -2.1 4.2
3 10 -18 1.4 3.2
3 10 -18 7.7 4.8
-3 10 18 4.9 4.8
3 -10 -18 4.6 3.3
-3 10 -18 8.9 4.2
3 10 18 3.9 3.7
-3 -10 18 6.1 4.6
0 11 -18 7.5 3.5
0 11 18 3.1 3.2
0 -11 18 4 4.4
0 -11 -18 -0.4 3.8
-1 11 18 8.6 4
1 11 -18 14.1 4.2
-1 -11 -18 12.8 4.6
1 -11 18 13.1 4.4
-1 11 -18 10.3 4.4
-1 -11 18 15.6 5.2
1 11 18 8.7 3.4
1 -11 -18 15 5.2
-2 11 18 3.6 3.8
2 11 -18 6.6 3.9
-2 11 -18 10.4 3.9
2 11 18 5.3 3.7
-2 -11 18 5 4.9
2 -11 -18 1.2 4.3
0 12 18 93.99 8.8
0 -12 18 85.19 9.4
0 -12 -18 95.29 9.5
1 -12 18 -1.2 3.7
-1 -12 -18 2 4.6
-1 12 18 5.2 4
1 12 -18 6.6 3.8
1 12 18 6 3.6
-1 -12 18 5.8 4.9
-1 12 -18 2.6 4
1 -12 -18 2.6 4
0 0 19 10.5 2.9
0 0 -19 5 2.4
0 0 19 11.3 2.4
-1 0 19 23.6 4.9
1 0 -19 24.3 4.7
1 0 19 17 3.4
1 0 19 19.3 4
-1 0 19 24.8 3.6
-1 0 -19 16.2 4.1
2 0 19 145.99 8.8
-2 0 19 139.09 7.2
2 0 -19 146.39 8.6
2 0 19 133.89 9.5
-2 0 -19 137.69 9.2
-2 0 19 127.79 8.8
-3 0 -19 253.47 12.5
3 0 -19 244.38 12.8
3 0 19 268.07 13.6
-3 0 -19 261.77 14.2
-3 0 19 280.67 13.9
4 0 19 32.2 5.7
4 0 -19 28.7 5.2
-4 0 -19 32.5 5.9
-4 0 19 22.2 5
5 0 19 1.8 5.1
-5 0 -19 -1.1 3.7
5 0 19 1.7 3.5
5 0 -19 -0.5 2.3
-5 0 19 1 3.3
0 -1 -19 132.19 8.2
0 -1 19 134.09 7.4
0 -1 19 126.69 8
0 1 -19 132.39 8.2
0 1 19 132.19 7.8
1 -1 19 199.08 10
-1 1 19 196.58 10.5
1 -1 19 192.68 9.5
-1 1 19 186.38 9.2
1 1 -19 208.38 10.7
-1 -1 -19 189.18 10.7
-1 -1 19 194.18 8.9
-1 1 -19 202.18 10.8
-1 -1 19 197.08 10.8
1 1 19 204.28 9.5
1 -1 -19 197.18 10.4
1 1 19 196.58 10.2
-2 1 19 41 5.8
2 -1 19 52.79 5.4
2 1 -19 50.89 5.1
2 -1 19 49.5 4.1
-2 -1 -19 59.19 7.7
-2 1 19 42.9 4.1
-2 -1 19 55.19 5.8
-2 1 -19 44.5 6.1
2 -1 -19 49.4 4.9
-2 1 -19 48.6 4.3
2 1 19 48.7 5.3
-2 -1 19 45.8 3.9
-3 -1 -19 58.29 6.7
3 -1 19 87.19 7.1
3 1 -19 77.89 6.7
-3 1 19 75.69 6.6
-3 1 -19 59.89 6.5
3 1 19 81.39 6.8
3 -1 -19 81.59 6.5
-3 -1 19 78.49 7
-3 1 -19 72.49 6.3
-4 -1 -19 3.3 3.5
4 1 -19 -4.9 1.9
-4 1 19 6.7 3.6
4 -1 19 0 3
-4 1 -19 0.7 2.3
-4 -1 19 -1.9 3.1
-4 1 -19 -0.2 2.8
4 -1 -19 0 2.6
4 1 19 4.5 3.2
5 1 -19 17.1 5
-5 -1 -19 10.7 4.6
5 -1 19 12.5 4.4
-5 1 19 7.9 3.7
5 1 19 17.6 4.7
-5 1 -19 5 4.5
5 -1 -19 14.9 4.2
-5 -1 19 9.9 4.4
0 -2 19 129.69 7.3
0 2 -19 149.59 8.7
0 2 19 126.59 7.6
0 -2 -19 123.89 8.2
-1 -2 -19 84.29 6.9
-1 2 19 94.89 6.9
1 -2 19 90.59 6.2
1 -2 19 96.09 6.8
1 2 -19 98.59 6.8
-1 2 19 95.69 6.2
-1 -2 19 97.89 7.3
1 -2 -19 98.99 6.8
-1 2 -19 88.39 5.4
-1 -2 19 91.59 5.4
-1 2 -19 86.79 6.8
1 2 19 87.39 6.5
-2 -2 -19 25.9 3.7
2 -2 19 32.6 5.2
2 2 -19 37.8 5.7
-2 2 19 32.7 5.1
2 -2 19 32.1 4.1
-2 2 19 24.2 4
-2 -2 -19 25.3 4.9
2 2 19 31.1 5.1
-2 2 -19 32.5 4.5
-2 2 -19 31.7 5.3
-2 -2 19 30.1 5.4
2 -2 -19 36.2 5.2
-3 2 19 41.4 4.4
-3 2 19 41 6.3
3 -2 19 49.4 6.7
3 2 -19 44 4.9
-3 -2 -19 35.4 6.3
-3 -2 19 54.09 7.4
-3 2 -19 43 6.4
3 -2 -19 41.3 5.6
-3 2 -19 45 5
3 2 19 48.4 5.4
4 -2 19 58.29 6.5
-4 -2 -19 59.79 9
4 2 -19 56.39 7.8
-4 2 19 41.3 6.1
4 2 19 58.39 6.5
-4 2 -19 60.49 8.4
-4 -2 19 55.89 7.6
-4 2 -19 51.79 7.3
4 -2 -19 52.69 5.7
5 2 -19 3.7 3.1
-5 -2 -19 -2.4 4.3
5 -2 19 4.9 4
-5 2 19 -3.8 2.7
-5 -2 19 0.5 3
5 -2 -19 5.3 3.3
5 2 19 -0.3 3.5
-5 2 -19 0.7 3.9
0 -3 19 315.37 12.7
0 3 -19 300.07 13.8
0 3 19 292.37 13.1
0 -3 -19 306.17 14.1
0 3 -19 277.77 11.6
0 -3 19 295.97 13.9
1 -3 19 188.48 9.7
-1 -3 -19 194.58 10.9
-1 3 19 185.68 10.2
1 3 -19 183.98 10.1
-1 3 19 189.48 9.6
-1 -3 -19 182.08 9.3
1 -3 19 185.98 10
1 3 -19 175.88 8.3
-1 3 -19 187.78 9
-1 -3 19 187.88 8.4
1 3 19 190.08 10
-1 -3 19 180.38 10.6
-1 3 -19 189.18 10.3
1 -3 -19 205.88 10.5
-2 -3 -19 8.7 2.8
2 3 -19 3.4 2.3
-2 -3 -19 10.1 3.9
2 -3 19 15.7 4.1
2 -3 19 6.7 2.2
-2 3 19 7.3 2.9
-2 3 19 7.9 2.8
2 -3 -19 4.3 2.4
-2 3 -19 2.5 2.6
-2 3 -19 5 2.5
2 3 19 13 4.1
-2 -3 19 13.3 3.9
-3 3 19 10.8 3
-3 3 19 10 4.1
3 -3 19 16.5 4.1
-3 -3 -19 15.7 4.3
3 3 -19 13.9 4
-3 3 -19 19 4.7
3 -3 -19 17.5 4.2
3 3 19 21.6 4.5
-3 3 -19 14.6 4
-3 -3 19 12.6 3.9
4 3 -19 85.79 8
4 -3 19 98.89 8.6
-4 3 19 93.49 7.4
-4 -3 -19 76.29 8.6
4 -3 -19 82.69 6.7
-4 3 -19 88.39 8.1
-4 3 -19 89.59 8.3
4 3 19 73.79 7.2
-4 -3 19 81.39 7.9
5 -3 19 15.1 4.9
5 3 -19 18 5.1
-5 -3 -19 3.4 4.5
5 -3 -19 11.9 4.1
-5 3 -19 8.9 4
-5 -3 19 13.9 4.3
-5 3 -19 16.1 6
5 3 19 8.5 4.1
0 4 -19 49.8 4
0 4 19 44.6 4.8
0 -4 19 52.19 4.4
0 -4 -19 45.5 4.8
0 4 -19 46.2 4.9
0 -4 19 43.9 6
0 -4 -19 58.19 5.6
-1 -4 -19 152.38 9.3
1 4 -19 154.38 9.1
-1 4 19 141.59 8.4
1 -4 19 146.89 8.7
1 4 -19 149.59 7.3
-1 -4 -19 160.18 9.8
-1 4 -19 138.99 7.9
1 4 19 148.89 8.8
1 -4 -19 150.18 9
-1 -4 19 147.29 9.6
-1 4 -19 146.69 8.9
-2 -4 -19 34.2 6.2
-2 4 19 31.2 4.8
2 4 -19 36.3 5.6
2 4 -19 30.9 3.3
2 -4 19 32.1 4.4
-2 -4 -19 38.9 5.7
2 -4 19 45.1 6.2
2 4 19 26.3 4.6
-2 4 -19 33.9 5.7
-2 -4 19 36.5 5.9
2 -4 -19 38.4 5.4
-3 4 19 26 4.7
3 -4 19 25.7 4.9
-3 -4 -19 23 5.3
3 4 -19 23 4.4
3 -4 -19 27.9 4.8
-3 -4 19 18.3 4.4
3 4 19 23.6 4.5
-3 4 -19 18.6 4.1
-3 4 -19 19.1 4.6
-4 -4 -19 29.2 6.8
4 4 -19 17.6 5
-4 4 19 22.2 4.8
-4 4 -19 25.8 5.6
-4 4 -19 26.4 5.9
4 -4 -19 24.6 4.6
4 4 19 20.8 5.6
-4 -4 19 35.4 10.9
-5 -4 -19 -5.5 3.9
5 -4 19 5.7 4
5 4 -19 8 3.7
5 -4 -19 1.6 3.3
-5 -4 19 6.6 4.3
5 4 19 0.4 2.6
-5 4 -19 5.1 4.6
0 -5 19 190.38 10.8
0 5 19 199.78 10.1
0 -5 19 177.68 9
0 5 -19 195.58 10.5
0 -5 -19 181.68 10.1
0 5 -19 187.78 9.2
0 -5 -19 175.18 10.3
1 -5 19 74.69 6.2
-1 -5 -19 73.69 6.6
1 5 -19 69.89 5
1 5 -19 75.79 6.1
-1 5 19 80.89 6.2
-1 -5 -19 75.09 5.8
1 -5 19 86.19 6.3
1 -5 -19 84.69 6.4
1 5 19 62.59 5.9
-1 5 -19 75.59 6.2
1 -5 -19 78.49 6.5
-1 -5 19 65.49 6.4
-1 5 -19 75.89 6.5
-2 5 19 2.1 2.3
2 5 -19 10.1 3.4
-2 -5 -19 5.1 2.7
2 -5 19 4.5 2.7
2 -5 19 9.1 3.2
-2 -5 -19 3.4 3.7
-2 5 -19 6.3 2.7
-2 -5 19 6 2.8
2 -5 -19 7.1 3
2 -5 -19 13.7 3.1
2 5 19 5.5 3.2
-2 5 -19 5 2.4
-3 -5 -19 2 3.2
3 5 -19 5.4 3.1
3 -5 19 6.9 3.3
-3 5 19 7.8 3
3 5 -19 6 3.3
-3 5 -19 4.4 2.8
3 5 19 9.5 3.4
-3 -5 19 8.4 3.4
3 -5 -19 1.3 3
3 -5 -19 4.2 2.8
-3 5 -19 3.2 2.4
4 5 -19 5.7 3.9
-4 5 19 5.6 3.1
4 -5 19 8 4.7
-4 -5 -19 4.3 4.5
-4 5 -19 -1.1 2.8
4 5 19 3.9 3.3
4 -5 -19 -1.8 2.7
-4 -5 19 2.6 3.3
5 5 -19 6.5 4.6
5 -5 19 2.2 4.2
-5 -5 -19 9.4 5.5
5 5 19 11.9 4.2
-5 -5 19 8.5 4.1
5 -5 -19 6.9 3.8
-5 5 -19 3.1 3.8
0 -6 -19 305.57 14.6
0 6 19 311.17 14.3
0 -6 19 330.07 15.7
0 6 -19 328.37 14.6
0 6 -19 301.57 13.5
0 -6 -19 297.97 14.5
-1 -6 -19 48.1 5.5
-1 6 19 49.9 5.3
1 6 -19 51.29 5.5
-1 -6 -19 55.89 5.3
1 6 -19 48.9 4.5
1 -6 19 53.39 5.6
1 -6 19 60.19 5.6
-1 6 -19 56.69 5.4
-1 -6 19 63.09 8.1
1 -6 -19 65.79 5.6
1 6 19 48.9 5.2
-1 6 -19 52.19 5
1 -6 -19 59.89 6
2 6 -19 1.5 2.4
2 -6 19 2.1 2.3
-2 6 19 2.3 2.7
-2 -6 -19 4 3.6
2 -6 19 3 2.8
2 6 -19 0.9 2.3
2 -6 -19 5.4 3.3
-2 6 -19 0.9 2.3
2 6 19 -0.1 2.4
-2 6 -19 1.7 2.5
-2 -6 19 4.2 2.9
2 -6 -19 3.1 2.3
-3 6 19 10.8 3.8
3 -6 19 10.5 4.3
-3 -6 -19 4.6 3.8
3 6 -19 8.8 2.8
3 6 -19 10.2 4
3 -6 -19 10.9 3.9
-3 -6 19 3.1 3
3 6 19 9.4 3.7
-4 6 19 22.4 5.2
4 6 -19 22.8 5.6
4 -6 19 17.6 5.1
4 -6 -19 31.9 6.2
4 6 19 21.8 5
-4 6 -19 18.8 6.4
-4 -6 19 28.8 5.7
5 6 -19 8.3 4.5
-5 -6 -19 -2.2 4.4
-5 6 19 -2.5 4.7
5 -6 19 6.2 5.2
5 6 19 5.3 3.9
5 -6 -19 12.9 4.3
-5 -6 19 7.7 4.5
-5 6 -19 4.9 4.9
0 -7 -19 203.78 11.3
0 -7 -19 189.38 10.9
0 -7 19 195.38 11.8
0 7 -19 201.58 10.5
0 7 -19 198.18 10.7
0 7 19 200.68 11
1 -7 19 7.3 3.5
-1 -7 -19 11 3.4
1 7 -19 6.9 2.3
-1 -7 -19 6.9 3.3
-1 7 19 7.8 3
1 -7 19 8.5 3.2
1 7 -19 6.8 3
-1 7 -19 10.2 3.5
-1 7 -19 8.6 2.7
-1 -7 19 10.6 3.8
1 -7 -19 8.1 3.2
1 7 19 5.9 2.8
1 -7 -19 10.6 3.4
-2 -7 -19 11.2 4.1
2 7 -19 12.3 3.5
2 7 -19 18.4 4.3
-2 7 19 19.6 4.3
2 -7 19 23.2 5.1
2 -7 19 21.8 4.4
2 7 19 15.7 3.6
-2 -7 19 12.3 3.6
2 -7 -19 11 3.3
-2 7 -19 19.5 4.3
3 -7 19 44 7.1
3 7 -19 26.5 6.4
3 7 -19 45.6 5.1
-3 7 -19 45.9 7
3 -7 -19 49 7.5
-3 -7 19 43.1 7
4 -7 19 32.9 6.7
4 7 -19 30.2 5.6
-4 -7 -19 40.4 7.9
-4 7 19 29.4 5.9
4 -7 -19 45.3 7.4
-4 -7 19 33.7 7
4 7 19 28.2 5.5
-4 7 -19 35.2 6.3
0 -8 -19 11.2 3.8
0 8 -19 8.5 3
0 8 19 13.2 3.7
0 -8 -19 12.1 4
0 8 -19 10.1 3.1
0 -8 19 19.3 4.1
1 -8 19 32 5.6
-1 8 19 26.8 5.2
1 8 -19 30.9 4.8
1 8 -19 37.4 5.9
-1 -8 -19 31.8 5.8
-1 -8 -19 38.7 5.9
-1 8 -19 43 6.1
1 -8 -19 35.1 5.8
-1 -8 19 28.9 5.5
1 8 19 27.9 5
2 8 -19 20.9 4.5
2 -8 19 36.9 6
2 -8 19 17.7 4.2
2 8 -19 16 3.7
-2 -8 -19 12.6 4.3
-2 -8 19 21.4 7.1
2 -8 -19 13.7 4.5
2 8 19 26.4 5.3
-2 8 -19 31.8 6
3 8 -19 1.1 2.9
-3 -8 -19 -1.7 3.7
-3 8 19 0 2.9
3 -8 19 -4.3 4
3 8 -19 1.1 3.1
3 8 19 1.7 2.6
3 -8 -19 0.7 2.9
-3 8 -19 4.2 3.5
-3 -8 19 3 3.8
4 8 -19 17.1 5.4
-4 -8 -19 14.1 5.7
4 -8 19 14.2 5.1
4 8 -19 9.4 4.8
-4 8 19 6 4.6
4 -8 -19 12.2 4
-4 8 -19 11.2 4.6
4 8 19 10.9 3.9
-4 -8 19 24.5 6.3
0 -9 -19 12 4
0 9 19 16.6 5.7
0 -9 19 21.8 4.6
0 9 -19 17.6 3.8
-1 9 19 7.9 2.8
-1 -9 -19 5 3.4
1 9 -19 10.1 3.2
1 9 -19 8.6 4
-1 -9 -19 5.5 3.5
1 -9 19 5.2 3.3
-1 -9 19 7.5 4.2
1 9 19 7.5 3.7
1 -9 -19 2 3.5
-1 9 -19 5.1 3.2
2 9 -19 4.9 3.2
-2 -9 -19 10.4 4
2 9 -19 6.2 3.5
-2 9 19 9.5 3.6
2 -9 -19 8.4 3.7
2 9 19 6.9 3.2
-2 -9 19 3.2 3.4
-2 9 -19 6.5 5.1
3 9 -19 -4.3 2.8
3 9 -19 -0.9 3.7
-3 -9 -19 4.8 4.2
3 -9 19 -8.2 3.9
-3 9 19 0.7 3
-3 9 -19 -3.5 2.7
3 9 19 3.6 3.4
3 -9 -19 -3.9 2.3
-3 -9 19 2.6 4
0 -10 19 -1.1 3
0 -10 -19 3.8 3.6
0 10 -19 -3.3 2.8
0 10 19 2.3 2.8
-1 10 19 3.8 2.8
1 -10 19 5.5 4
-1 -10 -19 -3 4
1 10 -19 -1.9 3.1
1 -10 -19 3.3 3.6
-1 -10 19 5.1 3.7
1 10 19 -2.1 2.7
-1 10 -19 3.5 2.8
-2 10 19 22.5 5.1
2 10 -19 18.9 4.6
-2 -10 19 34.8 7.6
2 -10 -19 21.9 5.9
-2 10 -19 23.3 5.4
2 10 19 22.3 4.8
3 10 -19 13.5 5.1
3 10 -19 5.5 3.8
-3 -10 -19 -3 3.9
3 -10 19 -4.7 4.4
-3 10 19 11.3 4.2
-3 -10 19 6 4.8
3 -10 -19 4.3 4.1
3 10 19 5.4 3.5
-3 10 -19 10.1 4.8
0 -11 19 -1.6 3.4
0 11 19 0.1 3.2
0 -11 -19 -0.7 3.9
0 11 -19 -2.8 2.6
-1 11 19 12.9 4.2
1 11 -19 6.3 3.9
1 -11 19 20.1 5
-1 -11 -19 18.2 6.3
1 -11 -19 5.4 4.8
-1 -11 19 13.7 4.8
-1 11 -19 14.9 4.2
1 11 19 24.5 5.5
-2 11 19 0.3 3.6
2 11 -19 1.6 3.2
-2 -11 19 -2 4.2
2 -11 -19 -0.8 3.8
-2 11 -19 7.1 4.6
2 11 19 -1.1 3.4
0 0 20 740.43 27.4
0 0 20 744.83 27.7
0 0 -20 750.42 28
-1 0 20 11.6 2.6
-1 0 20 15 4.1
-1 0 -20 12.3 3.6
1 0 20 18.9 3.5
1 0 -20 15.3 3.5
1 0 20 17.8 3.2
2 0 -20 1.4 2
2 0 20 0.6 1.6
-2 0 20 -2.2 1.3
-2 0 20 1.3 2.7
-2 0 -20 2.8 2.3
2 0 20 4.9 2.7
3 0 20 342.67 16.2
-3 0 -20 335.27 17
-3 0 20 333.17 16.3
3 0 -20 336.77 15.9
-4 0 20 6.9 3.9
4 0 20 9.4 3.8
4 0 -20 16 3.9
-4 0 -20 11.1 4.3
5 0 20 -1.1 3.7
5 0 -20 -7.2 2.3
-5 0 -20 3.7 4.7
-5 0 20 -3 2.9
0 1 -20 6.2 2.5
0 -1 20 8.1 2.6
0 1 20 9.4 3
0 -1 -20 5.4 2.8
0 -1 20 5.4 2.5
0 1 20 2.2 2.2
1 -1 20 68.89 5.9
-1 -1 -20 68.89 6.4
-1 1 20 73.49 6.4
-1 1 20 85.19 6.3
1 1 -20 68.99 6.1
1 -1 20 87.09 5.9
1 -1 -20 79.89 6.5
-1 1 -20 85.39 6.9
1 1 20 78.59 5.5
-1 -1 20 71.09 6.5
1 1 20 70.29 6.1
-1 -1 20 72.39 5.1
2 -1 20 24.3 4.4
-2 -1 -20 28.3 5.5
-2 1 20 16.5 3.9
2 -1 20 29.7 4.2
-2 1 20 28.3 4.9
2 1 -20 24.4 4.7
-2 -1 20 21.7 4.5
2 -1 -20 24.2 4.2
-2 -1 20 30.1 3.9
2 1 20 23.8 4.4
-2 1 -20 22 4.3
3 1 -20 79.59 6.8
3 -1 20 71.29 7
-3 -1 -20 77.19 7.6
-3 1 20 75.49 6.8
-3 1 20 67.29 5.3
3 1 20 68.09 6.7
-3 1 -20 70.79 7
3 -1 -20 67.19 6.2
-3 -1 20 64.79 6.6
-4 -1 -20 12.6 5
4 1 -20 10.7 3.9
4 -1 20 20.1 7.5
-4 1 20 13.1 4.6
4 -1 -20 14.8 3.8
-4 1 -20 2.9 3.6
-4 1 -20 7.8 3.4
4 1 20 6.2 3.3
-4 -1 20 7.9 4
-5 1 20 9.5 4.3
5 -1 20 18.7 4.7
5 1 -20 13 4.1
-5 -1 -20 6.2 4.9
5 -1 -20 20.2 4.6
-5 1 -20 16.3 5.3
-5 -1 20 9.6 4.2
5 1 20 20.3 4.7
0 -2 20 28.2 4.6
0 -2 -20 39.2 5.7
0 -2 20 39.6 4.1
0 2 -20 37 5.7
0 2 20 37.9 4.3
0 2 20 39.3 5.3
1 -2 20 164.88 9.3
-1 2 20 147.89 9.2
1 -2 20 167.98 9.1
1 2 -20 176.98 9.9
-1 2 20 157.38 8.8
-1 -2 -20 171.18 10.2
-1 -2 20 162.28 9.8
-1 -2 20 164.98 8.1
-1 2 -20 187.28 10.4
1 -2 -20 174.68 9.8
1 2 20 171.68 9.5
-2 2 20 2.4 2.5
2 2 -20 0.4 2.1
-2 2 20 0 1.7
2 -2 20 5.1 2.4
-2 -2 -20 0.1 2.1
2 -2 20 3.2 2.1
-2 2 -20 0.3 1.7
-2 -2 20 1.8 2.6
2 -2 -20 2.4 2.5
-2 2 -20 2.9 2.2
2 2 20 1.7 3
3 -2 20 45.2 6.7
3 2 -20 48.5 5.2
-3 2 20 42.9 6.1
-3 -2 -20 44 6.9
-3 2 20 33.7 4.9
-3 -2 20 39.2 6.1
-3 2 -20 54.69 7.7
3 -2 -20 41.7 5.6
3 2 20 44.8 6.6
-3 2 -20 42.5 6
-4 2 20 90.19 8.5
4 2 -20 91.59 14.9
-4 -2 20 99.29 8.9
-4 2 -20 114.09 8.8
4 -2 -20 110.09 8.3
-4 2 -20 110.99 9.3
5 -2 20 16.6 4.7
5 2 -20 15.7 4.3
-5 -2 -20 17.6 6
-5 2 20 6.2 4
-5 2 -20 17 5
5 2 20 19.7 5.2
5 -2 -20 14.8 4.3
-5 -2 20 28.5 6.8
-5 2 -20 25 6.2
0 -3 20 2.4 2.1
0 -3 20 4 2.4
0 3 20 6.4 2.4
0 3 -20 4.9 2.4
0 -3 -20 4 2.8
1 3 -20 54.99 5.4
-1 3 20 44.4 4.8
-1 3 20 49.4 4.9
-1 -3 -20 43.7 4.6
-1 -3 -20 55.39 6
1 -3 20 53.69 5.3
-1 -3 20 49.7 5.3
-1 3 -20 53.89 5.2
1 -3 -20 60.49 5.3
-1 3 -20 53.99 4.3
-1 -3 20 48.8 4.1
1 3 20 50.79 5.2
-2 3 20 48.9 5.4
-2 3 20 50.19 4.9
2 -3 20 48.9 4.8
2 3 -20 55.59 5.3
2 -3 20 57.69 5.8
-2 -3 -20 51.19 5.8
-2 3 -20 49.9 4.8
2 3 20 58.19 7.2
-2 3 -20 38.7 6
2 -3 -20 51.19 5.3
-2 -3 20 52.59 5.6
-3 3 20 29.6 4.8
3 3 -20 37.3 5.6
-3 3 20 30.5 4.7
-3 -3 -20 43.7 7.2
3 -3 20 44.5 6.8
-3 -3 20 38.5 6.7
-3 3 -20 39.5 6.3
3 -3 -20 40.5 5.7
-3 3 -20 40.8 6.1
3 3 20 41.9 6.2
-4 3 20 16.6 5.6
4 -3 20 22.3 5.6
4 3 -20 17.2 4.2
-4 -3 -20 24.6 6.3
4 3 20 14.6 5.3
-4 3 -20 16.9 4.7
4 -3 -20 19.3 4.6
-4 3 -20 14.2 4.5
5 -3 20 8.8 4.7
5 3 -20 3.1 3.9
-5 -3 -20 0.1 4.3
-5 3 -20 -0.8 3.4
-5 3 -20 3.7 5.2
-5 -3 20 8.7 4.3
5 3 20 1.2 3.5
5 -3 -20 -1 3
0 -4 20 2.6 2.5
0 4 20 6.7 2.8
0 -4 20 4.2 2.2
0 4 -20 4.1 1.8
0 4 -20 6 2.6
0 -4 -20 0.2 2.4
0 -4 -20 6.5 3
1 -4 20 5.1 2.8
-1 -4 -20 9.5 2.8
-1 4 20 7.2 2.4
1 -4 20 11.2 2.9
-1 -4 -20 14.9 4.4
1 4 -20 4.2 2.7
-1 4 -20 10 3
1 -4 -20 8.1 3.1
-1 4 -20 10.3 3.4
-1 -4 20 11.1 3.3
1 4 20 7.2 3.3
-2 4 20 11.3 3.6
2 -4 20 9.9 3.8
-2 -4 -20 10.6 3.7
2 -4 20 11 3.6
2 4 -20 13.9 3.7
2 -4 -20 10.6 3.4
-2 4 -20 7.9 3
-2 4 -20 14.7 3.9
2 4 20 4.3 2.7
-2 -4 20 12.3 3.5
3 4 -20 37 5.9
3 -4 20 37.7 6.2
-3 -4 -20 20.5 5.2
-3 4 20 27.1 4.3
3 4 20 34.1 5.6
-3 4 -20 23 5.1
-3 4 -20 38 6.2
-3 -4 20 29.6 6.2
3 -4 -20 31.6 5.2
-4 4 20 31.2 5.2
4 -4 20 36.2 6.5
4 4 -20 32.8 5.6
-4 -4 -20 36.1 7.6
-4 4 -20 40.8 7.2
4 4 20 24.8 5.1
4 -4 -20 38.7 5.9
-4 -4 20 32.6 6.1
-4 4 -20 42.2 7.3
5 4 -20 0.5 4.5
-5 -4 -20 -3.4 4.3
5 -4 20 5.4 4.4
-5 -4 20 -1 4.1
5 4 20 3.2 3.5
-5 4 -20 6.3 4.1
5 -4 -20 6 3.2
0 5 -20 180.58 10.2
0 5 -20 168.58 8.7
0 -5 20 182.88 9
0 5 20 175.78 9.9
0 -5 -20 162.78 10.1
0 -5 -20 178.08 10.1
0 -5 20 179.98 10.7
1 5 -20 62.89 4.8
1 5 -20 88.79 6.7
1 -5 20 71.29 6.2
-1 5 20 78.69 6.3
-1 -5 -20 75.19 6.9
-1 -5 -20 83.69 6.3
1 -5 20 89.89 6.7
1 5 20 81.39 6.6
1 -5 -20 69.99 6.5
-1 5 -20 75.09 6.3
-1 -5 20 78.39 7.1
1 -5 -20 80.89 6.3
-1 5 -20 94.89 8.2
2 5 -20 10.9 3.7
2 -5 20 15.8 4.4
-2 5 20 12.3 3.7
2 -5 20 14.7 5
-2 -5 -20 16.4 4.6
-2 5 -20 15.1 4
-2 -5 20 14.8 3.8
2 5 20 8.6 3.1
2 -5 -20 16.6 3.5
-2 5 -20 14.5 3.6
2 -5 -20 7.5 3
3 5 -20 8.7 3.8
-3 5 20 13.2 3.9
3 -5 20 13.9 4.1
-3 -5 -20 11.6 4.2
3 -5 -20 15.9 3.7
3 -5 -20 9.2 3.5
-3 -5 20 13.2 3.9
-3 5 -20 15 4.5
-3 5 -20 16.2 4.4
3 5 20 14.3 4.2
-4 5 20 2.3 3.2
4 5 -20 2.8 2.9
-4 -5 -20 11.3 4.7
4 -5 20 2.9 3.5
4 5 20 14.9 4.3
4 -5 -20 2.1 3.1
-4 5 -20 8.3 4.2
-4 -5 20 6.6 4
5 5 -20 25.2 5.9
-5 -5 -20 25.1 6.9
5 -5 20 28.1 6.4
-5 5 -20 38.2 7.9
5 -5 -20 16.4 4.9
-5 -5 20 21.2 6
5 5 20 24.6 5.3
0 6 20 1.5 2.5
0 -6 -20 3 2.3
0 6 -20 4.4 2
0 -6 20 2.7 2.6
0 -6 -20 -0.1 2.6
0 6 -20 2.1 2.2
1 6 -20 46.9 4.3
1 6 -20 46.2 5.1
-1 6 20 53.99 5.6
-1 -6 -20 44 4.9
1 -6 20 46.5 5.2
-1 -6 -20 39.1 5.9
1 -6 20 41.6 5.6
1 6 20 34.1 5
1 -6 -20 53.69 5.2
-1 6 -20 50.39 5.4
-1 6 -20 47.7 4.8
1 -6 -20 52.39 7
-1 -6 20 54.09 7.5
-2 6 20 9.7 2.6
2 6 -20 6.7 2.9
2 -6 20 10.2 3
-2 -6 -20 11.3 4.4
2 6 -20 6.3 2.6
2 -6 -20 9.1 3.4
2 -6 -20 10.9 3.5
-2 6 -20 14.9 3.7
-2 6 -20 6.6 3.1
2 6 20 12.1 3.6
-2 -6 20 8.9 3.3
3 -6 20 17.8 4.8
-3 6 20 25.9 4.6
3 -6 -20 31.1 5.4
-3 -6 20 19 5.1
-3 6 -20 26.9 5.3
4 -6 20 10.2 4.3
4 6 -20 12.4 4
-4 6 20 14.1 4
-4 -6 -20 10.8 4.7
4 -6 -20 17.2 5.2
4 6 20 9.8 3.8
-4 6 -20 20.3 5.3
-4 -6 20 27.8 6.7
0 -7 20 92.89 8
0 -7 -20 99.79 7.7
0 7 -20 112.49 8
0 7 20 112.39 8.1
0 7 -20 111.59 7.5
0 -7 -20 92.29 7.5
1 7 -20 50.99 5.1
-1 -7 -20 55.09 7.6
-1 -7 -20 51.59 5.8
-1 7 20 45.9 6.6
1 7 -20 55.89 5.6
1 -7 20 57.89 8.2
1 -7 20 54.09 5.9
-1 7 -20 52.09 5.5
-1 7 -20 61.19 5.6
1 -7 -20 58.69 6.2
1 7 20 37.4 5.4
1 -7 -20 53.79 5.7
-1 -7 20 50.69 7.3
2 -7 20 12.4 3.6
-2 7 20 12.3 4
2 7 -20 5 2.6
2 7 -20 20.7 4.9
-2 -7 -20 14.2 4.4
2 7 20 8.1 3.3
2 -7 -20 11.6 4.4
-2 7 -20 9.7 3.9
-2 -7 20 14 4.4
3 7 -20 20.8 5
-3 -7 -20 24.4 5.3
-3 7 20 22.1 5
3 7 20 27.3 5.1
3 -7 -20 21.3 5
-3 -7 20 27.6 5.7
-3 7 -20 29.6 6
4 -7 20 27.8 6.7
-4 -7 -20 28 6.8
4 7 -20 21.3 5.4
-4 7 20 22.3 5.1
-4 -7 20 12.3 4.4
4 7 20 12.5 4.3
4 -7 -20 15.5 4.5
-4 7 -20 18.2 5.5
0 8 -20 177.08 10.2
0 8 20 163.28 10.4
0 8 -20 164.98 10
0 -8 -20 168.98 10.6
0 -8 20 180.28 11.6
0 -8 -20 158.08 10.3
1 8 -20 48.9 6.9
1 -8 20 64.39 6.3
-1 -8 -20 38.9 6
1 8 -20 48.1 5.1
-1 -8 -20 40.2 6.4
-1 8 -20 43.2 6.1
1 -8 -20 63.59 6.8
-1 -8 20 53.59 8.5
1 8 20 32.7 7.3
-2 -8 -20 2.9 3
2 -8 20 3.5 3
2 8 -20 -1.7 2.6
2 8 -20 -1.7 2.6
-2 8 20 0.2 2.7
-2 -8 20 7.9 2.9
2 8 20 1.9 3.1
2 -8 -20 1.5 3.1
-2 8 -20 -3.1 2.1
-3 -8 -20 31.3 6.9
-3 8 20 23.7 5.7
3 8 -20 23.2 5.4
3 -8 20 26.6 5.5
3 8 -20 22.4 4.9
-3 8 -20 29.2 6.2
3 8 20 24.1 5.1
3 -8 -20 19.6 4.7
-3 -8 20 20.1 5.2
4 -8 20 30 6
-4 -8 -20 18.1 6.3
4 8 -20 15.4 5.3
-4 8 20 18.5 5.4
4 8 20 28.3 5.6
-4 -8 20 25.5 6.3
4 -8 -20 14.1 4.9
-4 8 -20 8.4 4
0 -9 20 5.9 6.2
0 9 20 -2.7 2.8
0 9 -20 2.4 3.1
-1 9 20 23.1 5.2
1 9 -20 20.7 4.4
-1 -9 -20 18.8 4.6
1 9 -20 22.6 4.9
-1 -9 -20 20.3 4.9
1 -9 20 28.1 5.3
-1 9 -20 22.5 4.8
-1 -9 20 28.1 6.8
1 -9 -20 19.8 5.1
1 9 20 19.1 4.5
-2 9 20 11.6 4.3
-2 9 -20 17 4.7
-2 -9 20 13.7 4.8
2 9 20 15.4 4.1
2 -9 -20 20.7 5.5
3 -9 20 -5.8 3.7
3 9 -20 -2.8 3.5
-3 -9 -20 0.5 4.1
3 9 -20 -0.3 2.9
-3 9 20 4.3 4.1
3 -9 -20 2.9 3.6
3 9 20 -2.5 3.2
-3 9 -20 -4.4 2.7
-3 -9 20 4.8 3.5
0 -10 -20 28.4 5.5
0 10 20 39.1 6.2
0 -10 20 34.3 6.1
0 10 -20 25.5 4.9
-1 10 20 34.4 6.3
-1 -10 -20 29.5 5.8
1 10 -20 30.2 5.7
1 -10 20 42.2 6.4
-1 10 -20 26.9 5.2
1 10 20 30.5 5.3
-1 -10 20 27.3 6.3
1 -10 -20 28.2 5.7
2 10 -20 18.1 4.3
-2 10 20 7.9 4.2
2 -10 -20 17.2 4.2
2 10 20 17.9 4.7
-2 -10 20 24.3 6.3
-2 10 -20 7.4 3.6
0 11 20 18.9 5.1
0 -11 -20 15.7 6.1
0 -11 20 39.9 7.2
0 11 -20 26.7 5.6
-1 -11 -20 27.3 5.9
-1 11 20 21.6 5.2
1 -11 20 38.5 7.3
1 11 -20 11.3 4.2
-1 -11 20 38.2 7.7
1 11 20 23.6 5.5
-1 11 -20 22.8 5.2
1 -11 -20 24.3 5.8
0 0 21 7.8 2.5
0 0 -21 4.1 2.8
0 0 21 4.7 2.3
1 0 21 278.97 12.7
-1 0 -21 283.47 14.2
-1 0 21 292.17 14.1
-1 0 21 278.97 13.3
1 0 -21 283.97 14
1 0 21 300.57 13.6
2 0 21 -0.7 2.5
-2 0 -21 2.4 2.4
-2 0 21 5.1 2.6
-2 0 21 2.1 2.5
2 0 -21 0.5 1.9
3 0 -21 5.7 2.5
-3 0 -21 8.6 3.7
-3 0 21 4.3 3.5
3 0 21 3.7 2.7
-4 0 21 0.8 5.5
5 0 21 24.5 5.6
5 0 -21 20.7 5
-5 0 21 29.4 6.9
-5 0 -21 33.6 8.5
0 1 -21 196.48 10.9
0 -1 -21 182.08 10.7
0 1 21 172.68 9.4
0 1 21 207.48 10.4
0 -1 21 194.88 10.4
0 -1 21 184.88 9.6
1 -1 21 3 2.5
1 -1 21 3.9 2.4
-1 1 21 4.1 2
1 1 -21 2.1 2.5
-1 1 21 1.1 2.7
-1 -1 -21 9.2 3.4
-1 1 -21 6.3 3.2
1 1 21 2 2.7
1 -1 -21 2.2 2.6
1 1 21 2.8 2.3
-1 -1 21 1.8 2.5
-1 -1 21 3.5 1.9
-2 1 21 14.6 3
2 1 -21 8.4 2.9
-2 1 21 19.7 4.4
-2 -1 -21 16.3 4
2 -1 21 12 3.7
-2 -1 21 12.7 3.7
2 1 21 14 4
-2 -1 21 8.5 3.3
-2 1 -21 8.5 3.2
2 -1 -21 12.5 3.6
-3 1 21 1.1 3
3 1 -21 3.3 3
-3 -1 -21 1.8 2.9
3 -1 21 1.6 2.6
-3 -1 21 4.5 3.7
3 -1 -21 4.6 2.6
-3 1 -21 6.8 2.9
3 1 21 -1.9 2.4
4 1 -21 8.5 4
-4 1 21 12.6 4.6
4 -1 21 9.9 3.7
-4 -1 -21 12.4 4.8
4 -1 -21 16.4 4.5
-4 -1 21 6.9 3.8
4 1 21 17.7 4.3
-4 1 -21 9.7 5
5 -1 21 31.6 6.3
-5 1 21 19.5 5.6
-5 -1 -21 25.6 6.7
5 1 -21 35.7 7
5 -1 -21 38.9 6.9
5 1 21 35.8 6.9
-5 1 -21 37.1 7.3
-5 -1 21 37.9 7.5
0 -2 21 17.4 4.1
0 2 21 13 3
0 2 -21 18.6 4.2
0 -2 21 20.9 4.3
0 2 21 7.3 3.1
0 -2 -21 17.5 4.2
-1 -2 -21 27 5.1
1 2 -21 33.1 5.1
-1 2 21 24.7 4.1
-1 2 21 31.8 5.3
1 -2 21 36.4 4.9
1 -2 21 29.8 5.8
1 -2 -21 33.1 5.2
-1 2 -21 37.1 5.5
-1 -2 21 30.7 3.9
1 2 21 32.4 5.2
-1 -2 21 41.7 6.5
-2 2 21 11.8 3.3
2 -2 21 12.9 3.8
2 2 -21 9.5 3.5
-2 -2 -21 13.2 3.8
-2 2 21 4.4 2.6
2 2 21 12.2 3.5
2 -2 -21 13.5 3.4
-2 -2 21 8.5 3.1
-2 2 -21 14 3.7
-3 2 21 38.4 5.1
3 -2 21 53.09 7.6
-3 -2 -21 43 7.1
3 2 -21 44.5 6.6
-3 2 21 44.3 6.3
3 2 21 37 5.9
3 -2 -21 37.6 5.5
-3 2 -21 38.7 6.6
-3 -2 21 41.5 6.3
4 -2 21 68.39 7.6
-4 2 21 64.49 7.2
4 2 -21 64.39 6.8
-4 -2 -21 67.49 9.7
4 2 21 63.99 7
-4 -2 21 54.69 8.2
-4 2 -21 65.09 7.3
4 -2 -21 72.49 6.6
5 -2 21 16.5 5.1
5 2 -21 12.8 5.1
-5 -2 -21 15.7 6.5
-5 -2 21 19.2 5.7
5 -2 -21 12.7 4.5
5 2 21 19 5
-5 2 -21 3.7 4.8
0 3 21 6.3 2.5
0 -3 21 3 2.8
0 -3 21 2.1 2.8
0 3 -21 2.3 2.6
0 -3 -21 0.6 2.2
1 -3 21 24.7 4.1
-1 3 21 20.7 4.6
-1 -3 -21 18.5 3.5
-1 3 21 21.1 4.2
1 -3 21 19.3 3.9
-1 -3 -21 25.4 4.8
1 3 -21 29.1 5
-1 3 -21 13.1 3.3
-1 -3 21 21.4 4.7
1 -3 -21 21.7 4.4
-1 -3 21 11.7 3.5
1 3 21 20.8 4.3
2 -3 21 132.29 8.9
2 3 -21 128.99 8.7
-2 -3 -21 136.89 9.5
-2 3 21 123.69 7.8
-2 3 21 115.69 8.4
-2 -3 21 119.49 8.9
2 -3 -21 125.69 8.4
-2 3 -21 115.79 8.8
2 3 21 112.99 8.3
3 -3 21 39.4 6.5
3 3 -21 42.2 6.5
-3 3 21 29 5.3
-3 -3 -21 30.5 6.2
-3 3 21 34.3 5
3 -3 -21 29.4 4.8
-3 -3 21 30.2 5.3
-3 3 -21 25 5.2
-3 3 -21 31.9 7.6
3 3 21 41.1 6
4 -3 21 58.09 8.6
4 3 -21 71.99 6.8
-4 -3 -21 51.29 7.8
-4 3 -21 65.29 9
4 3 21 48.9 6.9
-4 3 -21 77.79 10.8
-4 -3 21 42.5 7.1
4 -3 -21 52.39 5.7
5 3 -21 17 4.5
-5 -3 -21 16.9 6.9
5 -3 21 15 5.5
-5 -3 21 4.7 4.3
5 3 21 4.1 4
5 -3 -21 10.9 4.4
-5 3 -21 14.6 5.9
0 -4 -21 12.8 3.9
0 4 -21 11 3.2
0 -4 21 10.7 3.7
0 4 21 10.2 3.3
0 -4 -21 16.1 4
0 -4 21 11.9 3
-1 -4 -21 14.3 3.6
-1 -4 -21 18.3 4.7
1 4 -21 12.1 3.8
-1 4 21 6.7 3.1
1 -4 21 15.1 3.8
1 -4 21 9.1 2.7
-1 4 -21 11.5 3.9
1 -4 -21 16.7 4.1
-1 -4 21 6.8 3.2
1 4 21 12.5 3.1
-2 -4 -21 15.9 4.4
2 -4 21 21.1 4.8
-2 4 21 15.5 3.5
2 4 -21 22.3 4.7
-2 4 -21 19.3 4.1
2 4 21 17.1 4.2
2 -4 -21 16.9 4
-2 -4 21 21.7 4.9
-2 4 -21 15.7 4.3
-3 -4 -21 5.6 3.4
3 4 -21 22.5 4.9
-3 4 21 9.8 2.8
-3 -4 21 6.7 3.2
-3 4 -21 3 2.7
-3 4 -21 14.3 4.1
3 4 21 10.4 3.9
3 -4 -21 16.3 4
-4 4 21 180.38 11.2
-4 -4 -21 179.88 12.9
4 -4 21 199.38 12.9
4 4 -21 183.88 11.9
4 4 21 184.18 11.7
-4 4 -21 186.68 12.5
-4 -4 21 205.68 13.1
-4 4 -21 171.18 11.8
4 -4 -21 184.58 11.2
5 4 -21 1 3.2
5 -4 21 3.4 4
-5 -4 -21 2.4 4.3
-5 4 -21 -0.4 3.9
5 4 21 7.6 4.4
5 -4 -21 0.3 3.5
-5 -4 21 2.5 4
0 -5 21 165.98 10.2
0 -5 -21 153.78 9.9
0 5 -21 165.18 10.1
0 -5 -21 173.18 10
0 5 21 159.78 9.5
-1 -5 -21 67.99 5.6
-1 -5 -21 67.09 6.3
1 -5 21 63.69 5.8
-1 5 21 58.89 5.8
1 5 -21 58.09 5.8
1 -5 21 67.89 5.9
1 -5 -21 66.49 6.2
-1 -5 21 65.09 6.6
-1 5 -21 59.69 5.9
1 5 21 64.79 6.1
1 -5 -21 65.49 6.5
-1 5 -21 62.09 5.2
2 -5 21 16.7 3.7
-2 5 21 22 4.5
2 5 -21 15.9 4.1
-2 -5 -21 20.3 4.7
2 -5 -21 21.7 4.4
-2 5 -21 29.4 5.5
-2 5 -21 16.9 3.8
2 -5 -21 30.3 5.2
-2 -5 21 17.1 4.4
2 5 21 16.9 3.6
-3 5 21 60.39 6.1
3 -5 21 68.29 7.4
-3 5 -21 61.39 6.6
-3 5 -21 51.69 7.4
3 -5 -21 62.79 8.9
-3 -5 21 67.49 13.8
3 -5 -21 60.39 6
4 -5 21 48.1 7.7
-4 5 21 49.1 8.3
-4 -5 -21 38.4 7.6
4 5 -21 39.7 6.6
-4 -5 21 41.9 7.4
4 5 21 60.19 6.6
4 -5 -21 52.19 7.9
0 -6 -21 37 5.5
0 6 -21 49.1 5.5
0 -6 21 48.5 7.1
0 -6 -21 43.7 6.2
0 6 -21 45.9 4.3
0 6 21 57.69 5.8
-1 6 21 40 5.9
1 6 -21 49.6 5.5
-1 -6 -21 39.6 6.4
1 -6 21 50.89 5.4
1 -6 21 43.4 6.1
-1 -6 -21 46 4.8
1 6 21 43 6.1
-1 6 -21 42.5 4.7
-1 6 -21 37 5.8
-1 -6 21 49 6.9
1 -6 -21 45.8 5.2
1 -6 -21 43.5 6.5
2 -6 21 9.6 3.5
-2 6 21 -0.9 2.3
-2 -6 -21 2.9 3.1
2 6 -21 4.1 2.8
2 -6 -21 1.6 2.4
-2 6 -21 -1.4 2.2
-2 -6 21 7.4 3.8
2 6 21 0.8 3
2 -6 -21 1.6 3.2
-2 6 -21 -0.9 2.6
3 6 -21 11.9 3.6
3 -6 21 15.9 5.9
-3 -6 -21 9.5 4.2
-3 6 -21 6.7 3.8
3 6 21 6.8 3.7
-3 -6 21 5.6 3.8
3 -6 -21 9 3.5
4 -6 21 3.2 4
-4 6 21 2.2 3.6
4 6 -21 4.2 3.9
-4 -6 -21 -3.2 3.3
4 6 21 1.9 3.3
-4 6 -21 -0.1 3.8
4 -6 -21 -0.1 2.8
-4 -6 21 3.9 4.2
0 7 -21 160.78 10.1
0 -7 -21 160.48 10.4
0 7 21 167.38 10.4
0 7 -21 181.18 9.9
0 -7 -21 166.18 10.4
0 -7 21 190.48 11.5
1 -7 21 11.6 3.9
1 7 -21 10.9 3.1
-1 -7 -21 8.6 3.6
1 7 -21 11.7 3.9
-1 -7 -21 9.8 3.8
-1 7 21 9.2 3.3
1 -7 -21 10.6 3.8
1 7 21 11.2 3.6
-1 7 -21 9.5 3.4
-1 7 -21 9.4 3.3
1 -7 -21 14.8 4.2
-1 -7 21 8 3.4
-2 -7 -21 6.5 3.7
2 -7 21 7.8 3.5
2 7 -21 8.7 3.8
2 7 21 2.7 3.3
-2 -7 21 8.3 3.7
2 -7 -21 5 3.3
-2 7 -21 9.4 3.3
-3 7 21 23.2 5
3 7 -21 26.3 5.4
3 -7 21 28.9 5.8
-3 -7 -21 38.8 7.3
3 7 21 24 4.9
-3 -7 21 35.1 6.8
3 -7 -21 25.5 5.4
-3 7 -21 31.1 9.5
-4 -7 -21 8.3 5.2
-4 7 21 8.2 4.7
4 7 -21 8.8 4.8
4 -7 21 14.1 5.5
-4 7 -21 9.8 4.5
4 -7 -21 -0.3 2.7
4 7 21 15.8 4.8
-4 -7 21 4.8 5.3
0 8 -21 15 3.8
0 -8 21 30.9 5.2
0 -8 -21 15.4 4.2
0 8 21 21.1 4.2
0 -8 -21 15.6 4.3
0 8 -21 13.9 4
1 8 -21 25.2 4.8
1 -8 21 16.1 4.3
-1 -8 -21 19.5 4.7
1 8 -21 25.1 5.2
-1 -8 -21 21.4 5.1
-1 8 21 25.3 5.4
-1 -8 21 30 6.2
-1 8 -21 16.2 4.3
1 -8 -21 25.7 6.1
1 8 21 21.4 4.9
-2 8 21 -2.1 3.1
2 -8 21 0.2 3.6
2 -8 -21 5.6 3.9
-2 -8 21 6.9 3.6
-2 8 -21 4.7 3.2
2 8 21 -5.8 2.9
3 -8 21 2.5 4.1
-3 8 21 4.7 3.9
-3 -8 -21 2.3 4.2
3 8 -21 9.3 3.8
-3 8 -21 2.1 3.4
3 8 21 4.2 3.4
-3 -8 21 0.6 4.1
3 -8 -21 4.3 3.5
0 9 21 5 3.2
0 9 -21 4.5 2.9
0 -9 -21 6.8 3.5
0 -9 21 2.1 3.3
-1 -9 -21 6.3 4.9
-1 -9 -21 5.2 4.4
1 9 -21 9.3 3.3
-1 9 21 3.7 3.2
1 9 -21 4.8 5.1
1 -9 -21 4.4 3.1
-1 -9 21 7.4 4.5
1 9 21 5.7 3.9
-1 9 -21 3.1 5.5
2 9 -21 27 5.7
2 9 -21 24.4 5.5
-2 9 21 19.6 4.6
-2 -9 -21 23.3 5.4
2 -9 -21 21 5.2
-2 9 -21 32.3 5.9
-2 -9 21 40.3 7.3
2 9 21 25.4 5.2
-3 -9 -21 4.4 5.1
3 9 -21 12.4 5.3
3 -9 21 10.9 5.1
-3 9 21 5.2 3.7
-3 -9 21 9.9 5
3 -9 -21 14.3 4.8
-3 9 -21 10.6 4.6
3 9 21 3.3 3.3
0 10 -21 -0.5 2.9
0 10 21 0.9 3.7
0 -10 -21 -1.9 3.3
0 -10 21 5.3 4
-1 10 21 80.79 8.1
-1 -10 -21 75.19 8.3
1 10 -21 79.29 7.2
1 -10 21 70.39 9.6
-1 10 -21 72.39 7.7
1 10 21 85.99 7.8
-1 -10 21 59.09 8.6
1 -10 -21 67.99 7.6
2 10 -21 17.1 4.5
-2 10 21 6.5 4.8
-2 10 -21 13.8 4.9
-2 -10 21 13.1 4.9
2 -10 -21 15.8 4.7
2 10 21 10.8 4.4
0 -11 21 50.29 8.3
0 11 21 40.5 6.6
0 -11 -21 41.6 7.1
0 11 -21 32.3 6.3
0 0 22 289.47 12.8
0 0 22 263.27 13
0 0 -22 260.87 13.7
1 0 22 81.29 6.5
1 0 -22 82.29 6.9
-1 0 22 74.89 5.6
-1 0 22 76.19 6.7
-1 0 -22 90.69 7.2
1 0 22 81.49 6
2 0 -22 23.4 4.4
-2 0 22 33.5 5.6
2 0 22 37.3 5.4
-2 0 22 32.4 4.4
-2 0 -22 43.3 6.9
3 0 -22 3.8 2.6
-3 0 22 4.5 3.2
-3 0 -22 4.5 3.1
3 0 22 3.5 2.9
4 0 -22 77.89 7.2
4 0 22 76.89 7.9
-4 0 -22 77.49 8.2
5 0 -22 55.69 8.9
5 0 22 60.09 8.7
-5 0 -22 45.7 8.2
0 1 22 159.38 9.1
0 1 -22 164.98 10.3
0 -1 22 179.48 9.3
0 1 22 163.18 9.4
0 -1 22 156.18 9.5
0 -1 -22 171.48 10.3
-1 1 22 39.3 4.3
1 -1 22 46.9 6.1
1 -1 22 37.9 5.2
-1 -1 -22 34.3 5.9
1 1 -22 33.8 5.1
-1 1 22 49.2 6.6
1 1 22 45.4 6.1
-1 -1 22 37.2 5.7
-1 1 -22 53.09 5.8
1 -1 -22 38.6 6.2
-1 -1 22 33.9 4.4
1 1 22 30.8 4.5
-2 -1 -22 17.6 4.2
2 -1 22 15.8 3.8
2 1 -22 12.3 3.4
-2 1 22 20.9 4.5
-2 1 22 13.7 3.3
2 1 22 18.6 4.3
2 -1 -22 30.6 5.4
-2 1 -22 15.7 4.7
-2 -1 22 12.2 3.8
-3 -1 -22 9.3 3.8
3 1 -22 15.5 3.8
3 -1 22 16.7 4.2
-3 1 22 13 4.2
-3 1 -22 12.4 4
-3 -1 22 6.7 4
3 1 22 17.4 4
3 -1 -22 15.2 4
4 -1 22 9.5 4.1
-4 1 22 2.7 3.2
-4 -1 -22 -0.2 3.9
4 1 -22 6.9 3.8
4 -1 -22 0.3 2.5
-4 -1 22 0.1 2.9
4 1 22 3.9 3.2
-4 1 -22 -2.2 3.8
5 1 -22 11.7 4.7
-5 1 22 2.4 3.8
5 -1 22 13 5.6
-5 -1 -22 10.4 6.1
5 1 22 8.7 4.5
-5 1 -22 17.1 5.7
-5 -1 22 0.3 3.7
5 -1 -22 8.2 4
0 -2 22 113.39 7.1
0 2 -22 112.99 8.1
0 -2 -22 94.59 7.5
0 2 22 91.79 6.9
0 2 22 106.19 7.1
0 -2 22 92.39 7.2
-1 2 22 47.8 6.3
1 -2 22 45.8 4.9
1 -2 22 54.69 5.5
-1 -2 -22 52.79 5.9
1 2 -22 55.09 5.5
-1 2 22 60.59 5.2
-1 -2 22 47 6.4
-1 2 -22 53.59 5.8
1 2 22 52.09 5.4
-1 -2 22 46 4.5
1 -2 -22 52.09 5.6
2 2 -22 28.8 5.1
-2 2 22 33.6 5.3
2 -2 22 35.9 5.7
-2 2 22 28.3 4.6
-2 -2 -22 36.7 6.3
-2 2 -22 24.2 4.7
-2 -2 22 31.2 5.6
2 -2 -22 25.5 5
2 2 22 38.1 6.3
3 2 -22 5.3 2.9
3 -2 22 4.7 3.4
-3 -2 -22 1.9 3.5
-3 2 22 6.5 3
-3 2 22 6.3 3.3
-3 2 -22 0.4 3
3 2 22 3.7 3.6
3 -2 -22 4.7 2.5
-3 -2 22 4.3 3
-4 2 22 24.6 5.4
4 -2 22 42.7 7.3
-4 -2 -22 26.9 6.3
4 2 -22 39.7 6.6
-4 2 -22 29.8 6.1
4 2 22 51.99 7.3
-4 -2 22 32.6 6.3
4 -2 -22 30.8 5.3
5 -2 22 60.29 8.9
5 2 -22 36.6 7.2
-5 -2 -22 62.69 10.5
5 2 22 51.99 8
-5 -2 22 54.29 8.6
-5 2 -22 73.89 10.2
5 -2 -22 48.7 7.6
0 -3 22 16.8 3.6
0 3 -22 10.4 3.4
0 -3 -22 14 3.7
0 3 22 12.4 3.4
0 -3 22 11.3 3.4
1 -3 22 82.49 6.4
-1 -3 -22 88.39 7.7
1 -3 22 79.39 6.5
-1 3 22 72.49 6.4
1 3 -22 87.99 7.3
-1 3 22 76.79 6.4
-1 -3 -22 83.29 6.2
1 3 22 73.69 6.6
1 -3 -22 82.79 7
-1 -3 22 87.89 7.2
-1 3 -22 81.89 7.2
-2 3 22 155.28 9.2
2 3 -22 160.38 9.8
2 -3 22 146.59 9.7
-2 3 22 139.89 9.5
-2 -3 -22 158.58 10.7
-2 -3 22 162.18 10.5
2 3 22 144.99 9.5
-2 3 -22 146.79 10
2 -3 -22 148.39 9.7
3 -3 22 2.2 2.8
-3 3 22 3.7 2.4
3 3 -22 3 2.6
-3 3 22 3.5 3.5
-3 -3 -22 4.2 3.6
-3 -3 22 2.3 3
3 3 22 2.8 3.3
-3 3 -22 3.1 2.9
3 -3 -22 3.2 2.9
4 -3 22 -3.3 3.6
4 3 -22 0.5 2.8
-4 -3 -22 0.4 3.7
-4 -3 22 -3.5 2.5
4 -3 -22 -4.1 3
4 3 22 2.8 3.6
-4 3 -22 6.7 4
5 -3 22 -5.4 4
-5 -3 -22 -1.8 4.8
5 3 -22 4.7 4
5 3 22 -0.6 4.3
-5 3 -22 -3.5 4.9
5 -3 -22 2.6 3.8
-5 -3 22 7.4 4.6
0 -4 22 15 3.4
0 4 -22 9.6 3.2
0 4 22 10.2 3
0 -4 -22 18.5 4.2
0 -4 -22 10.1 3.4
0 -4 22 15.8 4.1
-1 -4 -22 58.09 7.8
1 4 -22 50.29 5.6
-1 4 22 49.7 5.1
-1 -4 -22 49 4.9
1 -4 22 33.3 5.3
1 -4 22 40 5.9
-1 4 -22 34 5.2
1 -4 -22 44.6 6.5
-1 -4 22 33.9 5.9
1 4 22 37.8 5.5
-2 4 22 2.8 2.7
2 -4 22 9.2 3.7
-2 -4 -22 6 3.8
2 4 -22 4.8 2.7
-2 -4 22 2.6 3.4
-2 4 -22 12 3.5
2 -4 -22 10.6 3.6
2 4 22 13.4 3.9
-3 -4 -22 53.99 9.5
3 -4 22 45 6.9
-3 4 22 49.4 6.7
3 4 -22 57.59 10
3 4 22 71.49 7.7
3 -4 -22 67.89 6.4
-3 -4 22 69.39 9.6
-3 4 -22 51.79 7.6
-4 -4 -22 14.9 5.5
4 4 -22 6.3 3.4
4 -4 22 8.1 4.5
4 -4 -22 5.2 3.6
-4 -4 22 8.3 4.5
4 4 22 8.2 4.3
-4 4 -22 2.6 4.9
0 -5 22 25.8 4.6
0 5 -22 33.4 5.6
0 -5 -22 32.1 5.6
0 -5 -22 34.2 5.5
0 5 22 44.1 6.1
1 -5 22 28.6 4.8
-1 -5 -22 32.8 5.1
1 5 -22 28.1 5
-1 -5 -22 34.4 5.5
-1 5 22 34.6 5.5
1 -5 22 34.8 5.6
-1 -5 22 29.7 5.8
-1 5 -22 25 5
1 5 22 21.2 4.4
1 -5 -22 39.5 6
1 -5 -22 30.6 4.8
2 5 -22 22.1 4.5
-2 -5 -22 37.5 6.7
-2 5 22 34.1 5.3
2 -5 22 29.7 5.4
2 5 22 29.8 5
-2 -5 22 51.99 7.6
2 -5 -22 41.9 6.6
2 -5 -22 17.8 4.4
-2 5 -22 27.1 5
-3 -5 -22 7.7 4.5
-3 5 22 9.5 3.8
3 5 -22 15 4.5
-3 -5 22 12.5 4.1
3 -5 -22 24.2 5.3
3 5 22 18.1 5.1
3 -5 -22 17.2 4.2
-3 5 -22 18.9 4.7
-4 -5 -22 28.8 7.7
4 5 -22 30.9 6.5
4 -5 22 28.3 5.9
-4 5 22 14.2 4.7
4 5 22 14.2 4.4
4 -5 -22 18.9 5.3
-4 -5 22 17.3 5.4
0 -6 22 2.2 2.7
0 -6 -22 2.9 2.9
0 6 22 5.3 2.5
0 6 -22 10.1 3.3
0 -6 -22 13.2 4
-1 -6 -22 7.1 3.8
1 6 -22 10.4 3.3
-1 -6 -22 11.4 3.8
-1 6 22 15.8 4.1
1 -6 22 16.5 4.4
1 -6 22 8.9 3.1
1 -6 -22 12.2 3.6
1 -6 -22 14.6 4.1
-1 6 -22 11.1 3.4
-1 -6 22 11.2 3.9
1 6 22 5.4 3.1
-2 -6 -22 1 2.9
2 -6 22 8.3 3.5
2 6 -22 7.3 3.4
-2 6 22 2.1 2.7
2 -6 -22 8.5 6
-2 -6 22 12.8 6.6
-2 6 -22 8.1 3.5
-2 6 -22 5.5 3.1
2 6 22 4.5 3.7
2 -6 -22 1.5 2.7
-3 6 22 24.4 4.7
3 -6 22 32.6 6.4
-3 -6 -22 21.1 5.8
3 6 -22 23.5 4.8
3 -6 -22 18.3 4.5
-3 6 -22 29.4 5.7
3 6 22 27.8 5.5
-3 -6 22 27.2 5.6
4 -6 22 7.5 4.9
-4 -6 -22 -1.7 4.3
4 6 -22 11.5 4.1
-4 6 22 -0.2 3.8
4 -6 -22 12.3 4.7
-4 6 -22 5.9 4.6
-4 -6 22 7 4.8
4 6 22 3 4.4
0 -7 -22 12.2 3.6
0 -7 -22 11.5 4.1
0 7 -22 6.4 3
0 -7 22 14 4.3
1 -7 22 36.5 6.4
1 7 -22 33 5.8
-1 -7 -22 30.9 5.4
-1 -7 -22 33.9 6.4
-1 7 22 39.7 8.3
1 7 22 30.6 5.9
1 -7 -22 32.5 8.6
-1 7 -22 36.5 6
1 -7 -22 41.2 6.1
-1 7 -22 41.9 6.5
-2 7 22 44.9 6.4
2 7 -22 53.19 10.1
-2 -7 -22 45.9 9.9
2 -7 22 44.6 7
-2 7 -22 42.2 6.5
2 -7 -22 43.7 7.3
-2 -7 22 44 6.9
2 7 22 34.2 5.4
3 -7 22 -3.1 3
3 7 -22 2.4 3.3
-3 -7 -22 -3.7 3.4
-3 7 22 -0.6 2.7
-3 -7 22 -1.8 3.5
-3 7 -22 -0.6 3
3 7 22 1.1 3
3 -7 -22 -0.4 2.3
0 8 22 169.88 10.7
0 8 -22 155.48 10.1
0 -8 -22 178.28 11.2
0 8 -22 156.88 10.4
1 8 -22 14.6 4.5
-1 -8 -22 15.4 4.2
-1 -8 -22 16.7 4.3
-1 8 22 25.7 5.2
1 -8 22 26.2 5.1
-1 8 -22 16.6 4.3
1 -8 -22 21.5 4.7
1 8 22 27.1 5.7
-1 -8 22 18.6 5.2
-2 -8 -22 -0.7 3.5
2 8 -22 1.8 3.2
-2 8 22 8.7 3.6
2 -8 -22 7.2 3.7
-2 -8 22 12.7 4.3
2 8 22 -6.2 3.1
3 -8 22 3.5 4.8
-3 -8 -22 13.1 5.5
3 8 -22 5.8 3.5
-3 8 22 5.6 4
-3 8 -22 12.7 5.1
-3 -8 22 9.9 5.1
3 -8 -22 9.6 4.7
3 8 22 10.8 4.8
0 9 22 74.39 7.7
0 -9 22 87.89 8.6
0 9 -22 64.09 10.6
0 -9 -22 86.99 7.9
1 -9 22 83.89 8.2
-1 9 22 77.69 7.7
-1 -9 -22 92.79 8.1
-1 9 -22 90.19 7.9
1 -9 -22 85.39 8.3
-1 -9 22 113.09 9.5
1 9 22 100.99 8.8
-2 9 22 2.1 3.7
-2 -9 -22 2.1 4
2 9 -22 -1.6 4.2
-2 -9 22 1.9 3.8
2 -9 -22 0.6 3.9
2 9 22 1.4 3.7
-2 9 -22 -5.2 3.1
0 10 22 -0.8 3.3
0 10 -22 1 3
0 -10 -22 2.7 4.2
0 -10 22 0.7 3.5
1 -10 22 34.7 6.8
-1 -10 -22 34.4 6.9
1 -10 -22 52.29 8.3
-1 -10 22 52.29 8.1
1 10 22 42.5 6.8
-1 10 -22 35.5 6.3
0 0 -23 2.6 2.8
0 0 23 6.5 2.7
0 0 23 2.8 2.6
1 0 23 153.08 8.9
-1 0 -23 163.18 10.5
-1 0 23 156.98 9.8
1 0 -23 165.98 10.1
1 0 23 152.88 9.3
-1 0 23 142.59 8.3
2 0 -23 71.79 6.8
-2 0 -23 73.09 7.2
-2 0 23 56.39 5.1
-2 0 23 60.89 6.7
2 0 23 69.19 6.6
-3 0 23 17.2 6.5
3 0 -23 15.7 3.8
3 0 23 12.8 4.5
-3 0 -23 17.1 5.2
4 0 23 26.2 5.2
-4 0 23 19.3 5.3
4 0 -23 38.2 6.6
-4 0 -23 18 4.8
5 0 23 -1 4
5 0 -23 -0.5 3.3
-5 0 -23 -2 4.9
-5 0 23 -5.7 4
0 1 23 5.7 2.9
0 -1 23 6.7 2.9
0 -1 23 6.9 3
0 1 23 9.7 3.3
0 1 -23 5.2 2.7
0 -1 -23 8.8 3.5
-1 1 23 36.1 5.9
-1 -1 -23 47.7 6.8
-1 1 23 42.4 5.5
1 1 -23 38.9 6.2
1 -1 23 43.2 5.7
1 -1 23 35 5.1
1 1 23 34.9 4.9
-1 -1 23 36.6 4.8
-1 -1 23 28.5 5.3
1 1 23 43 5.5
1 -1 -23 31.6 5.5
-1 1 -23 38.5 6
-2 -1 -23 16.3 4.8
2 -1 23 13.1 3.5
-2 1 23 3.4 3
-2 1 23 10.2 3.2
2 1 -23 4.9 2.8
2 -1 -23 10.6 3.5
2 1 23 12.7 4.1
-2 1 -23 6.8 3.3
-2 -1 23 16.6 4.8
3 -1 23 61.89 8.5
-3 -1 -23 79.89 13.9
-3 1 -23 52.49 7.5
3 1 23 51.19 10.2
3 -1 -23 55.29 5.7
4 1 -23 23.5 5.3
-4 -1 -23 18.6 5.5
-4 1 23 14.4 4.9
4 -1 23 24.1 5.5
-4 1 -23 37 7.1
-4 -1 23 20.8 6.1
4 1 23 16.9 4.9
4 -1 -23 12.1 4.3
0 2 23 10 3.2
0 2 23 6.1 3.1
0 -2 23 4.2 2.9
0 -2 23 2.1 2.3
0 -2 -23 5.1 3.4
0 2 -23 4.1 2.8
1 -2 23 21.6 4.2
1 -2 23 22.3 4.3
-1 2 23 19.4 3.9
-1 -2 -23 30.2 5.5
-1 2 23 19.7 4.7
1 2 -23 20.9 4.2
-1 2 -23 33 5.9
1 2 23 17.3 4.3
-1 -2 23 18.4 3.3
-1 -2 23 24.2 5
1 -2 -23 30.4 5.4
-2 2 23 32.9 6.1
2 -2 23 41.8 6.2
-2 -2 -23 35.6 6.4
-2 2 23 42.6 5.7
2 2 -23 49.99 7.1
2 -2 -23 54.79 5.7
-2 -2 23 40 6.2
2 2 23 39.8 5.9
-2 2 -23 54.19 5.7
-3 2 23 27.4 9
3 2 -23 26.5 7.1
3 -2 23 23.8 6.6
-3 2 23 18 5.9
-3 -2 -23 28 7.8
3 -2 -23 24.2 5
-3 -2 23 29.8 9.8
-3 2 -23 22.1 5.4
3 2 23 25 6.2
-4 2 23 73.69 9.9
4 -2 23 70.39 7.9
-4 -2 -23 77.39 11.3
4 2 -23 67.99 7.3
-4 -2 23 53.29 8.4
-4 2 -23 64.09 8.9
4 2 23 79.19 7.6
4 -2 -23 68.79 7
0 3 -23 64.79 6.4
0 -3 -23 55.99 6
0 3 23 61.59 5.7
0 -3 23 61.59 6
0 -3 23 62.39 5.6
-1 -3 -23 112.79 7.4
1 -3 23 103.09 7.5
1 3 -23 104.39 8
1 -3 23 106.09 7.5
-1 -3 -23 102.59 8.6
-1 3 23 103.89 7.4
-1 3 -23 106.79 8.1
1 -3 -23 97.79 7.8
1 3 23 112.49 7.9
-1 -3 23 101.79 8
-2 -3 -23 90.69 8.3
2 -3 23 93.59 7.6
2 3 -23 81.79 7.1
-2 3 23 98.49 8
-2 3 23 98.99 7.1
2 -3 -23 98.09 7.8
-2 3 -23 98.39 8
2 3 23 98.29 7.6
-2 -3 23 78.29 7.7
-3 -3 -23 0.1 3.6
-3 3 23 0.8 2.4
3 3 -23 9.7 4
-3 3 -23 2.5 3.5
3 3 23 12.4 4.3
-3 -3 23 6.9 3.8
3 -3 -23 4.5 3.3
4 -3 23 44.1 7.7
4 3 -23 48.8 7.4
-4 -3 -23 45.8 7.9
-4 -3 23 40.8 7.2
-4 3 -23 41.1 7.4
4 3 23 54.99 8.3
4 -3 -23 34.8 6.1
0 -4 -23 95.39 7.5
0 -4 23 109.19 7.7
0 -4 -23 102.29 8.1
0 4 -23 100.99 7.9
0 -4 23 99.19 7.9
0 4 23 95.99 7.4
-1 4 23 15.3 3.8
-1 -4 -23 16.8 4.2
1 -4 23 14.6 3.9
1 4 -23 12.2 3.7
1 -4 23 16.6 4
-1 -4 -23 17.8 4
1 4 23 16.9 4.1
-1 4 -23 15.2 3.4
1 -4 -23 16.9 4.1
2 -4 23 5.5 3.5
2 4 -23 6.3 3.2
-2 -4 -23 11.1 4.1
-2 4 23 8.7 2.9
2 4 23 9.4 3.8
-2 4 -23 7.2 3.1
2 -4 -23 15.7 3.8
-2 -4 23 2 3
3 -4 23 19.1 5.4
3 4 -23 16.2 4.2
-3 4 23 7.3 3.4
-3 -4 -23 22 6.2
3 -4 -23 19.7 4.6
-3 -4 23 14.3 4.4
3 4 23 23.4 5
4 -4 23 81.79 8.6
4 4 -23 67.79 9.9
-4 -4 -23 60.89 9
4 -4 -23 79.09 7.6
-4 4 -23 53.39 8.3
-4 -4 23 90.19 9
4 4 23 86.89 8
0 5 -23 8.8 3
0 -5 -23 5.5 3.1
0 -5 -23 10 3.8
0 -5 23 9.1 3.2
0 5 23 7.9 3.4
-1 -5 -23 9.1 3.4
1 -5 23 4.4 2.9
-1 5 23 6.3 3.5
-1 -5 -23 11 3.7
1 5 -23 11.7 3.6
1 -5 23 4.5 3.7
1 5 23 10.1 3.6
1 -5 -23 9.8 3.5
-1 -5 23 8.2 3.5
-1 5 -23 7.2 3.2
1 -5 -23 1.6 2.8
2 5 -23 16 5
-2 5 23 26.6 4.7
-2 -5 -23 44.7 10.2
2 -5 23 23.7 5.3
2 -5 -23 22 4.9
2 5 23 29.1 6.4
-2 5 -23 26 5.8
-2 -5 23 42.4 9.9
3 5 -23 37.5 6.5
-3 -5 -23 37.3 7
3 -5 23 33.5 5.9
3 5 23 37.4 6.4
3 -5 -23 46.7 7
-3 -5 23 50.99 8.3
-3 5 -23 31.1 6.2
3 -5 -23 48.2 7.8
-4 -5 -23 1.9 4.9
4 -5 23 0.6 4.4
-4 5 23 -4.5 3.6
4 5 -23 8 4.5
4 5 23 8.5 4.4
4 -5 -23 10.2 4.8
-4 -5 23 4.7 4.2
0 6 23 5.3 3.1
0 -6 -23 4.4 3.2
0 -6 23 4.9 3
0 6 -23 1.4 2.7
0 -6 -23 1.9 2.8
1 6 -23 1.6 3
-1 -6 -23 6.5 3.2
-1 6 23 3.8 3.2
1 -6 23 5 3
-1 -6 -23 -3.8 2.7
-1 6 -23 3.3 2.5
-1 -6 23 2.9 2.9
1 6 23 1.1 5
1 -6 -23 7.8 3.2
1 -6 -23 4.7 3
-2 -6 -23 57.89 8.2
2 -6 23 61.59 7.9
-2 6 23 65.19 7
2 6 23 55.59 6.3
-2 -6 23 68.49 9.3
2 -6 -23 65.79 8.7
2 -6 -23 58.99 6.4
-2 6 -23 59.59 6.5
-3 6 23 6.7 3.5
3 6 -23 6.7 4
3 -6 23 20 5.3
-3 -6 -23 12.3 4.9
3 6 23 14.1 4.2
3 -6 -23 18.8 4.6
-3 -6 23 20.4 5.5
4 6 -23 2.1 3.9
-4 -6 -23 7.6 5.7
4 -6 23 13.1 4.8
-4 6 23 8.8 5
-4 -6 23 12.3 5
4 6 23 9.1 4.5
4 -6 -23 9.4 4.6
0 7 23 93.99 7.9
0 -7 23 73.99 7.5
0 -7 -23 93.79 8.1
0 -7 -23 78.39 7.2
0 7 -23 84.59 7.4
-1 -7 -23 27 5.5
1 7 -23 29.4 5.5
1 -7 23 22.8 4.8
-1 7 23 14.8 4.4
-1 -7 -23 34.9 5.7
-1 -7 23 38.3 6.6
1 7 23 25.2 5
-1 7 -23 39.5 6
1 -7 -23 28.5 5.4
1 -7 -23 31.1 5.9
-2 7 23 7.1 3.2
2 -7 23 -0.5 3.6
2 7 -23 11.8 4.4
-2 -7 -23 3.5 4.3
2 -7 -23 -1.9 3.3
2 7 23 3.2 3.4
-2 -7 23 3.4 3.8
-3 7 23 39.3 6.4
-3 -7 -23 37.4 7
3 7 -23 44.4 7.9
3 -7 23 48.6 7.7
3 -7 -23 33.1 5.9
-3 -7 23 39.3 7.1
3 7 23 43.2 6.9
0 8 23 19.2 4.7
0 -8 -23 15.9 4.6
0 8 -23 21.7 4.8
0 -8 -23 23.7 5.2
0 -8 23 25.9 5.4
-1 -8 -23 40.5 10.2
-1 -8 -23 40.5 8
-1 8 23 39 6.3
1 8 -23 40.4 8.4
1 8 23 50.39 7.1
1 -8 -23 47.5 7.1
-1 -8 23 42.1 7
2 8 -23 -0.2 3.6
-2 8 23 4.8 3.7
-2 -8 -23 2.9 4.4
2 8 23 2.8 3.3
-2 -8 23 5.7 4.2
2 -8 -23 9.3 4.3
-3 -8 -23 -8.8 4.1
-3 8 23 -1.6 3.8
3 -8 23 7.8 5
3 8 -23 1.4 3.4
3 -8 -23 9.1 4.5
3 8 23 -2.8 3.3
-3 -8 23 9.5 5
0 -9 23 75.39 8.2
0 9 23 55.49 8.2
0 -9 -23 70.69 7.3
1 -9 23 14 4.5
-1 -9 -23 17.9 5.3
-1 9 23 3.8 3.5
1 9 23 19.7 5.2
-1 -9 23 15.9 5.1
1 -9 -23 13.7 5.1
-2 -9 -23 3.5 4.6
2 9 -23 -6.2 4.1
-2 9 23 3.8 3.9
2 9 23 -2.9 3.3
2 -9 -23 1.1 4.1
-2 -9 23 1.5 4.1
0 -10 23 12 5
0 -10 -23 1.6 3.8
0 10 23 7.5 4
0 0 24 4.8 3.1
0 0 -24 7.5 3.1
0 0 24 1.4 2.3
-1 0 24 58.59 5.3
1 0 -24 63.89 6.2
1 0 24 52.29 5.8
-1 0 -24 67.59 6.7
-1 0 24 47.4 6.5
1 0 24 47.7 4.9
-2 0 -24 0.5 3.1
-2 0 24 -4.1 2.5
2 0 24 2.6 3.3
2 0 -24 1.3 2.7
3 0 24 5.2 3.4
-3 0 -24 7 3.8
3 0 -24 1.8 2.8
-3 0 24 4.1 3.1
-4 0 -24 2.6 3.8
4 0 -24 1.7 3.1
-4 0 24 -6.3 2.9
4 0 24 0.5 3.5
0 -1 24 3 2.5
0 1 24 -0.7 2.3
0 1 24 0.6 2.3
0 -1 24 0.4 2.6
0 1 -24 0.4 2.4
0 -1 -24 0.5 2.4
1 -1 24 10.8 3.8
-1 -1 -24 16.9 4.6
1 1 -24 15.1 4.2
-1 1 24 17.2 3.8
1 -1 24 19.7 4
-1 1 24 15.3 3.9
1 1 24 15 3.4
1 -1 -24 26.8 5.5
1 1 24 13.9 3.7
-1 1 -24 14.3 4.2
-1 -1 24 15.8 3.7
-1 -1 24 17.7 3.6
-2 -1 -24 51.39 7.4
-2 1 24 31.4 5.6
2 -1 24 51.09 6.7
-2 1 24 39.5 5.4
2 1 -24 37.2 6
2 -1 -24 36.4 5.7
-2 -1 24 38.8 6.4
2 1 24 28.8 5.4
-2 1 -24 36.8 6.5
3 -1 24 8.1 3.6
-3 -1 -24 17.1 5.2
-3 1 24 4.1 3.3
3 1 -24 4.2 3.2
3 -1 -24 1.9 2.9
3 1 24 6.6 4.1
-3 1 -24 9.1 3.7
-3 -1 24 -0.1 3
-4 1 24 6.4 4.3
4 -1 24 8.9 4.5
4 1 -24 11.1 4.1
-4 -1 -24 -0.6 3.4
4 1 24 10.4 4.3
4 -1 -24 10.7 4.1
-4 -1 24 5.5 4.4
-4 1 -24 13.8 5
0 2 24 10.6 3.5
0 -2 -24 12.4 4.1
0 -2 24 4.7 3
0 2 24 8.7 3.2
0 2 -24 5.2 2.5
0 -2 24 12.2 3.4
-1 -2 -24 17 5.3
1 -2 24 26.1 4.7
-1 2 24 14.7 4
-1 2 24 17.3 3.6
1 -2 24 19 4
1 2 -24 20.3 4.7
1 2 24 17.2 4.3
-1 2 -24 14.7 4.2
1 -2 -24 22.2 4.8
-1 -2 24 13.8 4.1
-2 2 24 -1.3 2.6
2 -2 24 2.2 3
-2 -2 -24 1.7 3.1
2 2 -24 1.1 2.7
-2 2 24 -0.6 2.4
-2 2 -24 2 2.9
2 2 24 2.7 3.1
2 -2 -24 -1.7 2.2
-2 -2 24 -1.9 3
-3 -2 -24 53.39 8.2
-3 2 24 41.7 6.4
3 -2 24 61.99 6.7
3 2 -24 50.39 7.3
3 -2 -24 60.39 10.1
-3 2 -24 38.2 8.8
3 2 24 37.2 6.2
-3 -2 24 42.4 7.4
-4 2 24 -0.2 4
-4 -2 -24 2.9 4.6
4 -2 24 6.6 4.3
4 2 -24 6.1 4.1
-4 2 -24 5.5 4.1
4 2 24 10.2 4.4
-4 -2 24 4.9 4
4 -2 -24 3.6 3.5
0 -3 24 2.7 2.4
0 -3 -24 -2.8 1.9
0 3 24 -0.2 2.2
0 -3 24 -1.4 2.6
0 3 -24 -1.6 2.7
-1 -3 -24 21.4 4.4
1 3 -24 12.5 4.4
1 -3 24 13.3 3.7
-1 3 24 17.1 3.7
-1 -3 -24 17.8 4.8
1 -3 24 17.1 4
-1 -3 24 16.6 3.8
1 3 24 11.1 3.7
1 -3 -24 16.5 4.2
-1 3 -24 20.3 5.4
2 3 -24 2.2 3.6
-2 3 24 2.7 2.8
-2 -3 -24 3.4 3.1
-2 3 24 5.3 3
2 -3 24 1.8 3.2
-2 3 -24 3.2 3.4
-2 -3 24 2.6 3.2
2 3 24 -0.3 3.4
2 -3 -24 7.7 3.3
3 -3 24 18.2 5.2
-3 3 24 13 4
-3 -3 -24 25.7 5.3
3 3 -24 29.2 5.6
-3 -3 24 22.6 5.8
3 3 24 9.9 4.1
4 3 -24 7.5 4
4 -3 24 11.1 4.9
-4 -3 -24 2.6 4.4
4 -3 -24 8 4.2
-4 -3 24 4 4.5
-4 3 -24 5.2 5.1
4 3 24 10.4 4.5
0 4 -24 24.1 5
0 -4 -24 39.9 6.1
0 -4 -24 28.4 4.9
0 -4 24 24.5 4.9
0 4 24 31.5 5.4
1 -4 24 5.9 2.4
1 -4 24 3.6 3
1 4 -24 6.3 3.3
-1 -4 -24 0.9 3
-1 4 24 3.8 2.7
-1 -4 -24 7.6 3.6
-1 4 -24 3.4 2.9
1 -4 -24 2.8 2.7
1 4 24 5.4 3
1 -4 -24 5.1 3
-1 -4 24 -0.3 2.7
-2 -4 -24 8.5 4.9
-2 4 24 4.2 2.7
2 -4 24 6.2 3.4
2 4 -24 1.9 3.6
2 4 24 -1.7 2.9
-2 4 -24 0.7 2.2
2 -4 -24 5.3 3.1
-2 -4 24 3.4 3.9
3 -4 24 0.7 3.6
3 4 -24 2.6 3.7
-3 4 24 2.4 3.6
-3 -4 -24 1.2 3.4
-3 -4 24 7.1 3.9
3 4 24 -0.6 3.1
-4 -4 -24 4.5 5
4 4 -24 7.4 4.7
4 -4 24 5.8 4.4
4 -4 -24 7.2 3.8
-4 -4 24 2.2 3.7
-4 4 -24 4.4 4.8
4 4 24 1.9 4.7
4 -4 -24 8.6 3.8
0 5 24 7.1 3.8
0 5 -24 6.8 2.7
0 -5 -24 12.5 3.6
0 -5 -24 6.5 3.2
0 -5 24 12.4 3.8
-1 -5 -24 14.4 4.1
1 -5 24 17.4 4.3
1 -5 24 19.2 4.3
-1 5 24 12.6 3.5
-1 -5 -24 8.3 3.3
1 5 -24 13.9 3.9
1 -5 -24 19.4 4.5
-1 -5 24 20.1 4.3
1 -5 -24 24.2 5.4
-1 5 -24 15 4
2 -5 24 40.3 6.1
2 5 -24 33.2 5.5
-2 -5 -24 59.79 8.7
2 -5 -24 45.2 7.1
2 5 24 49.2 6.8
-2 -5 24 47.3 7
-2 5 -24 46.8 6.8
2 -5 -24 48.4 6.9
3 5 -24 64.59 8.9
-3 5 24 55.89 6.2
-3 -5 -24 48.8 7.8
3 -5 24 61.09 8
3 5 24 47.3 7.1
-3 5 -24 49.5 8.9
3 -5 -24 55.59 8.6
-3 -5 24 44 6.8
3 -5 -24 51.09 7.6
-4 -5 -24 7.9 5.1
4 5 -24 8.3 4.6
4 -5 24 5 5.2
-4 -5 24 16 5.2
4 5 24 16.5 5.4
4 -5 -24 14.5 5
0 6 24 13 4.1
0 -6 24 -1 3.3
0 -6 -24 6.4 3.4
0 6 -24 7.9 3.5
0 -6 -24 5.3 3.4
1 -6 24 58.79 6.1
-1 -6 -24 41.1 6.3
-1 6 24 50.79 7.2
-1 -6 24 59.89 6.5
-1 6 -24 57.59 6.2
1 -6 -24 52.59 6
1 -6 -24 55.39 8.3
1 6 24 40.2 6.4
-2 6 24 9.9 3.9
2 -6 24 12.1 4.5
2 6 -24 11.3 3.8
-2 -6 -24 11.3 4
2 -6 -24 15 4.9
2 6 24 10 3.9
2 -6 -24 13.1 4.1
-2 6 -24 11 4
-2 -6 24 13.7 4.6
3 -6 24 -2.3 3.8
3 6 -24 6.7 3.9
-3 -6 -24 8 5.4
-3 6 24 7.9 3.5
3 -6 -24 5.3 4
-3 -6 24 13.3 5.6
3 6 24 -0.1 3.2
0 -7 -24 8.5 4.8
0 7 -24 8.3 3.3
0 -7 24 10.8 3.9
0 7 24 7.3 3.3
0 -7 -24 10.5 4.1
1 -7 24 35.8 6
-1 7 24 36 6.3
1 7 -24 31.8 6.1
-1 -7 -24 38.9 6.6
-1 -7 -24 30.2 6
1 -7 -24 35 5.9
-1 7 -24 32 6.1
1 -7 -24 22.7 5.5
-1 -7 24 39.2 6.6
1 7 24 44 7.1
2 7 -24 16.7 5.1
-2 7 24 21.6 5.5
-2 -7 -24 23.3 5.6
2 7 24 23.3 5.1
2 -7 -24 36.4 7.3
-2 -7 24 30 7
-3 -7 -24 9.3 5.2
3 -7 24 24.5 5.9
3 7 -24 15.5 5.5
-3 7 24 7.3 4.2
-3 -7 24 11.8 5.7
3 7 24 13.8 4.6
3 -7 -24 14.9 4.5
0 8 24 20 5.1
0 -8 24 19.4 4.6
-1 8 24 18.5 4.4
-1 -8 -24 10 4.4
1 -8 24 17.5 4.8
1 8 -24 18 5
-1 -8 24 7.8 4.5
1 -8 -24 16.2 4.4
1 8 24 13.6 4.4
-2 8 24 39.6 5.9
-2 -8 -24 57.59 9
2 8 -24 32.8 5.8
2 -8 -24 34.4 6.6
-2 -8 24 56.19 8.9
2 8 24 47.1 6.9
0 -9 -24 20.1 4.7
0 9 24 18.5 5.8
0 -9 24 21.1 5.9
1 -9 24 54.69 8
1 -9 -24 58.89 9.1
-1 -9 24 63.19 9.1
1 9 24 53.49 7.6
0 0 25 0.6 2.2
0 0 25 0.6 2.4
0 0 -25 -0.6 2.6
-1 0 -25 5.7 2.9
1 0 -25 7.7 3.1
-1 0 25 -0.9 2.4
1 0 25 2.3 3
1 0 25 -2.3 2
-1 0 25 2.1 2.7
-2 0 25 12.3 7.3
2 0 25 12.5 3.6
3 0 -25 1.5 2.2
-3 0 -25 -0.5 3.3
-3 0 25 0.2 2.8
3 0 25 0.9 3.5
4 0 25 20.9 5.5
-4 0 25 17.5 5.9
-4 0 -25 24 6.6
4 0 -25 14 4.6
0 -1 25 -2.3 2.4
0 1 25 -2.5 2.3
0 -1 25 -1.3 2.2
0 1 25 -1.9 2.2
0 -1 -25 3.1 2.7
0 1 -25 0.4 2.3
-1 -1 -25 26.5 6
-1 1 25 29.5 5.4
1 1 -25 29.9 5.9
1 -1 25 45.5 6.2
-1 1 25 36.8 5.2
1 -1 25 39.6 5.5
1 1 25 38.1 5.9
1 -1 -25 37.8 6.2
-1 -1 25 41.2 6.3
-1 -1 25 29.7 4.9
1 1 25 38.8 5.5
-1 1 -25 48.1 7
-2 1 25 8.8 3.4
2 -1 25 11.8 4
2 1 25 5.9 3.5
-2 -1 25 6.1 6
2 -1 -25 15.1 4.3
-2 1 -25 15.1 5.5
-3 -1 -25 11.5 4
3 -1 25 1.4 3
3 1 -25 7.3 3.4
-3 1 25 10.1 3.9
3 -1 -25 6.2 3.6
-3 -1 25 4.1 3.8
3 1 25 7.5 3.8
-3 1 -25 4.4 4.1
4 1 -25 8.2 4.4
-4 1 25 0.5 4.7
4 -1 25 12 5.3
-4 -1 -25 12.4 5.2
-4 -1 25 8.7 5
4 1 25 11.1 5.4
4 -1 -25 2.2 3.2
-4 1 -25 2.7 4.5
0 2 -25 24.7 5.7
0 -2 25 16.7 4.1
0 -2 25 26.3 5
0 -2 -25 29.8 5.9
0 2 25 26.2 4.8
0 2 25 24.1 4.7
1 2 -25 7.7 2.8
-1 2 25 7.6 3.5
-1 2 25 15.2 3.8
1 -2 25 12.7 3.9
-1 -2 -25 9.8 3.9
1 -2 25 8.8 3.1
1 2 25 10.3 3.2
-1 2 -25 11.4 3.6
1 -2 -25 13.6 3.8
-1 -2 25 11.1 3.7
-2 2 25 0.3 2.5
2 2 -25 7.7 3.3
2 -2 25 4.9 2.8
-2 -2 -25 3.8 2.8
-2 -2 25 5.9 4.9
-2 2 -25 9 3.6
2 -2 -25 3 3.5
3 -2 25 52.59 7.5
3 2 -25 52.69 6.1
-3 2 25 53.79 8.2
-3 -2 -25 66.89 9.1
3 2 25 67.99 7.3
-3 -2 25 74.49 7.9
3 -2 -25 71.09 7.2
-3 2 -25 60.19 9.1
-4 -2 -25 12.3 4.9
-4 2 25 2.2 4.5
4 -2 25 4 4.3
4 2 -25 5.2 4
-4 2 -25 8.5 4.3
-4 -2 25 -1.1 3.7
4 2 25 5.3 4.3
4 -2 -25 3.6 3.3
0 3 -25 8.1 3.8
0 -3 25 12.1 3.8
0 -3 -25 11.3 3.4
0 3 25 7.5 3
0 -3 25 8.4 3.1
1 -3 25 4 2.8
1 -3 25 12.7 3.2
-1 3 25 6.6 2.9
-1 -3 -25 6.9 3.2
-1 -3 -25 6.1 3.6
1 3 -25 10.3 3.9
-1 -3 25 6.7 3.2
-1 3 -25 5.4 3.6
1 -3 -25 5.3 2.8
1 3 25 7.3 3.2
-2 -3 -25 4.5 3.9
2 3 -25 1.4 3
-2 3 25 5.4 3.1
2 -3 25 3.5 3.6
-2 3 -25 9.1 5
2 -3 -25 4.3 3.9
2 3 25 4.6 3.4
-2 -3 25 7.7 3.8
3 3 -25 41.3 7
3 -3 25 56.49 7.8
-3 -3 -25 29.8 6.1
-3 -3 25 31.8 6.2
-3 3 -25 30.1 6
3 3 25 36 6.4
3 -3 -25 39.3 7
4 3 -25 15.1 4.9
-4 -3 -25 24.3 6.6
4 -3 25 8.1 4.9
-4 -3 25 22.1 6.1
4 3 25 7 4.2
4 -3 -25 9.6 4.6
-4 3 -25 5.7 4.8
0 4 -25 16.4 4.2
0 -4 -25 27.8 5.4
0 -4 25 16.3 4.1
0 4 25 20 4.4
0 -4 -25 29.2 5.2
-1 -4 -25 6.1 3.5
1 -4 25 8.1 3
-1 4 25 9.3 3.4
1 -4 25 12.8 3.7
1 4 25 9.2 5.5
-1 4 -25 7.3 3.7
1 -4 -25 16.1 4.3
-1 -4 25 0.1 2.7
1 -4 -25 14.9 3.7
2 4 -25 10.3 4.2
2 -4 25 9.8 3.8
-2 -4 -25 14.3 5
-2 4 25 11.8 3.5
2 4 25 12.4 3.9
-2 -4 25 10.1 3.6
-3 -4 -25 6 4.4
3 4 -25 18.8 5.3
3 -4 25 27.3 6.1
-3 -4 25 20 5.4
-3 4 -25 9.4 4
3 4 25 7.6 3.9
3 -4 -25 19.8 4.8
0 -5 -25 11.4 3.9
0 -5 -25 15.4 4.3
0 5 -25 10.8 4.7
0 -5 25 21.8 5
0 5 25 11.9 3.9
-1 5 25 72.59 7.2
-1 -5 -25 74.19 7.8
-1 -5 -25 63.99 6.9
1 -5 25 69.39 6.9
-1 5 -25 71.09 7.2
1 -5 -25 72.69 7.1
-1 -5 25 67.49 7.4
1 5 25 76.79 7.2
1 -5 -25 83.29 8.1
-2 5 25 7.8 3.2
-2 -5 -25 12.9 5
2 5 -25 5.6 2.9
2 -5 -25 3.6 3.6
-2 -5 25 8.4 4.3
2 5 25 8.9 4.2
3 -5 25 16.5 5.2
3 5 -25 10.5 4.2
-3 5 25 -2 3.8
-3 -5 -25 9.9 4.7
-3 5 -25 7.7 4.6
-3 -5 25 12.4 4.6
3 5 25 4.8 3.6
3 -5 -25 10.2 4.2
3 -5 -25 7.2 4
0 -6 25 12.3 6.6
0 6 25 6.4 3.5
1 6 -25 15.8 4.5
-1 -6 -25 17.5 5
1 -6 25 18.4 4.2
-1 6 25 22.1 4.7
-1 -6 25 18.3 4.8
1 6 25 15 4.6
1 -6 -25 16.5 5.1
-2 6 25 26.5 5.8
2 6 -25 24.7 5.8
-2 -6 -25 29.7 6.2
2 -6 25 34.9 7.3
2 -6 -25 37.4 6.6
-2 -6 25 36.7 7.2
-2 6 -25 27.2 6
2 6 25 21.1 4.3
2 -6 -25 21 4.9
-3 6 25 5.8 3.5
3 -6 25 6 4.2
-3 -6 -25 9.3 5.6
3 6 -25 4.1 3.6
3 -6 -25 15.3 4.6
3 6 25 7.9 4
-3 -6 25 19.3 5.7
0 -7 -25 -2.5 3.1
0 -7 25 3.5 3.5
0 -7 -25 1.8 3.1
0 7 -25 1.3 2.9
0 7 25 2.6 3.8
-1 -7 -25 55.39 8.2
1 7 -25 57.59 6.4
1 -7 25 50.79 8.3
-1 7 25 52.29 7.8
-1 7 -25 37.9 7.2
1 7 25 41.3 6.7
-1 -7 25 42.1 7
1 -7 -25 49.5 7.8
1 -7 -25 65.39 11.2
-2 7 25 24.4 5.6
2 7 -25 15.7 4.5
-2 -7 -25 16.9 5.2
2 -7 -25 16.9 5
2 7 25 19.3 5.2
-2 -7 25 19 6.1
0 8 25 48.8 8.1
0 -8 25 47.9 8.1
1 8 -25 17.3 5.2
-1 -8 -25 9.5 4.8
-1 8 25 20.6 5.1
1 8 25 8.3 4.3
1 -8 -25 20.8 5
-1 -8 25 13 5
-2 8 25 22.1 5.2
0 0 -26 3.8 2.7
0 0 26 7.5 3
0 0 26 4.2 3
1 0 26 2.6 2.4
-1 0 26 -1.9 2.6
1 0 26 3 3.5
-1 0 26 10.2 3.5
2 0 -26 88.09 8.1
-2 0 26 94.59 8.4
2 0 26 85.59 8.1
-2 0 -26 84.79 8.6
3 0 -26 18.2 5
-3 0 -26 18.5 5.8
3 0 26 21.5 5.8
-3 0 26 17.2 5.2
4 0 26 4.1 4.9
4 0 -26 15.2 5
-4 0 -26 13.8 5.5
-4 0 26 13.3 5.1
0 -1 26 4.4 2.6
0 1 -26 -0.1 2.7
0 -1 -26 5.6 3.2
0 -1 26 3.5 2.7
0 1 26 0.7 2.5
0 1 26 -1.4 2.2
1 -1 26 4.8 3.1
-1 1 26 -0.8 2.8
1 -1 26 -2.2 2
-1 1 26 0.8 2.4
1 1 26 0.3 2.9
1 1 26 0.6 2.2
-1 -1 26 0.4 2.4
2 1 -26 11.1 3.2
2 -1 26 18.5 5.8
-2 1 26 1.7 3.2
-2 -1 -26 10.4 4.2
-2 1 -26 8 3.2
2 1 26 7.2 4.2
2 -1 -26 12.4 3.4
-2 -1 26 10.4 4.3
-3 1 26 9.3 4.4
3 -1 26 9.5 4.5
-3 -1 -26 14 4.5
3 1 -26 8.3 3.8
-3 -1 26 6.5 4.2
3 -1 -26 11.3 4.1
-3 1 -26 12.2 4.8
3 1 26 6.9 4.4
-4 -1 -26 11.4 5.7
-4 1 26 9.5 5.1
4 1 -26 18.2 5.9
4 -1 26 11.5 4.4
4 -1 -26 4.3 3.3
-4 -1 26 22.7 6.2
4 1 26 9 4.9
-4 1 -26 5.7 5
0 -2 26 16.5 4.1
0 2 26 12.4 3.6
0 -2 -26 5.3 4.1
0 -2 26 11.9 3.1
0 2 -26 12 6.4
0 2 26 12.8 3.5
1 2 -26 26.3 7.1
-1 2 26 19.4 4.2
1 -2 26 25.6 5.2
1 -2 26 19.9 4.1
-1 -2 -26 25.1 7
-1 2 26 25 5
-1 -2 26 27.1 5.5
1 2 26 15.3 4.4
-2 -2 -26 38 7.4
-2 2 26 22 4.6
2 2 -26 29.6 5.6
-2 2 26 28.4 6.1
2 2 26 25.6 5.4
2 -2 -26 32.5 6.1
-2 -2 26 38 6.7
-2 2 -26 46.4 7.1
-3 2 26 -0.4 3.9
3 -2 26 -3.4 3.4
3 2 -26 2.6 3.2
-3 -2 -26 3.7 3.9
-3 -2 26 -4 2.9
3 -2 -26 2.9 2.8
-3 2 -26 0 3.5
3 2 26 5.7 3.3
0 -3 26 36.1 5.9
0 3 26 37.1 6
1 -3 26 18.2 4.5
1 3 -26 13.7 4.1
1 -3 26 12 3.6
-1 3 26 15.1 4
-1 -3 -26 19.8 5.2
1 3 26 15.7 4.5
2 -3 26 38.5 8.7
-2 3 26 24.1 4.7
-2 -3 -26 29.7 6.6
2 3 -26 33.2 6.1
2 3 26 38.9 6.4
2 -3 -26 36.2 6.4
-2 -3 26 35.6 6.5
-2 3 -26 28.9 5.8
-3 -3 -26 29.8 6.5
3 3 -26 27.2 6
3 -3 26 31.4 6.7
3 -3 -26 20.5 4.8
-3 -3 26 35.8 7
-3 3 -26 17 5.3
3 3 26 10.4 4.4
0 -4 -26 21.2 4.8
0 4 -26 16.4 4.6
0 4 26 32 5.6
0 -4 26 29.7 5
0 -4 -26 18.8 6.3
1 -4 26 14.9 4.3
-1 4 26 6.6 4.4
1 -4 26 14.8 3.7
-1 -4 -26 15.7 4.6
1 -4 -26 16 4.1
1 4 26 6.4 3.6
1 -4 -26 18.4 4.1
-1 -4 26 6 3.5
-1 4 -26 15.8 4.8
2 -4 26 0.8 2.8
2 4 -26 4.1 3.7
-2 -4 -26 7.6 4.2
-2 4 26 2.1 2.6
-2 4 -26 0.7 2.8
2 -4 -26 -6.9 2.5
2 4 26 0.9 3.4
-2 -4 26 5.9 4.1
-3 4 26 16.6 5.1
-3 -4 -26 20.8 5.7
3 -4 26 24.8 5.2
3 4 -26 20.2 5.7
3 -4 -26 30.1 5.9
-3 -4 26 14.6 5
3 4 26 26.5 5.9
-3 4 -26 21.4 5.3
3 -4 -26 25.4 5.8
0 -5 -26 93.49 8.5
0 -5 -26 69.59 11.6
0 5 26 81.09 7.5
0 5 -26 63.59 7.1
1 -5 26 2.8 3.3
1 5 -26 7.2 3.3
-1 -5 -26 4.8 3.8
-1 5 26 8.4 3.7
1 -5 -26 5.8 3.5
-1 -5 26 0.3 3
1 -5 -26 1.3 3.1
1 5 26 2.7 3.1
-1 5 -26 6.3 3.8
-2 -5 -26 86.89 8.6
2 -5 26 92.89 8.2
2 5 -26 84.59 8.1
-2 5 26 81.09 7.6
-2 5 -26 77.49 8.1
2 -5 -26 80.99 8
2 -5 -26 83.49 8.3
-2 -5 26 84.69 8.6
2 5 26 79.29 7.8
3 5 -26 17.2 5
-3 -5 -26 25.8 6.4
-3 5 26 13.5 4.4
3 -5 26 23.5 6.1
3 5 26 16.1 4.8
-3 5 -26 20.8 6.1
-3 -5 26 21.1 5.8
3 -5 -26 19.3 5.1
3 -5 -26 22.4 5.5
0 -6 -26 31.4 6
0 -6 -26 24.9 5.1
0 -6 26 30.3 6.2
0 6 26 28.1 6.2
0 6 -26 18.5 4.6
1 6 -26 11 4.1
-1 6 26 11.5 4
-1 -6 -26 15.7 5
1 -6 -26 13.7 4.6
-1 6 -26 9.3 4
1 6 26 15.1 4.3
-1 -6 26 12.3 4.5
1 -6 -26 16.1 4.5
2 6 -26 15 5.2
-2 6 26 6.5 3.4
-2 -6 -26 13.2 5.3
-2 -6 26 27.2 6.3
-2 6 -26 7.8 4.3
2 -6 -26 17 4.8
2 6 26 17.2 4.8
2 -6 -26 10.5 3.6
0 7 26 45.3 7.3
0 7 -26 32.5 6.9
0 -7 26 49.6 7.7
0 -7 -26 39.8 6.3
0 -7 -26 52.19 8
-1 7 26 -1.6 3.5
1 7 -26 -0.2 3.2
-1 -7 -26 5.3 3.8
1 -7 -26 1.9 4
-1 7 -26 3.9 4
1 7 26 4.6 4
-1 -7 26 2.3 4
-2 7 26 11.9 4.5
2 7 -26 5.1 4.3
-2 -7 -26 3.2 4.5
2 -7 -26 6.8 3.9
2 7 26 12.5 4.8
-2 -7 26 9.1 4.4
0 -8 -26 3.5 4.6
0 8 26 2.2 3.7
0 -8 26 8.7 4.3
-1 8 26 21.3 5.5
1 8 26 18 5.2
0 0 27 2.2 2.6
0 0 27 4.5 2.9
0 0 -27 1.7 2.7
-1 0 27 42.4 6
1 0 27 36.6 6
-1 0 -27 66.99 9.1
-2 0 27 20.8 4.8
2 0 27 8.3 3.8
2 0 -27 20.3 5.6
-2 0 -27 19.2 5.8
3 0 27 8 4.5
3 0 -27 -1 2.9
-3 0 27 -1.4 3.5
-3 0 -27 5.2 3.9
0 -1 27 5.2 2.9
0 -1 -27 1.7 2.7
0 -1 27 -2.3 2.9
0 1 27 -0.5 2.6
0 1 27 -1.1 2.5
0 1 -27 -6.1 2.8
1 -1 27 -2 2.8
-1 1 27 0.6 2.9
-1 1 27 -1.4 4.3
-1 -1 -27 1.1 3.3
1 1 -27 3.1 3.3
1 -1 -27 1.2 3.5
-1 1 -27 1.1 3.4
-1 -1 27 0.6 4.5
1 1 27 4.8 6.2
2 -1 27 36.6 6.7
-2 -1 -27 26.1 6.1
2 1 -27 23.9 5.3
-2 1 27 25.2 5
-2 -1 27 15.9 4.8
2 1 27 36.6 5.9
-2 1 -27 25.2 6.2
2 -1 -27 32.2 5.9
3 -1 27 7.8 4.1
3 1 -27 13.6 4.9
-3 1 27 2.3 3.5
-3 -1 -27 4 4.1
-3 -1 27 5.3 3.8
3 -1 -27 11.3 3.4
-3 1 -27 7 4.7
3 1 27 -1.8 3.8
0 -2 -27 43.7 6.8
0 -2 27 43 6.7
0 2 -27 44 6.8
0 2 27 40.6 6.5
0 -2 27 50.79 5.7
-1 2 27 8.2 3.5
-1 -2 -27 24.6 5.5
1 -2 27 21.1 4.5
1 2 -27 16.9 4.7
-1 2 27 8.4 3.4
-1 -2 27 14.3 4.5
1 -2 -27 19.5 4.7
-1 2 -27 13.2 4.6
1 2 27 16 4.2
-2 2 27 8.9 4.3
-2 -2 -27 15.8 5.1
2 -2 27 12.2 3.7
2 2 -27 19.6 4.8
-2 2 27 8.7 4.5
-2 2 -27 11.6 4
-2 -2 27 14.6 4.8
2 -2 -27 11.1 4.1
2 2 27 10.1 4.1
3 2 -27 3.4 3.4
-3 2 27 5.8 4
-3 -2 -27 3.6 5
3 -2 27 8.9 4.4
3 -2 -27 4.2 3.6
-3 2 -27 0.7 4.1
-3 -2 27 3.3 4.1
3 2 27 -0.7 3.5
0 -3 -27 11.4 4.6
0 3 27 9.4 3.6
0 -3 27 7.4 3.3
0 3 -27 11.2 4
-1 -3 -27 30.4 6.6
1 3 -27 21.4 5.2
1 -3 27 20 5.4
-1 3 -27 24.8 5.3
1 3 27 14.6 3.9
-1 -3 27 24.6 5.4
1 -3 -27 18.4 4.8
-2 -3 -27 6.6 4.1
2 3 -27 4 3.5
2 -3 27 10.3 3.7
-2 3 27 -0.7 3.1
2 3 27 6.5 4.4
-2 3 -27 1.2 3.2
-2 -3 27 2 3.6
2 -3 -27 2 3.3
3 3 -27 8.4 3.6
-3 -3 -27 14.8 5.1
3 -3 27 18.6 6
3 -3 -27 14.2 4.9
3 3 27 11.4 4.7
-3 3 -27 12.5 5.8
-3 -3 27 14.2 5.2
0 4 27 12.8 4.2
0 4 -27 19.5 5.8
0 -4 27 10.7 6.4
0 -4 -27 26.9 6.1
-1 -4 -27 15.4 4.8
1 4 -27 12.6 4.6
-1 4 27 14.7 4.4
-1 4 -27 8.5 4.5
1 -4 -27 8.2 4
-1 -4 27 17.2 5
1 4 27 6.4 3.8
1 -4 -27 21.1 5.2
-2 -4 -27 10 4.8
2 4 -27 11.5 4.4
-2 4 27 7.6 3.4
2 -4 27 4.6 4.2
2 4 27 6.9 3.7
2 -4 -27 10.6 4.4
-2 -4 27 14.1 4.8
2 -4 -27 -1.2 3.2
-2 4 -27 3.8 3.5
3 -4 27 24.5 6.5
-3 -4 -27 23.4 5.9
3 4 -27 22.2 5.9
-3 4 -27 31.1 7.6
3 -4 -27 29.6 6.6
3 4 27 32.6 6.4
3 -4 -27 31.1 6.7
-3 -4 27 34.6 7.5
0 5 -27 30.6 6.1
0 5 27 22.3 4.8
0 -5 -27 27.2 5.6
0 -5 -27 30.5 7
0 -5 27 30.9 5.7
-1 5 27 32.8 5.7
1 5 -27 36.5 6.1
-1 -5 -27 44.8 7.3
1 5 27 46.8 7.3
-1 5 -27 47.2 7.9
-1 -5 27 45.2 7.5
1 -5 -27 60.79 8.6
1 -5 -27 44.8 7.7
2 -5 27 46.6 8
-2 5 27 38.8 6.2
-2 -5 -27 36.1 6.6
2 5 -27 40.6 7.2
2 -5 -27 34.6 6.7
-2 5 -27 54.29 8.3
-2 -5 27 43.7 7.5
2 -5 -27 63.89 7.1
0 -6 -27 -0.5 4.2
0 -6 -27 4.1 3.7
0 6 27 4.5 3.6
0 6 -27 3.6 3.1
0 -6 27 2.7 4
-1 6 27 0.1 3.7
1 6 -27 3.6 3.3
-1 -6 -27 7.5 4.7
1 -6 -27 3.2 4
-1 6 -27 -1.7 4
1 6 27 -2.8 2.8
1 -6 -27 6.3 4.2
-1 -6 27 -5.3 3.3
-2 -6 -27 67.29 9.6
2 6 -27 68.59 10
2 6 27 67.99 7.6
-2 6 -27 59.09 12.5
2 -6 -27 56.59 8.7
2 -6 -27 56.69 12.8
-2 -6 27 75.99 10.1
0 7 27 12.8 4.3
0 -7 27 19 5.3
0 -7 -27 12.6 5.2
0 7 -27 12.2 4.6
0 -7 -27 8.6 4.2
-1 7 27 -4.7 3.2
-1 -7 -27 7.4 4.1
1 7 -27 -5.8 3
1 7 27 0.1 3.6
-1 -7 27 -4 3.2
1 -7 -27 1.2 4
0 0 28 7.6 3.1
0 0 -28 9.6 3.8
0 0 28 12 4.5
-1 0 28 -0.4 3.1
1 0 28 5.2 3.4
-1 0 -28 2.5 4.2
1 0 -28 -1.3 2.9
2 0 -28 57.49 8.3
2 0 28 45 7.3
-2 0 -28 60.49 8.5
-2 0 28 54.49 8.2
3 0 28 85.59 8.9
-3 0 -28 88.89 9.9
-3 0 28 83.89 8.9
0 -1 -28 3.6 3
0 1 -28 -1.4 3.3
0 -1 28 -4.1 3.3
0 -1 28 3 3.7
0 1 28 -0.2 2.9
-1 1 28 10.8 4.4
1 1 -28 14.2 4.6
-1 1 28 12.1 3.8
-1 -1 -28 14.5 5.3
1 -1 28 10.2 3.9
1 -1 -28 13.6 5.1
-1 -1 28 7.5 4.2
1 1 28 7.8 4.3
-1 1 -28 10.5 4.3
2 -1 28 18.7 5.2
-2 1 28 9.3 4.2
-2 -1 -28 26 5.9
2 1 -28 11.1 4.2
-2 1 -28 16.6 4.7
2 1 28 14.6 4.7
-2 -1 28 7.2 4.8
2 -1 -28 7 4.2
3 1 -28 3.4 3.6
3 -1 28 10.3 4.7
-3 -1 -28 3.6 4.3
-3 1 28 -5.5 3.8
3 1 28 3 4.4
-3 -1 28 7.1 4.6
3 -1 -28 5.1 4.2
-3 1 -28 0.8 4.4
0 2 28 1.7 2.9
0 -2 -28 -0.3 3.2
0 2 -28 6 4.1
1 2 -28 23.5 5.5
-1 2 28 24.8 6.1
-1 -2 -28 28.6 5.9
-1 2 28 28.7 5.5
1 2 28 27.2 5.1
-1 -2 28 27.6 5.7
-1 2 -28 25.3 6.3
1 -2 -28 35.4 6.9
2 -2 28 24.1 5.6
2 2 -28 28.5 5.8
-2 -2 -28 24.2 6
-2 2 28 20.1 5.3
2 -2 -28 24.2 5.5
2 2 28 31 6.4
-2 2 -28 39.6 7.8
-2 -2 28 20.3 5.5
3 -2 28 10 5.2
-3 -2 -28 9.7 5.6
3 2 -28 8.5 4.4
-3 2 28 6 4.2
3 -2 -28 12 5
-3 2 -28 9.8 4.9
3 2 28 10.4 4.7
-3 -2 28 5.5 5
0 -3 -28 28.5 6.3
0 -3 28 16.9 4.7
0 3 28 25 5.3
0 3 -28 21.9 6.2
0 -3 -28 23.6 5.3
-1 3 28 82.19 7.2
-1 -3 -28 86.69 8.7
1 3 -28 79.49 8.3
-1 -3 28 83.79 8.1
1 3 28 74.09 7.4
-1 3 -28 61.59 8.7
1 -3 -28 76.99 8
-2 -3 -28 18.5 5.3
2 -3 28 31.1 6.1
2 3 -28 26.8 5.2
-2 3 28 14.3 4.9
2 3 28 32.9 6.4
2 -3 -28 25.6 5.3
-2 -3 28 30.8 6.9
-2 3 -28 25 6
0 -4 -28 0.6 3.5
0 -4 28 8.4 3.6
0 4 -28 -4.4 3.1
0 4 28 3 3.8
0 -4 -28 5.7 4.3
-1 4 28 2.4 3.5
1 4 -28 4.6 3.9
-1 -4 -28 7.1 3.8
-1 -4 28 10.7 3.7
1 -4 -28 7.1 4.1
1 4 28 1.5 3.4
1 -4 -28 5.9 3.3
-1 4 -28 4.7 4.2
-2 4 28 13.6 4.8
-2 -4 -28 7.2 4.5
2 4 -28 6.7 4.4
2 -4 28 18.3 5.8
2 -4 -28 2.1 4.1
2 -4 -28 0.6 3.1
-2 4 -28 13.5 4.5
2 4 28 3.9 4
-2 -4 28 -2.7 3.6
0 -5 -28 8.3 4.5
0 -5 -28 0.9 4.2
0 5 -28 0 3.4
0 -5 28 3.7 3.3
0 5 28 0.6 3.2
1 5 -28 5.1 4
-1 5 28 6.6 4.1
-1 -5 -28 6.2 4.6
-1 -5 28 11.8 4.4
-1 5 -28 5.9 4.2
1 -5 -28 2.8 4
1 5 28 0.5 3.5
1 -5 -28 14.7 4.6
-2 -5 -28 64.59 9.3
-2 5 28 69.09 7.8
2 5 -28 48.4 7.6
2 5 28 84.89 8
2 -5 -28 59.69 8.6
-2 5 -28 55.49 8.5
2 -5 -28 54.49 7.8
-2 -5 28 62.59 9.5
0 -6 -28 -5.2 3.6
0 -6 28 -1.7 3.3
0 -6 -28 0.4 4
0 6 28 -2.3 3.8
0 6 -28 -2.8 3.5
-1 6 28 18 5.5
1 6 -28 16.2 5.6
-1 -6 -28 22.9 5.9
-1 6 -28 20.5 6.4
1 6 28 18.8 5.4
1 -6 -28 23.9 5.8
-1 -6 28 34.2 6.8
1 -6 -28 21.7 6.3
0 0 -29 4.6 3.1
0 0 29 6.6 3.7
0 0 29 2.7 3.6
-1 0 -29 1 3.5
-1 0 29 11.1 4.1
1 0 -29 11.1 4.1
1 0 29 6.5 3.7
2 0 -29 4 4.4
-2 0 -29 2.7 4.5
2 0 29 15.1 5.5
-2 0 29 3.8 3.8
0 1 29 -6.2 2.5
0 -1 -29 -1.6 3
0 -1 29 -0.4 2.9
0 1 -29 -0.4 2.9
0 1 29 5 3.4
-1 1 29 7.1 4.2
-1 1 29 5.7 4.2
1 1 -29 11.8 5.2
-1 -1 -29 13.7 4.9
1 -1 29 8.7 3.8
-1 1 -29 10 4.9
1 1 29 9.8 4.2
1 -1 -29 12.6 4.7
-1 -1 29 6 4.1
-2 -1 -29 14.5 5.3
2 -1 29 17.7 5
-2 1 29 18.6 5.4
2 1 -29 12.4 4.3
2 -1 -29 19.7 6
-2 -1 29 13.9 4.8
-2 1 -29 19.4 5.3
2 1 29 16.1 5.1
0 2 -29 -7.4 3.6
0 2 29 4.8 3.2
0 -2 -29 5.6 4
0 -2 29 2.7 3.2
-1 -2 -29 14.8 5.1
1 -2 29 26.6 5.6
-1 2 29 6.4 3.5
1 2 -29 9.4 4
1 -2 -29 15.7 4.6
-1 -2 29 14.7 5
-1 2 -29 20.9 6.3
1 2 29 14.5 4.9
2 2 -29 22.7 6.3
-2 2 29 21.9 5.6
2 -2 29 24.1 5.9
-2 -2 -29 20.2 5.9
-2 2 -29 25.3 7
2 2 29 24.3 5.1
2 -2 -29 27.5 6.1
-2 -2 29 13.5 5.2
0 -3 29 14.9 4.5
0 -3 -29 16.5 4.4
0 -3 -29 14.5 5.7
0 3 -29 19 6.5
0 3 29 13 4.3
-1 3 29 17.4 4.5
-1 -3 -29 13.7 5.4
1 3 -29 19 5.4
-1 -3 29 18.7 5.4
1 -3 -29 29.2 6.4
-1 3 -29 26.2 5.6
1 3 29 10.6 4.2
2 -3 29 -1.6 4.5
-2 -3 -29 0.1 3.5
2 3 -29 -1.8 3.3
2 3 29 -1.6 3.3
-2 -3 29 2.1 4.8
2 -3 -29 14 4.7
-2 3 -29 7.6 4.3
0 4 -29 -5.7 3.4
0 -4 -29 -1.1 4.2
0 -4 29 0.4 3.2
0 4 29 -0.4 4
0 -4 -29 3 4.5
-1 -4 -29 18.5 5.5
-1 4 29 12.6 4.9
1 4 -29 14.3 5.6
-1 4 -29 25.4 6.8
1 4 29 16.9 4.3
1 -4 -29 16.6 4.6
-1 -4 29 19.9 5.4
1 -4 -29 28.8 6.1
0 -5 -29 17.4 4.7
0 5 29 10.4 4.6
0 5 -29 11.8 5.1
0 -5 29 11.1 3.8
0 -5 -29 9.9 5
-1 5 29 20.5 5
1 5 -29 20 6
-1 -5 -29 28 7.1
-1 5 -29 11.3 5.3
1 -5 -29 33.4 7
1 5 29 24.3 5.3
-1 -5 29 29.5 6.2
0 0 30 4.4 3.6
0 0 -30 4.5 3.9
0 0 30 5.4 4.4
1 0 30 -2 3
1 0 -30 6.1 4.1
-1 0 -30 5.3 4.2
-1 0 30 6 4.1
2 0 30 -0.7 4
0 1 -30 16.8 4.7
0 -1 -30 11.2 4.5
0 1 30 7.2 3.9
0 -1 30 9.8 4.1
0 1 30 10.2 4.5
-1 -1 -30 31.4 7.2
1 -1 30 24.9 5.9
1 1 -30 22.9 5.4
1 -1 -30 21 5.8
-1 1 -30 24.4 6.6
1 1 30 14.1 4.2
-1 -1 30 26.3 5.5
0 2 -30 118.59 10.6
0 -2 -30 120.49 10.9
0 -2 30 113.09 9.6
0 2 30 122.59 9.1
-1 -2 -30 17.3 5.2
1 2 -30 14.4 5
-1 2 30 2.3 3.5
1 -2 30 2.4 3.9
1 -2 -30 14.5 5.3
1 2 30 11.5 4.8
-1 -2 30 1.8 4
-1 2 -30 12.3 5.7
0 -3 -30 10.7 4.9
0 -3 30 10.7 4.6
0 -3 -30 5.1 4
0 3 30 3.8 4.2
0 3 -30 4.9 4.1
1 3 -30 39.1 7.9
-1 3 30 28.6 6.3
-1 -3 -30 32.9 7.9
-1 3 -30 26.6 6.1
-1 -3 30 37.8 7.1
1 -3 -30 24.7 5.9
1 3 30 43.3 7.3
0 4 30 24.6 6.3
0 0 -31 1.1 4.3
0 0 31 4.5 3.6
0 -1 31 51.59 7.3
0 1 -31 47.5 7.6
0 1 31 48.4 7.4
0 -1 -31 37.5 7

_iucr_refine_fcf_details         
;
data_cb_wb_16
_computing_structure_refinement   'olex2.refine 1.5-beta (Bourhis et al., 2015)'
_shelx_refln_list_code            4
loop_
  _space_group_symop_id
  _space_group_symop_operation_xyz
  1  x,y,z
  2  x+1/2,-y+1/2,-z
  3  -x,y+1/2,-z+1/2
  4  -x+1/2,-y,z+1/2

_space_group_crystal_system       orthorhombic
_space_group_IT_number            19
_space_group_name_H-M_alt         'P 21 21 21'
_space_group_name_Hall            ' P 2ac 2ab'
_symmetry_space_group_name_H-M    'P 21 21 21'
_symmetry_space_group_name_Hall   ' P 2ac 2ab'
_symmetry_Int_Tables_number       19
_cell_length_a                    5.0569(3)
_cell_length_b                    10.1934(6)
_cell_length_c                    21.1522(13)
_cell_angle_alpha                 90
_cell_angle_beta                  90
_cell_angle_gamma                 90
_cell_volume                      1090.33(11)
loop_
  _refln_index_h
  _refln_index_k
  _refln_index_l
  _refln_F_squared_calc
  _refln_F_squared_meas
  _refln_F_squared_sigma
  _refln_F_squared_weight
  _refln_observed_status
-7 -2 -3 27.478 21.963 4.798 36.404 o
-7 -2 -2 6.690 7.759 2.623 126.144 o
-7 -2 -1 18.721 19.784 3.371 63.816 o
-7 -1 -4 18.715 22.056 3.297 64.405 o
-7 -1 -3 3.266 0.560 2.203 211.582 o
-7 -1 -2 2.199 -1.924 2.342 202.015 o
-7 -1 -1 28.890 26.982 3.770 47.133 o
-6 -7 -6 6.320 5.974 3.284 92.327 o
-6 -7 -5 3.740 3.371 3.118 109.821 o
-6 -7 -4 11.267 17.331 3.180 78.969 o
-6 -7 -3 45.455 50.069 7.833 15.031 o
-6 -7 -2 27.141 23.395 3.240 57.626 o
-6 -7 -1 2.904 5.705 2.588 148.937 o
-6 -6 -10 21.226 24.492 4.066 47.594 o
-6 -6 -9 1.973 1.696 5.581 38.462 o
-6 -6 -8 43.501 44.996 4.662 30.203 o
-6 -6 -7 18.611 22.771 3.294 64.223 o
-6 -6 -6 36.294 39.421 4.019 38.330 o
-6 -6 -5 3.059 1.192 2.606 158.002 o
-6 -6 -4 15.437 23.889 4.520 43.911 o
-6 -6 -3 38.961 57.230 4.797 28.946 o
-6 -6 -2 9.807 12.220 2.619 109.827 o
-6 -6 -1 6.686 5.635 2.252 160.868 o
-6 -5 -12 28.974 31.783 6.171 24.234 o
-6 -5 -11 1.204 -3.134 2.580 175.796 o
-6 -5 -10 29.343 23.226 3.918 45.856 o
-6 -5 -9 3.692 3.293 2.987 118.564 o
-6 -5 -8 34.527 34.762 4.344 36.624 o
-6 -5 -7 10.770 12.639 2.783 99.121 o
-6 -5 -6 13.437 23.016 3.193 72.096 o
-6 -5 -5 28.915 32.095 3.704 46.663 o
-6 -5 -4 38.054 39.673 4.081 37.094 o
-6 -5 -3 24.466 25.579 4.073 45.576 o
-6 -5 -2 102.091 110.526 15.084 4.429 o
-6 -5 -1 3.309 5.999 3.845 74.463 o
-6 -4 -13 11.606 10.579 3.268 80.388 o
-6 -4 -12 37.413 44.719 4.847 30.302 o
-6 -4 -11 13.574 18.760 3.489 66.547 o
-6 -4 -10 16.446 22.565 3.667 58.271 o
-6 -4 -9 8.429 4.662 2.767 116.272 o
-6 -4 -8 7.612 7.985 5.210 40.536 o
-6 -4 -7 45.728 48.353 4.714 28.994 o
-6 -4 -6 5.766 15.766 3.465 78.175 o
-6 -4 -5 85.356 106.079 10.561 7.954 o
-6 -4 -4 24.801 30.114 4.555 38.536 o
-6 -4 -3 74.297 77.884 6.132 17.119 o
-6 -4 -2 10.169 14.293 3.249 80.459 o
-6 -4 -1 35.529 37.578 5.240 28.660 o
-6 -3 -14 30.804 33.271 3.560 47.227 o
-6 -3 -13 9.072 15.152 3.501 73.180 o
-6 -3 -12 13.286 11.659 3.350 74.735 o
-6 -3 -11 5.062 -0.377 2.830 131.073 o
-6 -3 -10 9.716 8.102 8.535 16.025 o
-6 -3 -9 10.545 6.735 3.153 89.574 o
-6 -3 -8 30.911 20.203 4.580 37.867 o
-6 -3 -7 10.517 17.013 3.134 81.825 o
-6 -3 -6 108.928 117.870 6.746 12.414 o
-6 -3 -5 50.138 47.412 4.296 30.850 o
-6 -3 -4 23.479 25.706 5.637 29.325 o
-6 -3 -3 65.544 62.646 4.490 25.138 o
-6 -3 -2 24.521 27.846 4.086 44.825 o
-6 -3 -1 69.191 74.595 4.475 23.672 o
-6 -2 -15 7.418 5.874 2.775 116.971 o
-6 -2 -14 11.602 10.516 3.773 65.228 o
-6 -2 -13 39.444 47.281 6.195 21.762 o
-6 -2 -12 63.826 64.693 5.504 20.894 o
-6 -2 -11 3.378 3.620 2.488 161.957 o
-6 -2 -10 9.615 7.141 2.588 119.601 o
-6 -2 -9 21.450 23.046 4.059 47.969 o
-6 -2 -8 16.657 20.029 3.529 62.088 o
-6 -2 -7 28.015 31.589 3.239 53.982 o
-6 -2 -6 142.814 135.442 5.513 12.265 o
-6 -2 -5 240.620 237.599 7.373 6.465 o
-6 -2 -4 81.244 82.247 4.262 22.180 o
-6 -2 -3 79.076 78.314 6.450 15.862 o
-6 -2 -2 76.682 84.873 4.333 22.381 o
-6 -2 -1 56.077 49.053 4.029 30.934 o
-6 -1 -15 11.231 3.128 2.813 107.935 o
-6 -1 -14 83.398 90.696 7.015 13.855 o
-6 -1 -13 33.437 32.651 3.921 41.782 o
-6 -1 -12 7.185 8.566 2.474 133.203 o
-6 -1 -11 38.812 37.570 4.349 34.806 o
-6 -1 -10 9.990 7.838 3.460 77.988 o
-6 -1 -9 1.280 -0.433 2.215 233.823 o
-6 -1 -8 25.207 22.955 2.843 67.234 o
-6 -1 -7 92.308 89.456 7.143 13.157 o
-6 -1 -6 73.160 84.619 8.577 11.320 o
-6 -1 -5 273.874 251.470 7.624 5.743 o
-6 -1 -4 1.123 9.412 2.123 202.209 o
-6 -1 -3 115.809 115.626 4.923 15.396 o
-6 -1 -2 29.893 27.650 3.156 55.338 o
-6 -1 -1 10.958 9.492 1.988 149.591 o
-5 -10 -4 1.867 -0.184 2.216 226.942 o
-5 -10 -3 51.259 63.153 8.788 12.103 o
-5 -10 -2 21.633 32.470 3.799 49.188 o
-5 -10 -1 30.351 36.796 3.954 41.840 o
-5 -9 -9 2.032 -2.019 2.766 149.762 o
-5 -9 -8 17.388 19.598 3.424 63.971 o
-5 -9 -7 17.355 19.927 3.418 63.980 o
-5 -9 -6 9.365 4.812 2.800 111.434 o
-5 -9 -5 5.530 3.822 3.875 72.118 o
-5 -9 -4 17.197 16.036 3.773 58.058 o
-5 -9 -3 11.804 7.222 2.551 114.890 o
-5 -9 -2 4.783 7.143 2.371 156.019 o
-5 -9 -1 1.441 2.406 2.028 254.610 o
-5 -8 -13 5.835 5.400 2.765 123.463 o
-5 -8 -12 10.799 16.194 3.250 78.163 o
-5 -8 -11 59.365 55.338 5.014 24.242 o
-5 -8 -10 38.123 42.402 4.654 31.851 o
-5 -8 -9 74.481 63.450 5.512 19.757 o
-5 -8 -8 9.459 10.033 3.080 91.549 o
-5 -8 -7 199.194 212.515 10.830 5.398 o
-5 -8 -6 6.196 14.590 2.441 127.765 o
-5 -8 -5 83.763 87.832 4.559 20.533 o
-5 -8 -4 18.965 23.019 4.024 49.919 o
-5 -8 -3 42.063 44.388 6.352 20.898 o
-5 -8 -2 24.364 21.814 4.736 38.108 o
-5 -8 -1 106.603 103.125 5.818 14.673 o
-5 -7 -15 45.266 46.151 5.490 24.659 o
-5 -7 -14 17.963 21.573 2.756 79.185 o
-5 -7 -13 29.577 35.762 4.449 37.060 o
-5 -7 -12 4.434 7.696 2.482 146.393 o
-5 -7 -11 143.812 138.303 8.703 8.383 o
-5 -7 -10 37.057 36.370 5.881 24.436 o
-5 -7 -9 75.430 73.857 9.215 10.337 o
-5 -7 -8 34.608 36.378 8.965 12.879 o
-5 -7 -7 15.860 19.411 3.773 57.774 o
-5 -7 -6 7.862 9.428 2.414 133.049 o
-5 -7 -5 26.568 30.044 3.333 54.042 o
-5 -7 -4 73.349 76.729 4.446 23.014 o
-5 -7 -3 0.650 8.014 2.257 193.588 o
-5 -7 -2 101.001 94.802 5.619 15.766 o
-5 -7 -1 4.569 7.572 2.229 170.122 o
-5 -6 -17 63.398 53.904 7.640 14.449 o
-5 -6 -16 40.045 42.352 4.664 31.312 o
-5 -6 -15 26.715 28.580 3.096 58.411 o
-5 -6 -14 6.354 5.507 3.036 105.158 o
-5 -6 -13 16.455 18.501 3.092 73.925 o
-5 -6 -12 89.540 66.606 7.133 13.912 o
-5 -6 -11 1.550 9.294 3.169 104.867 o
-5 -6 -10 198.915 196.667 19.151 2.594 o
-5 -6 -9 112.043 115.733 5.066 15.385 o
-5 -6 -8 3.872 6.334 2.319 168.922 o
-5 -6 -7 32.224 32.200 3.509 47.402 o
-5 -6 -6 30.840 37.900 4.874 32.491 o
-5 -6 -5 9.663 11.222 2.326 128.575 o
-5 -6 -4 27.690 31.025 3.705 47.582 o
-5 -6 -3 10.247 14.500 2.618 105.754 o
-5 -6 -2 0.964 3.662 1.736 326.504 o
-5 -6 -1 198.170 191.417 6.500 8.345 o
-5 -5 -18 3.878 3.518 2.364 172.855 o
-5 -5 -17 23.940 20.170 3.461 57.380 o
-5 -5 -16 3.280 -1.868 1.726 318.299 o
-5 -5 -15 10.093 15.461 2.580 106.751 o
-5 -5 -14 12.633 11.595 2.016 135.266 o
-5 -5 -13 22.263 23.271 3.681 53.533 o
-5 -5 -12 75.060 83.249 13.201 5.856 o
-5 -5 -11 30.229 32.417 4.545 36.441 o
-5 -5 -10 44.179 39.391 3.722 38.227 o
-5 -5 -9 93.044 84.466 4.626 19.471 o
-5 -5 -8 11.897 15.977 2.588 101.349 o
-5 -5 -7 63.829 70.576 4.586 24.339 o
-5 -5 -6 18.142 15.402 2.504 91.941 o
-5 -5 -5 49.743 56.391 4.375 29.397 o
-5 -5 -4 16.656 17.431 2.491 93.319 o
-5 -5 -3 54.959 56.956 4.245 28.970 o
-5 -5 -2 33.920 33.329 3.424 47.253 o
-5 -5 -1 45.347 45.512 4.998 27.558 o
-5 -4 -19 2.778 3.442 4.746 51.705 o
-5 -4 -18 10.254 17.044 3.440 72.444 o
-5 -4 -17 2.692 3.001 2.175 209.703 o
-5 -4 -16 30.965 27.296 2.869 59.248 o
-5 -4 -15 20.311 22.822 2.810 73.726 o
-5 -4 -14 7.833 10.538 2.208 145.825 o
-5 -4 -13 41.788 36.929 8.878 12.786 o
-5 -4 -12 32.144 34.090 3.965 41.521 o
-5 -4 -11 46.243 36.959 5.124 27.411 o
-5 -4 -10 8.459 13.283 2.900 98.178 o
-5 -4 -9 33.029 39.029 4.116 38.632 o
-5 -4 -8 71.722 76.385 4.166 24.388 o
-5 -4 -7 30.489 35.591 3.474 47.886 o
-5 -4 -6 5.173 4.715 1.859 224.119 o
-5 -4 -5 62.236 58.234 3.430 31.767 o
-5 -4 -4 2.420 3.617 1.528 354.072 o
-5 -4 -3 39.214 36.065 2.887 49.940 o
-5 -4 -2 15.456 16.577 2.169 109.652 o
-5 -4 -1 19.331 23.285 2.350 87.316 o
-5 -3 -20 3.081 4.708 3.022 115.871 o
-5 -3 -19 13.033 14.964 5.070 39.217 o
-5 -3 -18 11.340 19.181 3.357 72.310 o
-5 -3 -17 0.433 2.243 2.272 220.073 o
-5 -3 -16 12.534 9.339 2.302 123.129 o
-5 -3 -15 4.587 8.473 3.930 68.878 o
-5 -3 -14 76.667 68.961 6.066 17.489 o
-5 -3 -13 0.208 1.980 2.059 269.271 o
-5 -3 -12 3.729 4.004 2.159 198.001 o
-5 -3 -11 37.059 38.102 5.086 29.380 o
-5 -3 -10 52.345 52.227 8.498 12.917 o
-5 -3 -9 14.850 14.692 4.823 41.847 o
-5 -3 -8 93.009 91.622 4.998 18.088 o
-5 -3 -7 26.233 25.648 3.319 56.105 o
-5 -3 -6 3.542 3.362 1.503 335.547 o
-5 -3 -5 37.549 41.879 3.200 45.705 o
-5 -3 -4 178.708 179.009 6.014 9.462 o
-5 -3 -3 0.550 2.357 1.361 530.641 o
-5 -3 -2 130.955 120.025 4.124 15.525 o
-5 -3 -1 45.430 45.856 3.237 40.771 o
-5 -2 -20 14.829 16.911 2.864 84.263 o
-5 -2 -19 1.657 0.473 2.623 166.098 o
-5 -2 -18 29.283 36.226 3.621 46.463 o
-5 -2 -17 2.585 2.410 1.996 245.570 o
-5 -2 -16 36.228 34.872 5.311 28.295 o
-5 -2 -15 91.572 87.341 5.874 16.122 o
-5 -2 -14 79.214 72.305 4.196 23.422 o
-5 -2 -13 1.431 2.454 2.287 206.550 o
-5 -2 -12 9.309 12.229 2.752 104.449 o
-5 -2 -11 43.819 44.156 4.454 31.704 o
-5 -2 -10 71.947 66.163 4.587 23.430 o
-5 -2 -9 13.367 9.113 2.239 124.219 o
-5 -2 -8 0.149 0.718 1.769 375.939 o
-5 -2 -7 18.071 20.093 2.482 88.390 o
-5 -2 -6 11.402 13.307 2.140 129.401 o
-5 -2 -5 3.535 4.496 1.676 281.635 o
-5 -2 -4 16.341 17.983 4.414 46.451 o
-5 -2 -3 223.036 218.373 5.803 7.863 o
-5 -2 -2 260.939 265.917 5.735 6.615 o
-5 -2 -1 75.178 79.838 3.162 27.457 o
-5 -1 -21 36.540 35.209 3.935 39.856 o
-5 -1 -20 19.128 15.218 2.836 79.815 o
-5 -1 -19 14.390 14.588 2.667 94.197 o
-5 -1 -18 66.597 80.742 10.524 8.596 o
-5 -1 -17 15.513 20.436 3.102 73.617 o
-5 -1 -16 108.524 112.130 5.834 14.241 o
-5 -1 -15 81.403 81.990 4.645 20.888 o
-5 -1 -14 67.397 64.618 3.649 28.607 o
-5 -1 -13 69.918 68.296 3.400 28.822 o
-5 -1 -12 213.478 207.893 6.535 7.756 o
-5 -1 -11 53.836 49.728 3.528 34.776 o
-5 -1 -10 11.447 8.674 1.952 151.771 o
-5 -1 -9 105.377 87.199 3.485 20.939 o
-5 -1 -8 68.509 64.163 3.641 28.452 o
-5 -1 -7 56.790 55.298 3.042 36.189 o
-5 -1 -6 359.755 351.792 8.696 4.002 o
-5 -1 -5 5.858 10.722 1.649 213.756 o
-5 -1 -4 479.032 470.487 9.160 2.845 o
-5 -1 -3 480.182 485.089 9.343 2.785 o
-5 -1 -2 183.515 193.247 5.155 9.795 o
-5 -1 -1 156.234 154.569 4.755 12.086 o
-4 -11 -9 79.499 78.198 5.746 17.811 o
-4 -11 -8 126.496 119.609 7.326 10.772 o
-4 -11 -7 22.652 34.340 4.228 42.372 o
-4 -11 -6 53.457 53.688 6.244 19.686 o
-4 -11 -5 34.105 34.153 5.240 29.300 o
-4 -11 -4 19.193 20.802 3.242 65.781 o
-4 -11 -3 16.131 12.447 2.858 86.016 o
-4 -11 -2 40.759 40.976 3.656 39.831 o
-4 -11 -1 72.298 73.210 5.706 18.827 o
-4 -10 -13 35.086 35.500 3.457 45.678 o
-4 -10 -12 14.227 19.758 3.621 62.272 o
-4 -10 -11 44.513 35.672 3.635 39.596 o
-4 -10 -10 4.420 1.648 2.158 202.462 o
-4 -10 -9 28.963 30.077 4.040 42.873 o
-4 -10 -8 109.457 105.601 8.703 9.660 o
-4 -10 -7 96.165 92.061 5.408 16.741 o
-4 -10 -6 80.870 84.951 4.945 19.808 o
-4 -10 -5 88.334 80.155 4.874 19.479 o
-4 -10 -4 59.734 56.935 4.451 26.871 o
-4 -10 -3 4.400 2.483 1.695 279.919 o
-4 -10 -2 1.299 0.594 1.533 442.069 o
-4 -10 -1 12.040 12.936 2.084 130.970 o
-4 -9 -16 6.211 12.832 2.592 121.179 o
-4 -9 -15 16.799 23.915 2.796 78.072 o
-4 -9 -14 13.497 15.703 3.465 68.850 o
-4 -9 -13 39.920 42.419 3.461 41.754 o
-4 -9 -12 8.658 5.794 2.617 123.162 o
-4 -9 -11 48.023 44.609 4.234 32.157 o
-4 -9 -10 64.230 69.112 6.237 17.995 o
-4 -9 -9 46.443 55.184 6.484 19.347 o
-4 -9 -8 127.588 104.733 5.160 14.528 o
-4 -9 -7 165.203 160.252 5.723 10.527 o
-4 -9 -6 15.484 17.857 2.736 86.637 o
-4 -9 -5 4.175 8.568 2.863 117.194 o
-4 -9 -4 21.710 30.365 3.327 57.614 o
-4 -9 -3 1.693 1.054 1.419 471.016 o
-4 -9 -2 17.313 20.491 2.190 99.298 o
-4 -9 -1 7.637 5.196 1.526 241.442 o
-4 -8 -18 22.620 24.691 3.047 64.711 o
-4 -8 -17 38.459 34.894 3.895 39.584 o
-4 -8 -16 28.029 27.666 3.388 53.006 o
-4 -8 -15 6.139 10.230 2.399 139.620 o
-4 -8 -14 11.053 8.042 2.222 136.119 o
-4 -8 -13 1.616 -0.447 2.057 263.241 o
-4 -8 -12 67.283 64.756 4.497 24.646 o
-4 -8 -11 10.618 9.473 3.120 88.348 o
-4 -8 -10 103.715 89.475 6.860 13.147 o
-4 -8 -9 7.749 6.648 1.926 183.362 o
-4 -8 -8 105.036 96.710 4.111 18.893 o
-4 -8 -7 3.829 5.931 1.700 260.382 o
-4 -8 -6 200.491 198.590 14.568 3.838 o
-4 -8 -5 30.034 35.215 3.297 50.628 o
-4 -8 -4 35.914 40.356 3.191 47.074 o
-4 -8 -3 45.017 49.029 3.638 36.941 o
-4 -8 -2 66.924 65.376 3.349 30.102 o
-4 -8 -1 8.631 10.376 1.632 191.817 o
-4 -7 -19 41.598 40.132 3.905 37.391 o
-4 -7 -18 35.925 34.973 3.132 49.298 o
-4 -7 -17 21.636 21.301 2.605 78.181 o
-4 -7 -16 13.590 14.191 2.694 95.181 o
-4 -7 -15 3.988 2.708 2.647 145.403 o
-4 -7 -14 7.643 5.329 1.906 191.558 o
-4 -7 -13 26.645 27.556 2.720 65.784 o
-4 -7 -12 16.138 15.887 2.290 103.738 o
-4 -7 -11 4.142 5.408 1.814 239.351 o
-4 -7 -10 48.403 53.648 3.930 32.989 o
-4 -7 -9 2.774 1.857 1.868 273.947 o
-4 -7 -8 73.780 77.129 3.535 26.523 o
-4 -7 -7 19.465 22.245 2.379 87.127 o
-4 -7 -6 35.429 40.478 4.285 35.959 o
-4 -7 -5 10.348 7.241 1.914 164.942 o
-4 -7 -4 14.987 16.933 2.111 112.968 o
-4 -7 -3 8.250 6.297 1.348 250.994 o
-4 -7 -2 28.004 25.104 2.821 63.753 o
-4 -7 -1 48.722 49.973 2.674 43.166 o
-4 -6 -21 4.326 1.715 2.252 189.917 o
-4 -6 -20 19.599 14.793 2.593 86.869 o
-4 -6 -19 28.453 25.881 3.749 47.953 o
-4 -6 -18 13.571 17.591 2.522 98.452 o
-4 -6 -17 24.491 28.202 2.991 62.387 o
-4 -6 -16 0.257 0.716 1.623 438.473 o
-4 -6 -15 8.075 8.035 1.819 186.736 o
-4 -6 -14 47.281 48.936 5.334 24.978 o
-4 -6 -13 4.644 4.822 1.804 238.465 o
-4 -6 -12 1.629 3.392 2.411 183.158 o
-4 -6 -11 32.807 40.152 3.458 45.644 o
-4 -6 -10 63.944 67.981 3.733 28.578 o
-4 -6 -9 36.936 38.169 2.981 49.572 o
-4 -6 -8 36.743 47.651 3.325 43.374 o
-4 -6 -7 21.202 21.330 3.025 68.412 o
-4 -6 -6 3.730 3.565 1.701 280.816 o
-4 -6 -5 5.194 4.877 1.713 246.342 o
-4 -6 -4 94.419 92.725 3.429 22.187 o
-4 -6 -3 49.131 47.582 2.516 44.851 o
-4 -6 -2 57.957 65.090 2.565 36.992 o
-4 -6 -1 52.177 52.213 2.604 41.616 o
-4 -5 -22 24.743 31.574 3.966 45.416 o
-4 -5 -21 47.288 53.764 4.588 28.894 o
-4 -5 -20 6.033 5.224 2.095 182.783 o
-4 -5 -19 4.267 7.177 2.388 157.095 o
-4 -5 -18 4.731 4.777 2.234 177.784 o
-4 -5 -17 58.719 70.039 3.922 28.526 o
-4 -5 -16 39.983 38.786 4.493 33.109 o
-4 -5 -15 21.806 24.428 2.473 79.064 o
-4 -5 -14 21.186 19.936 2.300 88.435 o
-4 -5 -13 183.108 179.232 5.953 9.374 o
-4 -5 -12 211.151 218.483 6.543 7.685 o
-4 -5 -11 319.692 306.807 7.196 4.975 o
-4 -5 -10 234.807 227.718 5.939 7.414 o
-4 -5 -9 26.929 30.823 2.618 65.746 o
-4 -5 -8 83.122 79.910 3.476 24.797 o
-4 -5 -7 37.411 41.525 4.289 35.145 o
-4 -5 -6 60.302 70.698 4.779 24.014 o
-4 -5 -5 15.488 18.067 2.284 102.914 o
-4 -5 -4 55.215 53.855 2.752 38.961 o
-4 -5 -3 5.377 7.058 1.246 311.068 o
-4 -5 -2 57.916 58.640 3.851 30.393 o
-4 -5 -1 1475.290 1422.960 19.850 0.501 o
-4 -4 -23 98.205 88.208 7.218 12.755 o
-4 -4 -22 7.336 11.191 2.988 98.818 o
-4 -4 -21 217.804 228.067 7.466 6.895 o
-4 -4 -20 45.205 41.323 3.705 37.661 o
-4 -4 -19 29.499 27.894 3.789 46.314 o
-4 -4 -18 7.937 10.733 2.283 139.360 o
-4 -4 -17 9.468 14.010 2.089 139.015 o
-4 -4 -16 48.123 59.147 3.535 35.040 o
-4 -4 -15 101.648 91.253 3.743 20.498 o
-4 -4 -14 53.162 64.626 3.264 34.431 o
-4 -4 -13 79.552 84.669 3.966 23.273 o
-4 -4 -12 146.673 160.115 5.420 11.628 o
-4 -4 -11 251.489 242.298 7.212 6.327 o
-4 -4 -10 80.497 76.073 3.268 26.369 o
-4 -4 -9 85.741 89.661 3.491 23.523 o
-4 -4 -8 74.631 67.987 3.063 29.281 o
-4 -4 -7 140.459 123.785 4.610 13.993 o
-4 -4 -6 28.539 34.755 2.991 56.274 o
-4 -4 -5 126.189 119.220 4.463 15.344 o
-4 -4 -4 56.877 58.290 2.634 38.232 o
-4 -4 -3 308.711 300.381 6.617 5.317 o
-4 -4 -2 15.717 23.636 1.901 109.849 o
-4 -4 -1 457.197 439.035 6.368 3.392 o
-4 -3 -23 47.857 56.974 5.430 23.788 o
-4 -3 -22 0.565 -0.855 2.330 219.883 o
-4 -3 -21 73.754 77.469 7.437 13.767 o
-4 -3 -20 19.652 24.533 3.218 64.058 o
-4 -3 -19 100.658 110.083 5.371 15.787 o
-4 -3 -18 15.749 15.508 2.571 94.174 o
-4 -3 -17 10.826 10.648 1.892 154.238 o
-4 -3 -16 17.295 18.412 2.125 104.160 o
-4 -3 -15 27.821 25.426 2.393 72.126 o
-4 -3 -14 39.421 37.431 3.989 37.858 o
-4 -3 -13 72.581 78.683 3.718 25.859 o
-4 -3 -12 584.895 572.025 11.974 2.015 o
-4 -3 -11 151.547 158.247 5.258 11.642 o
-4 -3 -10 848.828 798.019 18.241 1.072 o
-4 -3 -9 76.701 75.740 4.262 23.294 o
-4 -3 -8 59.088 56.050 2.808 36.753 o
-4 -3 -7 115.056 106.948 4.181 17.269 o
-4 -3 -6 38.731 44.181 3.392 42.575 o
-4 -3 -5 48.524 56.529 3.272 37.244 o
-4 -3 -4 49.378 48.445 2.785 42.315 o
-4 -3 -3 242.285 223.649 4.454 8.037 o
-4 -3 -2 713.928 705.649 10.786 1.634 o
-4 -3 -1 44.726 60.444 2.006 47.771 o
-4 -2 -24 4.074 4.688 2.599 144.825 o
-4 -2 -23 78.059 87.637 5.343 18.722 o
-4 -2 -22 41.965 41.534 5.477 25.619 o
-4 -2 -21 79.662 80.990 4.680 21.045 o
-4 -2 -20 126.084 111.183 9.067 8.721 o
-4 -2 -19 60.654 65.815 4.605 25.150 o
-4 -2 -18 120.426 122.286 4.543 15.515 o
-4 -2 -17 65.961 70.983 3.493 28.971 o
-4 -2 -16 20.011 21.806 2.117 94.415 o
-4 -2 -15 87.246 92.543 3.313 23.608 o
-4 -2 -14 256.229 251.846 8.523 5.595 o
-4 -2 -13 15.991 16.706 1.905 119.318 o
-4 -2 -12 88.362 89.664 3.811 22.145 o
-4 -2 -11 63.110 70.695 3.161 31.333 o
-4 -2 -10 85.079 77.019 3.231 25.557 o
-4 -2 -9 253.397 244.441 5.711 6.971 o
-4 -2 -8 127.896 129.819 4.411 14.930 o
-4 -2 -7 37.663 37.015 3.507 43.498 o
-4 -2 -6 271.456 285.403 5.942 6.186 o
-4 -2 -5 166.861 165.334 4.202 11.888 o
-4 -2 -4 163.275 168.095 3.921 12.270 o
-4 -2 -3 81.905 74.372 2.083 30.389 o
-4 -2 -2 523.872 527.294 7.134 2.717 o
-4 -2 -1 86.202 78.024 3.055 25.853 o
-4 -1 -24 10.911 7.418 2.644 112.089 o
-4 -1 -23 24.349 25.379 3.243 59.017 o
-4 -1 -22 0.874 5.621 2.464 173.923 o
-4 -1 -21 12.220 13.141 2.582 104.228 o
-4 -1 -20 16.127 16.419 2.972 79.242 o
-4 -1 -19 1.772 0.194 2.641 164.172 o
-4 -1 -18 16.325 22.908 2.881 77.038 o
-4 -1 -17 10.970 6.773 2.517 120.100 o
-4 -1 -16 43.038 43.085 3.168 43.064 o
-4 -1 -15 35.792 33.558 2.402 59.560 o
-4 -1 -14 1.196 2.413 1.216 579.157 o
-4 -1 -13 92.586 94.966 3.141 23.082 o
-4 -1 -12 122.112 121.818 4.545 15.405 o
-4 -1 -11 64.513 62.461 2.836 33.776 o
-4 -1 -10 48.384 50.969 2.427 45.091 o
-4 -1 -9 134.776 137.260 3.866 15.002 o
-4 -1 -8 37.913 45.977 2.239 54.905 o
-4 -1 -7 255.059 245.805 6.420 6.604 o
-4 -1 -6 152.520 147.264 3.534 13.880 o
-4 -1 -5 113.641 114.751 3.533 18.320 o
-4 -1 -4 28.726 34.358 2.277 68.007 o
-4 -1 -3 11.646 12.366 1.363 183.200 o
-4 -1 -2 49.958 45.450 1.411 53.475 o
-4 -1 -1 11.730 14.771 1.100 191.581 o
-3 -12 -10 49.271 43.510 6.504 19.556 o
-3 -12 -9 25.832 25.950 3.373 55.371 o
-3 -12 -8 3.898 4.362 2.210 188.358 o
-3 -12 -7 36.706 41.233 5.229 28.145 o
-3 -12 -6 1.740 5.497 2.088 220.752 o
-3 -12 -5 12.060 14.770 2.835 92.071 o
-3 -12 -4 19.895 20.446 2.887 73.820 o
-3 -12 -3 18.185 13.416 3.128 73.951 o
-3 -12 -2 6.436 3.410 2.419 152.689 o
-3 -12 -1 67.285 73.267 5.164 21.291 o
-3 -11 -14 12.817 12.714 3.118 82.163 o
-3 -11 -13 11.775 4.431 2.760 107.654 o
-3 -11 -12 12.527 11.590 2.985 88.361 o
-3 -11 -11 7.534 8.295 2.653 120.438 o
-3 -11 -10 2.089 0.143 2.870 139.186 o
-3 -11 -9 22.759 20.965 2.856 70.779 o
-3 -11 -8 0.614 -1.130 1.488 515.949 o
-3 -11 -7 11.153 10.313 1.764 162.926 o
-3 -11 -6 41.874 39.243 2.793 48.467 o
-3 -11 -5 0.464 2.577 1.590 409.604 o
-3 -11 -4 46.025 48.298 4.681 29.150 o
-3 -11 -3 3.447 4.735 1.748 265.986 o
-3 -11 -2 11.256 7.190 1.643 182.682 o
-3 -11 -1 2.275 3.363 1.384 412.700 o
-3 -10 -17 6.133 7.596 3.682 75.594 o
-3 -10 -16 0.662 -1.452 1.762 373.779 o
-3 -10 -15 14.087 16.938 2.814 87.196 o
-3 -10 -14 82.451 86.512 5.435 18.087 o
-3 -10 -13 2.455 3.185 1.757 294.302 o
-3 -10 -12 0.756 0.212 1.686 399.484 o
-3 -10 -11 19.510 17.602 2.335 92.760 o
-3 -10 -10 2.745 4.368 1.611 313.531 o
-3 -10 -9 14.767 15.804 2.060 117.631 o
-3 -10 -8 21.894 23.144 2.818 71.387 o
-3 -10 -7 0.501 0.755 1.658 411.495 o
-3 -10 -6 67.612 64.308 2.928 32.146 o
-3 -10 -5 8.404 9.204 1.475 215.756 o
-3 -10 -4 108.732 106.003 3.381 19.631 o
-3 -10 -3 1.950 2.860 1.291 477.647 o
-3 -10 -2 34.485 28.803 2.379 63.263 o
-3 -10 -1 2.649 3.259 1.308 429.909 o
-3 -9 -19 0.106 -2.114 2.311 228.450 o
-3 -9 -18 37.892 34.505 3.672 42.187 o
-3 -9 -17 13.361 23.045 10.377 10.716 o
-3 -9 -16 21.669 26.062 3.077 64.346 o
-3 -9 -15 119.644 115.043 4.557 15.821 o
-3 -9 -14 44.187 46.974 6.325 20.651 o
-3 -9 -13 29.201 30.967 2.780 60.665 o
-3 -9 -12 4.238 3.835 1.615 288.309 o
-3 -9 -11 51.818 55.817 3.303 36.016 o
-3 -9 -10 67.711 65.427 3.156 30.850 o
-3 -9 -9 138.584 130.709 3.694 15.204 o
-3 -9 -8 124.149 122.952 4.302 15.632 o
-3 -9 -7 149.193 157.655 4.026 13.211 o
-3 -9 -6 260.108 263.689 5.493 6.750 o
-3 -9 -5 30.088 37.236 2.381 63.409 o
-3 -9 -4 57.014 56.392 2.897 36.860 o
-3 -9 -3 62.157 70.204 2.922 32.881 o
-3 -9 -2 5.793 8.363 1.421 260.923 o
-3 -9 -1 9.911 13.161 1.821 157.576 o
-3 -8 -21 1.173 5.897 2.450 172.677 o
-3 -8 -20 34.982 30.929 3.063 52.041 o
-3 -8 -19 0.275 -0.641 1.777 379.618 o
-3 -8 -18 32.972 31.085 3.610 46.023 o
-3 -8 -17 139.065 138.497 5.918 11.821 o
-3 -8 -16 33.811 37.729 3.012 51.266 o
-3 -8 -15 64.757 65.877 5.161 22.086 o
-3 -8 -14 40.324 41.157 3.080 45.745 o
-3 -8 -13 33.255 32.872 2.927 54.438 o
-3 -8 -12 0.729 1.831 1.316 565.094 o
-3 -8 -11 50.095 49.361 3.259 38.071 o
-3 -8 -10 1.886 5.057 1.294 429.756 o
-3 -8 -9 306.390 272.049 6.791 5.474 o
-3 -8 -8 140.744 128.424 4.165 14.470 o
-3 -8 -7 19.682 26.681 2.033 92.602 o
-3 -8 -6 161.028 154.402 3.884 12.790 o
-3 -8 -5 206.170 208.800 4.661 9.153 o
-3 -8 -4 460.999 450.195 7.857 3.151 o
-3 -8 -3 139.132 143.196 3.998 14.316 o
-3 -8 -2 210.792 220.474 8.010 6.767 o
-3 -8 -1 232.840 212.297 5.461 7.896 o
-3 -7 -22 1.515 -1.526 1.880 311.518 o
-3 -7 -21 32.760 35.337 3.505 46.345 o
-3 -7 -20 27.831 27.575 3.612 49.784 o
-3 -7 -19 47.158 50.838 6.282 20.320 o
-3 -7 -18 38.097 32.764 2.756 53.355 o
-3 -7 -17 15.264 16.288 2.021 117.114 o
-3 -7 -16 43.187 42.854 3.173 42.999 o
-3 -7 -15 91.343 85.045 3.740 22.264 o
-3 -7 -14 38.135 34.271 2.811 52.121 o
-3 -7 -13 1.053 2.415 1.420 468.686 o
-3 -7 -12 93.305 98.032 3.330 22.238 o
-3 -7 -11 73.212 66.934 2.635 31.610 o
-3 -7 -10 118.700 107.820 3.102 18.962 o
-3 -7 -9 13.262 16.919 1.739 137.187 o
-3 -7 -8 110.378 105.753 3.015 20.208 o
-3 -7 -7 436.863 424.277 7.045 3.484 o
-3 -7 -6 332.743 331.500 5.909 5.026 o
-3 -7 -5 455.017 448.107 7.353 3.256 o
-3 -7 -4 282.370 289.553 5.420 6.159 o
-3 -7 -3 34.586 42.790 2.635 53.826 o
-3 -7 -2 453.495 441.281 9.330 3.018 o
-3 -7 -1 343.627 324.193 6.875 4.708 o
-3 -6 -23 17.142 13.631 3.350 69.046 o
-3 -6 -22 33.659 31.189 3.250 50.278 o
-3 -6 -21 13.146 14.797 3.046 82.519 o
-3 -6 -20 31.654 27.957 4.974 32.709 o
-3 -6 -19 7.627 10.954 1.985 164.069 o
-3 -6 -18 3.672 7.292 1.649 262.091 o
-3 -6 -17 58.815 64.722 3.336 32.344 o
-3 -6 -16 58.063 64.603 6.360 18.315 o
-3 -6 -15 22.945 24.274 2.323 81.233 o
-3 -6 -14 41.746 41.721 3.190 43.776 o
-3 -6 -13 56.855 57.064 3.137 35.264 o
-3 -6 -12 244.644 237.772 5.215 7.454 o
-3 -6 -11 227.311 219.358 4.888 8.261 o
-3 -6 -10 476.930 441.698 7.839 3.089 o
-3 -6 -9 81.646 101.056 2.898 25.075 o
-3 -6 -8 147.690 146.192 3.786 13.931 o
-3 -6 -7 157.614 153.419 3.868 13.025 o
-3 -6 -6 130.477 140.370 4.865 13.719 o
-3 -6 -5 165.163 158.110 5.435 10.870 o
-3 -6 -4 4.251 5.570 1.223 362.714 o
-3 -6 -3 8.946 26.671 2.257 109.831 o
-3 -6 -2 425.973 402.229 8.573 3.394 o
-3 -6 -1 192.812 187.214 4.340 10.200 o
-3 -5 -24 62.843 70.578 4.618 24.348 o
-3 -5 -23 52.934 44.169 4.551 28.941 o
-3 -5 -22 18.279 13.273 2.996 77.697 o
-3 -5 -21 73.810 78.376 5.780 18.206 o
-3 -5 -20 15.352 14.630 2.450 100.660 o
-3 -5 -19 6.665 6.923 1.743 212.956 o
-3 -5 -18 20.436 19.824 2.213 92.590 o
-3 -5 -17 41.996 41.335 2.780 47.932 o
-3 -5 -16 3.317 2.657 1.372 392.609 o
-3 -5 -15 43.706 43.712 3.278 41.586 o
-3 -5 -14 95.040 95.448 3.580 21.504 o
-3 -5 -13 163.126 147.648 4.419 12.288 o
-3 -5 -12 21.159 21.044 1.758 103.791 o
-3 -5 -11 114.963 97.400 3.078 20.031 o
-3 -5 -10 283.365 274.582 5.788 6.137 o
-3 -5 -9 44.846 38.202 1.946 55.641 o
-3 -5 -8 109.543 98.546 2.818 21.175 o
-3 -5 -7 91.110 79.609 3.670 22.909 o
-3 -5 -6 383.687 376.409 6.081 4.232 o
-3 -5 -5 37.962 43.980 1.915 59.233 o
-3 -5 -4 19.322 24.037 1.588 109.973 o
-3 -5 -3 292.166 293.055 5.017 6.099 o
-3 -5 -2 119.181 110.304 2.489 19.815 o
-3 -5 -1 1190.990 1132.860 13.445 0.766 o
-3 -4 -25 16.708 21.620 6.511 24.565 o
-3 -4 -24 0.869 2.102 2.192 230.773 o
-3 -4 -23 19.960 18.826 3.428 61.883 o
-3 -4 -22 68.758 61.925 4.841 23.145 o
-3 -4 -21 15.718 15.314 5.665 31.892 o
-3 -4 -20 30.609 37.859 4.804 33.159 o
-3 -4 -19 22.552 30.098 2.943 64.266 o
-3 -4 -18 20.405 19.482 2.374 88.059 o
-3 -4 -17 3.014 3.031 1.890 256.530 o
-3 -4 -16 144.503 133.487 4.128 14.107 o
-3 -4 -15 85.569 80.942 3.206 25.201 o
-3 -4 -14 45.026 45.337 2.675 46.186 o
-3 -4 -13 118.437 117.899 3.761 17.278 o
-3 -4 -12 449.035 436.882 7.715 3.277 o
-3 -4 -11 292.832 279.356 5.004 6.205 o
-3 -4 -10 108.684 116.664 3.312 19.178 o
-3 -4 -9 563.403 563.591 8.967 2.335 o
-3 -4 -8 203.805 212.905 4.504 9.262 o
-3 -4 -7 307.646 313.181 6.195 5.375 o
-3 -4 -6 274.134 280.056 6.159 6.105 o
-3 -4 -5 132.458 133.530 2.724 16.894 o
-3 -4 -4 345.977 328.297 4.093 5.274 o
-3 -4 -3 27.781 30.274 1.213 91.231 o
-3 -4 -2 307.806 299.148 3.901 6.093 o
-3 -4 -1 71.117 61.701 1.435 37.897 o
-3 -3 -26 30.031 36.115 4.523 36.134 o
-3 -3 -25 37.369 53.054 8.276 14.144 o
-3 -3 -24 21.077 27.098 4.201 45.069 o
-3 -3 -23 3.819 3.623 3.401 93.844 o
-3 -3 -22 3.679 4.028 1.575 306.401 o
-3 -3 -21 39.678 43.117 3.182 44.516 o
-3 -3 -20 38.560 44.296 3.602 40.561 o
-3 -3 -19 14.727 16.409 2.086 115.650 o
-3 -3 -18 3.600 4.933 1.782 255.675 o
-3 -3 -17 55.103 51.485 2.809 39.073 o
-3 -3 -16 9.459 8.542 1.620 193.729 o
-3 -3 -15 42.915 50.618 2.718 45.504 o
[truncated: 27,048,073 more chars]
