# Supplementary material for: Enhanced crystallinity of tetrahalopyridyl (THP) derivatized compounds
Source: Chem Sci. 2026 Apr 20;17(22):10948–57. doi: 10.1039/d6sc01377e (PMC13115132; doi:10.1039/d6sc01377e)
Supplement: SC-017-D6SC01377E-s003 [file SC-017-D6SC01377E-s003.cif]

# Supplementary Information (SI) for Chemical Science.
# This journal is © The Royal Society of Chemistry 2026

####################################################################### 
# 
# This file contains crystal structure data downloaded from the 
# Cambridge Structural Database (CSD) hosted by the Cambridge 
# Crystallographic Data Centre (CCDC).
# 
# Full information about CCDC data access policies and citation 
# guidelines are available at http://www.ccdc.cam.ac.uk/access/V1 
# 
# Audit and citation data items may have been added by the CCDC. 
# Please retain this information to preserve the provenance of 
# this file and to allow appropriate attribution of the data. 
# 
#######################################################################

data_33
_audit_block_doi                 10.5517/ccdc.csd.cc2l9626
_database_code_depnum_ccdc_archive 'CCDC 2392117'
loop_
_citation_id
_citation_doi
_citation_year
1 10.26434/chemrxiv-2025-nn3vj 2025
loop_
_audit_author_name
_audit_author_address
'Toby Blundell'
;Durham University
United Kingdom
;
_audit_update_record             
;
2024-10-18 deposited with the CCDC.	2026-04-17 downloaded from the CCDC.
;
_audit_creation_date             2024-10-16
_audit_creation_method           
;
Olex2 1.5-beta
(compiled 2024.02.16 svn.r378c4104 for OlexSys, GUI svn.r6928)
;
_shelx_SHELXL_version_number     2018/3
_chemical_name_common            ?
_chemical_name_systematic        CB_WB_3
_chemical_formula_moiety         'C22 H8 F8 N2 O4 S'
_chemical_formula_sum            'C22 H8 F8 N2 O4 S'
_chemical_formula_weight         548.36
_chemical_absolute_configuration unk
_chemical_melting_point          ?
loop_
_atom_type_symbol
_atom_type_description
_atom_type_scat_dispersion_real
_atom_type_scat_dispersion_imag
_atom_type_scat_source
C C 0.0033 0.0016 'International Tables Vol C Tables 4.2.6.8 and 6.1.1.4'
H H 0.0000 0.0000 'International Tables Vol C Tables 4.2.6.8 and 6.1.1.4'
F F 0.0171 0.0103 'International Tables Vol C Tables 4.2.6.8 and 6.1.1.4'
N N 0.0061 0.0033 'International Tables Vol C Tables 4.2.6.8 and 6.1.1.4'
O O 0.0106 0.0060 'International Tables Vol C Tables 4.2.6.8 and 6.1.1.4'
S S 0.1246 0.1234 'International Tables Vol C Tables 4.2.6.8 and 6.1.1.4'

_shelx_space_group_comment       
;
The symmetry employed for this shelxl refinement is uniquely defined
by the following loop, which should always be used as a source of
symmetry information in preference to the above space-group names.
They are only intended as comments.
;
_space_group_crystal_system      monoclinic
_space_group_IT_number           5
_space_group_name_H-M_alt        'C 1 2 1'
_space_group_name_Hall           'C 2y'
loop_
_space_group_symop_operation_xyz
'x, y, z'
'-x, y, -z'
'x+1/2, y+1/2, z'
'-x+1/2, y+1/2, -z'

_cell_length_a                   20.2129(8)
_cell_length_b                   5.8939(2)
_cell_length_c                   18.8358(8)
_cell_angle_alpha                90
_cell_angle_beta                 116.5550(10)
_cell_angle_gamma                90
_cell_volume                     2007.24(14)
_cell_formula_units_Z            4
_cell_measurement_reflns_used    8900
_cell_measurement_temperature    120.00
_cell_measurement_theta_max      33.09
_cell_measurement_theta_min      2.42
_shelx_estimated_absorpt_T_max   ?
_shelx_estimated_absorpt_T_min   ?
_exptl_absorpt_coefficient_mu    0.273
_exptl_absorpt_correction_T_max  0.7467
_exptl_absorpt_correction_T_min  0.5839
_exptl_absorpt_correction_type   multi-scan
_exptl_absorpt_process_details   
;
SADABS-2016/2 (Bruker,2016/2) was used for absorption correction.
wR2(int) was 0.1498 before and 0.0743 after correction.
The Ratio of minimum to maximum transmission is 0.7820.
The \l/2 correction factor is Not present.
;
_exptl_absorpt_special_details   ?
_exptl_crystal_colour            'clear colourless'
_exptl_crystal_colour_lustre     clear
_exptl_crystal_colour_primary    colourless
_exptl_crystal_density_diffrn    1.815
_exptl_crystal_density_meas      ?
_exptl_crystal_density_method    ?
_exptl_crystal_description       block
_exptl_crystal_F_000             1096
_exptl_crystal_preparation       'Crystallised DCM'
_exptl_crystal_size_max          0.34
_exptl_crystal_size_mid          0.16
_exptl_crystal_size_min          0.15
_exptl_transmission_factor_max   ?
_exptl_transmission_factor_min   ?
_diffrn_reflns_av_R_equivalents  0.0533
_diffrn_reflns_av_unetI/netI     0.0573
_diffrn_reflns_Laue_measured_fraction_full 0.996
_diffrn_reflns_Laue_measured_fraction_max 0.997
_diffrn_reflns_limit_h_max       28
_diffrn_reflns_limit_h_min       -28
_diffrn_reflns_limit_k_max       8
_diffrn_reflns_limit_k_min       -8
_diffrn_reflns_limit_l_max       26
_diffrn_reflns_limit_l_min       -26
_diffrn_reflns_number            17226
_diffrn_reflns_point_group_measured_fraction_full 0.997
_diffrn_reflns_point_group_measured_fraction_max 0.995
_diffrn_reflns_theta_full        25.242
_diffrn_reflns_theta_max         29.995
_diffrn_reflns_theta_min         2.253
_diffrn_ambient_temperature      120.00
_diffrn_detector                 'Bruker PHOTON III C7 MM CPAD'
_diffrn_detector_area_resol_mean 54.8
_diffrn_detector_type            'CPA sensor'
_diffrn_measured_fraction_theta_full 0.996
_diffrn_measured_fraction_theta_max 0.997
_diffrn_measurement_device       '3-circle diffractometer'
_diffrn_measurement_device_type  'Bruker D8 Venture A'
_diffrn_measurement_method       '\w- and \f-scans'
_diffrn_radiation_monochromator  'focusing mirrors'
_diffrn_radiation_probe          X-ray
_diffrn_radiation_type           MoK\a
_diffrn_radiation_wavelength     0.71073
_diffrn_source                   'microfocus sealed X-ray tube'
_diffrn_source_type              'Incoatec I\mS microsource'
_diffrn_special_details          ?
_reflns_Friedel_coverage         0.831
_reflns_Friedel_fraction_full    0.998
_reflns_Friedel_fraction_max     0.993
_reflns_number_gt                5303
_reflns_number_total             5836
_reflns_special_details          
;
 Reflections were merged by SHELXL according to the crystal
 class for the calculation of statistics and refinement.
 
 _reflns_Friedel_fraction is defined as the number of unique
 Friedel pairs measured divided by the number that would be
 possible theoretically, ignoring centric projections and
 systematic absences.
;
_reflns_threshold_expression     'I > 2\s(I)'
_computing_bruker_data_scaling   'SADABS V2012/1 (Bruker AXS Inc.)'
_computing_cell_refinement       'SAINT v8.40A (Bruker AXS, 2019)'
_computing_data_collection       'APEX3 v.2017.3_0 (Bruker AXS, 2017)'
_computing_data_reduction        'SAINT v8.40A (Bruker AXS, 2019)'
_computing_molecular_graphics    'Olex2 1.5-beta (Dolomanov et al., 2009)'
_computing_publication_material  'Olex2 1.5-beta (Dolomanov et al., 2009)'
_computing_structure_refinement  'SHELXL 2018/3 (Sheldrick, 2015)'
_computing_structure_solution    'SHELXT  (Sheldrick, 2015)'
_refine_diff_density_max         0.290
_refine_diff_density_min         -0.373
_refine_diff_density_rms         0.054
_refine_ls_abs_structure_details 
;
 Flack x determined using 2133 quotients [(I+)-(I-)]/[(I+)+(I-)]
 (Parsons, Flack and Wagner, Acta Cryst. B69 (2013) 249-259).
;
_refine_ls_abs_structure_Flack   0.12(4)
_refine_ls_extinction_coef       .
_refine_ls_extinction_method     none
_refine_ls_goodness_of_fit_ref   1.043
_refine_ls_hydrogen_treatment    constr
_refine_ls_matrix_type           full
_refine_ls_number_parameters     334
_refine_ls_number_reflns         5836
_refine_ls_number_restraints     1
_refine_ls_R_factor_all          0.0434
_refine_ls_R_factor_gt           0.0376
_refine_ls_restrained_S_all      1.043
_refine_ls_shift/su_max          0.000
_refine_ls_shift/su_mean         0.000
_refine_ls_structure_factor_coef Fsqd
_refine_ls_weighting_details     
'w=1/[\s^2^(Fo^2^)+(0.0280P)^2^+0.7105P] where P=(Fo^2^+2Fc^2^)/3'
_refine_ls_weighting_scheme      calc
_refine_ls_wR_factor_gt          0.0817
_refine_ls_wR_factor_ref         0.0847
_refine_special_details          ?
_olex2_refinement_description    
;
1. Fixed Uiso
 At 1.2 times of:
  All C(H) groups
2.a Aromatic/amide H refined with riding coordinates:
 C12(H12), C13(H13), C15(H15), C16(H16), C18(H18), C19(H19), C21(H21), C22(H22)
;
_atom_sites_solution_hydrogens   geom
_atom_sites_solution_primary     dual
_atom_sites_solution_secondary   ?
loop_
_atom_site_label
_atom_site_type_symbol
_atom_site_fract_x
_atom_site_fract_y
_atom_site_fract_z
_atom_site_U_iso_or_equiv
_atom_site_adp_type
_atom_site_occupancy
_atom_site_site_symmetry_order
_atom_site_calc_flag
_atom_site_refinement_flags_posn
_atom_site_refinement_flags_adp
_atom_site_refinement_flags_occupancy
_atom_site_disorder_assembly
_atom_site_disorder_group
S1 S 0.64904(3) 0.32962(11) 0.28792(3) 0.01619(13) Uani 1 1 d . . . . .
F1 F 0.49160(9) 0.8757(4) 0.69193(10) 0.0349(5) Uani 1 1 d . . . . .
F2 F 0.53720(10) 1.0377(3) 0.58664(10) 0.0313(4) Uani 1 1 d . . . . .
F3 F 0.69046(9) 0.3890(3) 0.64258(10) 0.0311(4) Uani 1 1 d . . . . .
F4 F 0.63501(11) 0.2550(3) 0.74209(10) 0.0342(4) Uani 1 1 d . . . . .
F5 F 0.13827(8) 0.4413(3) -0.14641(9) 0.0245(4) Uani 1 1 d . . . . .
F6 F 0.24280(8) 0.7353(3) -0.04910(9) 0.0240(3) Uani 1 1 d . . . . .
F7 F 0.30986(9) -0.0382(3) -0.15061(10) 0.0274(4) Uani 1 1 d . . . . .
F8 F 0.42281(8) 0.2248(3) -0.05122(9) 0.0230(3) Uani 1 1 d . . . . .
O1 O 0.38787(10) 0.6419(3) 0.00237(10) 0.0201(4) Uani 1 1 d . . . . .
O2 O 0.63817(11) 0.8046(3) 0.55824(11) 0.0239(4) Uani 1 1 d . . . . .
O3 O 0.71235(9) 0.4152(4) 0.28016(11) 0.0239(4) Uani 1 1 d . . . . .
O4 O 0.64053(11) 0.0895(3) 0.29461(11) 0.0232(4) Uani 1 1 d . . . . .
N1 N 0.56271(13) 0.5651(4) 0.71565(13) 0.0225(5) Uani 1 1 d . . . . .
N2 N 0.22458(11) 0.2049(4) -0.14916(12) 0.0193(4) Uani 1 1 d . . . . .
C1 C 0.54058(14) 0.7561(5) 0.67774(15) 0.0226(6) Uani 1 1 d . . . . .
C2 C 0.56354(14) 0.8398(5) 0.62418(14) 0.0202(5) Uani 1 1 d . . . . .
C3 C 0.61398(14) 0.7145(5) 0.60899(14) 0.0187(5) Uani 1 1 d . . . . .
C4 C 0.63957(15) 0.5152(5) 0.65121(15) 0.0200(5) Uani 1 1 d . . . . .
C5 C 0.61151(15) 0.4489(5) 0.70260(15) 0.0212(5) Uani 1 1 d . . . . .
C6 C 0.20974(13) 0.3954(5) -0.12355(14) 0.0173(5) Uani 1 1 d . . . . .
C7 C 0.26238(14) 0.5441(4) -0.07397(14) 0.0168(5) Uani 1 1 d . . . . .
C8 C 0.33670(13) 0.4908(4) -0.04629(14) 0.0153(5) Uani 1 1 d . . . . .
C9 C 0.35261(13) 0.2892(4) -0.07406(14) 0.0169(5) Uani 1 1 d . . . . .
C10 C 0.29504(14) 0.1557(4) -0.12435(15) 0.0187(5) Uani 1 1 d . . . . .
C11 C 0.64044(14) 0.6754(5) 0.49742(14) 0.0182(5) Uani 1 1 d . . . . .
C12 C 0.67935(14) 0.7756(4) 0.46113(14) 0.0178(5) Uani 1 1 d . . . . .
H12 H 0.703912 0.916267 0.480046 0.021 Uiso 1 1 calc R U . . .
C13 C 0.68218(13) 0.6691(4) 0.39697(14) 0.0165(5) Uani 1 1 d . . . . .
H13 H 0.708245 0.736733 0.371130 0.020 Uiso 1 1 calc R U . . .
C14 C 0.64655(13) 0.4625(4) 0.37083(14) 0.0151(5) Uani 1 1 d . . . . .
C15 C 0.60777(13) 0.3613(5) 0.40768(14) 0.0176(5) Uani 1 1 d . . . . .
H15 H 0.583757 0.219627 0.389204 0.021 Uiso 1 1 calc R U . . .
C16 C 0.60441(14) 0.4688(5) 0.47170(15) 0.0191(5) Uani 1 1 d . . . . .
H16 H 0.578002 0.402383 0.497358 0.023 Uiso 1 1 calc R U . . .
C17 C 0.44764(14) 0.5616(5) 0.07161(14) 0.0166(5) Uani 1 1 d . . . . .
C18 C 0.50907(14) 0.7036(5) 0.10291(14) 0.0180(5) Uani 1 1 d . . . . .
H18 H 0.509065 0.844047 0.078163 0.022 Uiso 1 1 calc R U . . .
C19 C 0.57028(14) 0.6352(4) 0.17108(14) 0.0179(5) Uani 1 1 d . . . . .
H19 H 0.612838 0.729413 0.194098 0.022 Uiso 1 1 calc R U . . .
C20 C 0.56889(12) 0.4276(4) 0.20550(13) 0.0141(5) Uani 1 1 d . . . . .
C21 C 0.50610(13) 0.2915(4) 0.17511(14) 0.0172(5) Uani 1 1 d . . . . .
H21 H 0.505475 0.152788 0.200485 0.021 Uiso 1 1 calc R U . . .
C22 C 0.44430(13) 0.3601(5) 0.10733(14) 0.0185(5) Uani 1 1 d . . . . .
H22 H 0.400646 0.270394 0.085981 0.022 Uiso 1 1 calc R U . . .

loop_
_atom_site_aniso_label
_atom_site_aniso_U_11
_atom_site_aniso_U_22
_atom_site_aniso_U_33
_atom_site_aniso_U_23
_atom_site_aniso_U_13
_atom_site_aniso_U_12
S1 0.0151(3) 0.0189(3) 0.0132(3) -0.0001(2) 0.0051(2) 0.0016(2)
F1 0.0239(8) 0.0503(13) 0.0323(9) -0.0108(9) 0.0142(7) 0.0075(8)
F2 0.0411(10) 0.0234(9) 0.0235(8) 0.0027(7) 0.0091(8) 0.0117(8)
F3 0.0290(9) 0.0345(11) 0.0321(9) 0.0013(8) 0.0158(7) 0.0144(8)
F4 0.0499(11) 0.0238(10) 0.0256(8) 0.0077(7) 0.0138(8) 0.0024(8)
F5 0.0133(7) 0.0292(9) 0.0279(8) 0.0001(7) 0.0064(6) 0.0037(7)
F6 0.0244(8) 0.0210(8) 0.0253(8) -0.0051(7) 0.0098(7) 0.0060(7)
F7 0.0290(9) 0.0217(9) 0.0317(9) -0.0086(7) 0.0138(7) 0.0030(7)
F8 0.0148(7) 0.0286(9) 0.0256(8) 0.0008(7) 0.0091(6) 0.0054(7)
O1 0.0184(9) 0.0184(9) 0.0156(8) 0.0009(7) 0.0006(7) -0.0017(7)
O2 0.0375(11) 0.0203(10) 0.0197(9) -0.0051(8) 0.0180(8) -0.0069(9)
O3 0.0138(8) 0.0374(12) 0.0209(9) -0.0008(8) 0.0082(7) -0.0005(8)
O4 0.0285(11) 0.0175(10) 0.0207(9) 0.0011(7) 0.0083(8) 0.0047(8)
N1 0.0196(11) 0.0298(13) 0.0170(10) -0.0056(10) 0.0072(9) -0.0056(10)
N2 0.0173(10) 0.0213(11) 0.0172(10) -0.0022(9) 0.0059(8) -0.0024(9)
C1 0.0156(12) 0.0305(16) 0.0190(12) -0.0081(11) 0.0051(10) 0.0012(11)
C2 0.0217(12) 0.0180(12) 0.0160(11) -0.0036(11) 0.0042(9) 0.0016(11)
C3 0.0213(12) 0.0199(13) 0.0146(11) -0.0042(10) 0.0077(9) -0.0060(11)
C4 0.0198(12) 0.0210(14) 0.0188(12) -0.0033(10) 0.0084(10) 0.0028(10)
C5 0.0239(13) 0.0197(13) 0.0149(11) 0.0009(10) 0.0041(10) -0.0030(11)
C6 0.0134(11) 0.0220(13) 0.0157(11) 0.0024(10) 0.0057(9) 0.0031(10)
C7 0.0192(12) 0.0164(12) 0.0155(11) 0.0001(9) 0.0083(10) 0.0032(10)
C8 0.0155(11) 0.0168(12) 0.0110(10) 0.0018(9) 0.0036(9) -0.0010(10)
C9 0.0146(11) 0.0204(13) 0.0166(11) 0.0023(9) 0.0077(9) 0.0026(9)
C10 0.0227(13) 0.0173(12) 0.0175(11) -0.0024(9) 0.0102(10) 0.0013(10)
C11 0.0191(12) 0.0190(13) 0.0144(11) -0.0027(10) 0.0056(9) -0.0015(10)
C12 0.0181(12) 0.0153(12) 0.0166(11) 0.0008(9) 0.0047(9) -0.0025(9)
C13 0.0152(11) 0.0177(13) 0.0144(11) 0.0022(9) 0.0046(9) -0.0014(10)
C14 0.0119(10) 0.0185(12) 0.0121(10) 0.0017(9) 0.0028(9) 0.0022(9)
C15 0.0184(11) 0.0172(12) 0.0154(10) -0.0015(9) 0.0059(9) -0.0042(10)
C16 0.0210(12) 0.0203(13) 0.0175(11) -0.0025(10) 0.0099(10) -0.0054(11)
C17 0.0158(11) 0.0198(12) 0.0124(11) -0.0003(9) 0.0046(9) -0.0002(10)
C18 0.0212(12) 0.0149(11) 0.0149(11) 0.0006(10) 0.0054(9) -0.0019(10)
C19 0.0189(12) 0.0170(12) 0.0160(11) -0.0017(10) 0.0060(10) -0.0053(10)
C20 0.0136(11) 0.0163(12) 0.0110(10) -0.0008(9) 0.0043(9) -0.0006(9)
C21 0.0178(11) 0.0187(13) 0.0148(10) 0.0020(9) 0.0071(9) -0.0022(9)
C22 0.0159(11) 0.0219(14) 0.0158(11) 0.0009(10) 0.0054(9) -0.0048(10)

_geom_special_details            
;
 All esds (except the esd in the dihedral angle between two l.s. planes)
 are estimated using the full covariance matrix.  The cell esds are taken
 into account individually in the estimation of esds in distances, angles
 and torsion angles; correlations between esds in cell parameters are only
 used when they are defined by crystal symmetry.  An approximate (isotropic)
 treatment of cell esds is used for estimating esds involving l.s. planes.
;
loop_
_geom_bond_atom_site_label_1
_geom_bond_atom_site_label_2
_geom_bond_distance
_geom_bond_site_symmetry_2
_geom_bond_publ_flag
S1 O3 1.4426(18) . ?
S1 O4 1.438(2) . ?
S1 C14 1.768(2) . ?
S1 C20 1.766(2) . ?
F1 C1 1.336(3) . ?
F2 C2 1.344(3) . ?
F3 C4 1.337(3) . ?
F4 C5 1.330(3) . ?
F5 C6 1.338(3) . ?
F6 C7 1.346(3) . ?
F7 C10 1.331(3) . ?
F8 C9 1.340(3) . ?
O1 C8 1.362(3) . ?
O1 C17 1.406(3) . ?
O2 C3 1.361(3) . ?
O2 C11 1.393(3) . ?
N1 C1 1.300(4) . ?
N1 C5 1.311(4) . ?
N2 C6 1.309(3) . ?
N2 C10 1.318(3) . ?
C1 C2 1.377(4) . ?
C2 C3 1.389(4) . ?
C3 C4 1.382(4) . ?
C4 C5 1.379(4) . ?
C6 C7 1.373(4) . ?
C7 C8 1.388(3) . ?
C8 C9 1.392(4) . ?
C9 C10 1.373(3) . ?
C11 C12 1.384(3) . ?
C11 C16 1.390(4) . ?
C12 H12 0.9500 . ?
C12 C13 1.386(3) . ?
C13 H13 0.9500 . ?
C13 C14 1.388(3) . ?
C14 C15 1.392(3) . ?
C15 H15 0.9500 . ?
C15 C16 1.391(3) . ?
C16 H16 0.9500 . ?
C17 C18 1.391(4) . ?
C17 C22 1.382(4) . ?
C18 H18 0.9500 . ?
C18 C19 1.386(3) . ?
C19 H19 0.9500 . ?
C19 C20 1.391(3) . ?
C20 C21 1.390(3) . ?
C21 H21 0.9500 . ?
C21 C22 1.388(3) . ?
C22 H22 0.9500 . ?

loop_
_geom_angle_atom_site_label_1
_geom_angle_atom_site_label_2
_geom_angle_atom_site_label_3
_geom_angle
_geom_angle_site_symmetry_1
_geom_angle_site_symmetry_3
_geom_angle_publ_flag
O3 S1 C14 108.14(12) . . ?
O3 S1 C20 107.66(11) . . ?
O4 S1 O3 119.96(13) . . ?
O4 S1 C14 107.87(12) . . ?
O4 S1 C20 107.46(12) . . ?
C20 S1 C14 104.75(11) . . ?
C8 O1 C17 118.9(2) . . ?
C3 O2 C11 121.2(2) . . ?
C1 N1 C5 116.9(2) . . ?
C6 N2 C10 116.6(2) . . ?
F1 C1 C2 118.7(3) . . ?
N1 C1 F1 116.8(3) . . ?
N1 C1 C2 124.5(3) . . ?
F2 C2 C1 120.8(2) . . ?
F2 C2 C3 120.5(2) . . ?
C1 C2 C3 118.6(3) . . ?
O2 C3 C2 117.7(3) . . ?
O2 C3 C4 125.2(2) . . ?
C4 C3 C2 117.0(2) . . ?
F3 C4 C3 120.9(2) . . ?
F3 C4 C5 120.5(2) . . ?
C5 C4 C3 118.6(2) . . ?
F4 C5 C4 118.7(3) . . ?
N1 C5 F4 117.0(2) . . ?
N1 C5 C4 124.3(3) . . ?
F5 C6 C7 119.1(2) . . ?
N2 C6 F5 116.6(2) . . ?
N2 C6 C7 124.3(2) . . ?
F6 C7 C6 120.8(2) . . ?
F6 C7 C8 119.7(2) . . ?
C6 C7 C8 119.4(2) . . ?
O1 C8 C7 118.2(2) . . ?
O1 C8 C9 125.3(2) . . ?
C7 C8 C9 116.4(2) . . ?
F8 C9 C8 120.7(2) . . ?
F8 C9 C10 120.6(2) . . ?
C10 C9 C8 118.8(2) . . ?
F7 C10 C9 119.1(2) . . ?
N2 C10 F7 116.4(2) . . ?
N2 C10 C9 124.5(2) . . ?
C12 C11 O2 114.1(2) . . ?
C12 C11 C16 121.8(2) . . ?
C16 C11 O2 124.1(2) . . ?
C11 C12 H12 120.3 . . ?
C11 C12 C13 119.5(2) . . ?
C13 C12 H12 120.3 . . ?
C12 C13 H13 120.3 . . ?
C12 C13 C14 119.3(2) . . ?
C14 C13 H13 120.3 . . ?
C13 C14 S1 119.13(19) . . ?
C13 C14 C15 121.2(2) . . ?
C15 C14 S1 119.7(2) . . ?
C14 C15 H15 120.2 . . ?
C16 C15 C14 119.6(2) . . ?
C16 C15 H15 120.2 . . ?
C11 C16 C15 118.7(2) . . ?
C11 C16 H16 120.6 . . ?
C15 C16 H16 120.6 . . ?
C18 C17 O1 115.1(2) . . ?
C22 C17 O1 122.2(2) . . ?
C22 C17 C18 122.6(2) . . ?
C17 C18 H18 120.8 . . ?
C19 C18 C17 118.4(2) . . ?
C19 C18 H18 120.8 . . ?
C18 C19 H19 120.3 . . ?
C18 C19 C20 119.5(2) . . ?
C20 C19 H19 120.3 . . ?
C19 C20 S1 119.70(18) . . ?
C21 C20 S1 118.90(19) . . ?
C21 C20 C19 121.4(2) . . ?
C20 C21 H21 120.3 . . ?
C22 C21 C20 119.4(2) . . ?
C22 C21 H21 120.3 . . ?
C17 C22 C21 118.6(2) . . ?
C17 C22 H22 120.7 . . ?
C21 C22 H22 120.7 . . ?

loop_
_geom_torsion_atom_site_label_1
_geom_torsion_atom_site_label_2
_geom_torsion_atom_site_label_3
_geom_torsion_atom_site_label_4
_geom_torsion
_geom_torsion_site_symmetry_1
_geom_torsion_site_symmetry_2
_geom_torsion_site_symmetry_3
_geom_torsion_site_symmetry_4
_geom_torsion_publ_flag
S1 C14 C15 C16 -178.5(2) . . . . ?
S1 C20 C21 C22 -175.97(19) . . . . ?
F1 C1 C2 F2 -0.2(4) . . . . ?
F1 C1 C2 C3 -179.5(2) . . . . ?
F2 C2 C3 O2 3.2(4) . . . . ?
F2 C2 C3 C4 178.7(2) . . . . ?
F3 C4 C5 F4 -1.3(4) . . . . ?
F3 C4 C5 N1 178.5(2) . . . . ?
F5 C6 C7 F6 -0.7(4) . . . . ?
F5 C6 C7 C8 176.2(2) . . . . ?
F6 C7 C8 O1 -3.5(3) . . . . ?
F6 C7 C8 C9 179.4(2) . . . . ?
F8 C9 C10 F7 -0.4(4) . . . . ?
F8 C9 C10 N2 179.4(2) . . . . ?
O1 C8 C9 F8 2.4(4) . . . . ?
O1 C8 C9 C10 -178.5(2) . . . . ?
O1 C17 C18 C19 -179.8(2) . . . . ?
O1 C17 C22 C21 179.3(2) . . . . ?
O2 C3 C4 F3 -2.2(4) . . . . ?
O2 C3 C4 C5 177.8(2) . . . . ?
O2 C11 C12 C13 -176.6(2) . . . . ?
O2 C11 C16 C15 176.8(2) . . . . ?
O3 S1 C14 C13 22.7(2) . . . . ?
O3 S1 C14 C15 -158.6(2) . . . . ?
O3 S1 C20 C19 -31.1(2) . . . . ?
O3 S1 C20 C21 147.24(19) . . . . ?
O4 S1 C14 C13 153.86(19) . . . . ?
O4 S1 C14 C15 -27.5(2) . . . . ?
O4 S1 C20 C19 -161.58(19) . . . . ?
O4 S1 C20 C21 16.7(2) . . . . ?
N1 C1 C2 F2 179.1(2) . . . . ?
N1 C1 C2 C3 -0.2(4) . . . . ?
N2 C6 C7 F6 -178.9(2) . . . . ?
N2 C6 C7 C8 -2.0(4) . . . . ?
C1 N1 C5 F4 179.1(2) . . . . ?
C1 N1 C5 C4 -0.7(4) . . . . ?
C1 C2 C3 O2 -177.5(2) . . . . ?
C1 C2 C3 C4 -2.0(4) . . . . ?
C2 C3 C4 F3 -177.3(2) . . . . ?
C2 C3 C4 C5 2.7(4) . . . . ?
C3 O2 C11 C12 -168.0(2) . . . . ?
C3 O2 C11 C16 14.9(4) . . . . ?
C3 C4 C5 F4 178.7(2) . . . . ?
C3 C4 C5 N1 -1.5(4) . . . . ?
C5 N1 C1 F1 -179.1(2) . . . . ?
C5 N1 C1 C2 1.6(4) . . . . ?
C6 N2 C10 F7 -180.0(2) . . . . ?
C6 N2 C10 C9 0.2(4) . . . . ?
C6 C7 C8 O1 179.5(2) . . . . ?
C6 C7 C8 C9 2.4(3) . . . . ?
C7 C8 C9 F8 179.3(2) . . . . ?
C7 C8 C9 C10 -1.6(3) . . . . ?
C8 O1 C17 C18 158.7(2) . . . . ?
C8 O1 C17 C22 -23.5(3) . . . . ?
C8 C9 C10 F7 -179.5(2) . . . . ?
C8 C9 C10 N2 0.3(4) . . . . ?
C10 N2 C6 F5 -177.6(2) . . . . ?
C10 N2 C6 C7 0.6(4) . . . . ?
C11 O2 C3 C2 -133.0(3) . . . . ?
C11 O2 C3 C4 51.9(4) . . . . ?
C11 C12 C13 C14 -0.7(4) . . . . ?
C12 C11 C16 C15 -0.1(4) . . . . ?
C12 C13 C14 S1 178.95(18) . . . . ?
C12 C13 C14 C15 0.3(4) . . . . ?
C13 C14 C15 C16 0.2(4) . . . . ?
C14 S1 C20 C19 83.9(2) . . . . ?
C14 S1 C20 C21 -97.8(2) . . . . ?
C14 C15 C16 C11 -0.3(4) . . . . ?
C16 C11 C12 C13 0.6(4) . . . . ?
C17 O1 C8 C7 133.7(2) . . . . ?
C17 O1 C8 C9 -49.4(3) . . . . ?
C17 C18 C19 C20 0.6(4) . . . . ?
C18 C17 C22 C21 -3.2(4) . . . . ?
C18 C19 C20 S1 175.3(2) . . . . ?
C18 C19 C20 C21 -3.0(4) . . . . ?
C19 C20 C21 C22 2.3(4) . . . . ?
C20 S1 C14 C13 -91.9(2) . . . . ?
C20 S1 C14 C15 86.8(2) . . . . ?
C20 C21 C22 C17 0.7(4) . . . . ?
C22 C17 C18 C19 2.5(4) . . . . ?

_shelx_res_file                  
;
TITL mo_cb_wb_3_0m_a.res in C2
    cb_wb_3.res
    created by SHELXL-2018/3 at 11:42:32 on 16-Oct-2024
REM Old TITL mo_CB_WB_3_0m_a.res in C2
REM SHELXT solution in C2: R1 0.074, Rweak 0.036, Alpha 0.001
REM <I/s> 0.000 for 0 systematic absences, Orientation as input
REM Flack x = 0.150 ( 0.035 ) from 1713 Parsons' quotients
REM Formula found by SHELXT: C22 N3 O11 S
CELL 0.71073 20.2129 5.8939 18.8358 90 116.555 90
ZERR 4 0.0008 0.0002 0.0008 0 0.001 0
LATT -7
SYMM -X,+Y,-Z
SFAC C H F N O S
UNIT 88 32 32 8 16 4

L.S. 10
PLAN  5 0 0
TEMP -153.15
CONF
BOND
list 4
MORE -1
BOND $H
fmap 2
acta
HTAB
OMIT -2 60
REM <olex2.extras>
REM <HklSrc ".\\33">
REM </olex2.extras>

WGHT    0.028000    0.710500
FVAR       0.60099
S1    6    0.649036    0.329620    0.287918    11.00000    0.01514    0.01886 =
         0.01318   -0.00010    0.00510    0.00158
F1    3    0.491599    0.875726    0.691926    11.00000    0.02393    0.05028 =
         0.03229   -0.01082    0.01422    0.00752
F2    3    0.537199    1.037672    0.586639    11.00000    0.04110    0.02341 =
         0.02349    0.00269    0.00911    0.01174
F3    3    0.690464    0.388983    0.642583    11.00000    0.02898    0.03446 =
         0.03214    0.00128    0.01576    0.01436
F4    3    0.635008    0.254972    0.742086    11.00000    0.04992    0.02377 =
         0.02562    0.00774    0.01383    0.00244
F5    3    0.138273    0.441334   -0.146415    11.00000    0.01330    0.02922 =
         0.02792    0.00010    0.00636    0.00368
F6    3    0.242799    0.735259   -0.049101    11.00000    0.02439    0.02096 =
         0.02533   -0.00506    0.00983    0.00602
F7    3    0.309863   -0.038166   -0.150612    11.00000    0.02900    0.02171 =
         0.03167   -0.00865    0.01376    0.00297
F8    3    0.422812    0.224819   -0.051221    11.00000    0.01481    0.02856 =
         0.02559    0.00078    0.00908    0.00540
O1    5    0.387870    0.641920    0.002368    11.00000    0.01837    0.01843 =
         0.01565    0.00093    0.00058   -0.00174
O2    5    0.638171    0.804618    0.558239    11.00000    0.03752    0.02028 =
         0.01971   -0.00512    0.01797   -0.00688
O3    5    0.712353    0.415226    0.280159    11.00000    0.01382    0.03744 =
         0.02087   -0.00077    0.00821   -0.00049
O4    5    0.640527    0.089530    0.294610    11.00000    0.02846    0.01752 =
         0.02066    0.00107    0.00835    0.00469
N1    4    0.562711    0.565121    0.715653    11.00000    0.01960    0.02980 =
         0.01696   -0.00558    0.00722   -0.00556
N2    4    0.224578    0.204916   -0.149160    11.00000    0.01730    0.02133 =
         0.01722   -0.00219    0.00587   -0.00236
C1    1    0.540583    0.756052    0.677744    11.00000    0.01559    0.03046 =
         0.01898   -0.00805    0.00513    0.00115
C2    1    0.563536    0.839849    0.624178    11.00000    0.02171    0.01803 =
         0.01604   -0.00359    0.00422    0.00161
C3    1    0.613984    0.714471    0.608988    11.00000    0.02128    0.01990 =
         0.01462   -0.00420    0.00770   -0.00595
C4    1    0.639567    0.515246    0.651208    11.00000    0.01980    0.02096 =
         0.01880   -0.00328    0.00837    0.00277
C5    1    0.611510    0.448856    0.702595    11.00000    0.02394    0.01972 =
         0.01490    0.00092    0.00408   -0.00304
C6    1    0.209737    0.395386   -0.123546    11.00000    0.01342    0.02204 =
         0.01565    0.00245    0.00567    0.00314
C7    1    0.262379    0.544093   -0.073972    11.00000    0.01922    0.01636 =
         0.01555    0.00014    0.00833    0.00322
C8    1    0.336703    0.490767   -0.046295    11.00000    0.01551    0.01680 =
         0.01100    0.00179    0.00363   -0.00099
C9    1    0.352608    0.289162   -0.074058    11.00000    0.01456    0.02038 =
         0.01659    0.00230    0.00771    0.00260
C10   1    0.295042    0.155711   -0.124350    11.00000    0.02267    0.01726 =
         0.01752   -0.00239    0.01022    0.00129
C11   1    0.640440    0.675431    0.497421    11.00000    0.01908    0.01899 =
         0.01441   -0.00267    0.00562   -0.00154
C12   1    0.679349    0.775618    0.461127    11.00000    0.01811    0.01528 =
         0.01655    0.00076    0.00472   -0.00253
AFIX  43
H12   2    0.703912    0.916267    0.480046    11.00000   -1.20000
AFIX   0
C13   1    0.682182    0.669083    0.396965    11.00000    0.01515    0.01768 =
         0.01441    0.00223    0.00461   -0.00135
AFIX  43
H13   2    0.708245    0.736733    0.371130    11.00000   -1.20000
AFIX   0
C14   1    0.646551    0.462522    0.370834    11.00000    0.01186    0.01851 =
         0.01212    0.00166    0.00280    0.00216
C15   1    0.607767    0.361264    0.407680    11.00000    0.01842    0.01721 =
         0.01536   -0.00150    0.00595   -0.00419
AFIX  43
H15   2    0.583757    0.219627    0.389204    11.00000   -1.20000
AFIX   0
C16   1    0.604409    0.468815    0.471697    11.00000    0.02101    0.02034 =
         0.01750   -0.00245    0.00990   -0.00543
AFIX  43
H16   2    0.578002    0.402383    0.497358    11.00000   -1.20000
AFIX   0
C17   1    0.447639    0.561631    0.071606    11.00000    0.01580    0.01976 =
         0.01237   -0.00034    0.00459   -0.00016
C18   1    0.509066    0.703597    0.102910    11.00000    0.02119    0.01489 =
         0.01487    0.00063    0.00541   -0.00189
AFIX  43
H18   2    0.509065    0.844047    0.078163    11.00000   -1.20000
AFIX   0
C19   1    0.570283    0.635239    0.171076    11.00000    0.01887    0.01701 =
         0.01595   -0.00175    0.00599   -0.00530
AFIX  43
H19   2    0.612838    0.729413    0.194098    11.00000   -1.20000
AFIX   0
C20   1    0.568889    0.427566    0.205502    11.00000    0.01360    0.01635 =
         0.01095   -0.00076    0.00432   -0.00057
C21   1    0.506099    0.291507    0.175108    11.00000    0.01782    0.01872 =
         0.01477    0.00196    0.00711   -0.00216
AFIX  43
H21   2    0.505475    0.152788    0.200485    11.00000   -1.20000
AFIX   0
C22   1    0.444296    0.360106    0.107332    11.00000    0.01587    0.02194 =
         0.01579    0.00089    0.00545   -0.00478
AFIX  43
H22   2    0.400646    0.270394    0.085981    11.00000   -1.20000
AFIX   0
HKLF 4


REM  mo_cb_wb_3_0m_a.res in C2
REM wR2 = 0.0847, GooF = S = 1.043, Restrained GooF = 1.043 for all data
REM R1 = 0.0376 for 5303 Fo > 4sig(Fo) and 0.0434 for all 5836 data
REM 334 parameters refined using 1 restraints

END

WGHT      0.0280      0.7105

REM Instructions for potential hydrogen bonds
EQIV $1 -x+3/2, y+1/2, -z+1
HTAB C13 F3_$1
EQIV $2 x, y+1, z
HTAB C13 O4_$2
EQIV $3 -x+1, y-1, -z+1
HTAB C15 F1_$3
EQIV $4 -x+1, y+1, -z
HTAB C19 F7_$4
HTAB C21 F1_$3
EQIV $5 -x+1/2, y-1/2, -z
HTAB C22 F5_$5

REM Highest difference peak  0.290,  deepest hole -0.373,  1-sigma level  0.054
Q1    1   0.6023  0.8229  0.6280  11.00000  0.05    0.29
Q2    1   0.5699  0.5469  0.2007  11.00000  0.05    0.27
Q3    1   0.2392  0.4872 -0.1096  11.00000  0.05    0.27
Q4    1   0.6801  0.6992  0.4300  11.00000  0.05    0.27
Q5    1   0.6279  0.4270  0.3898  11.00000  0.05    0.25
;
_shelx_res_checksum              47500
_shelx_hkl_file                  
;
   2   0   0  146.09   10.60
  -2   0   0  180.18   10.70
   4   0   0 7375.06  442.96
   4   0   0 7100.19  441.66
  -6   0   0 1502.85   96.09
  -6   0   0 1699.63   95.79
   6   0   0 1583.04   96.09
   6   0   0 1510.05   97.39
  -6   0   0 1571.64   97.79
   6   0   0 1455.05   95.79
   6   0   0 1456.35   95.49
   8   0   0  632.14   43.10
   8   0   0  685.13   43.70
   8   0   0  650.53   45.30
  -8   0   0  657.63   43.80
   8   0   0  664.13   43.50
  -8   0   0  719.83   46.20
 -10   0   0 1191.68   77.79
  10   0   0 1054.49   75.19
 -10   0   0 1272.77   75.79
  10   0   0 1166.28   76.79
  10   0   0 1161.18   75.99
  10   0   0 1309.77   76.89
 -10   0   0 1141.19   78.69
  12   0   0  299.27   24.00
  12   0   0  358.56   25.80
 -12   0   0  349.47   24.60
 -12   0   0  330.17   25.30
  14   0   0 2418.26  147.79
 -14   0   0 2366.06  146.29
 -14   0   0 2145.99  150.28
 -16   0   0  375.86   28.40
  16   0   0  384.26   29.70
 -16   0   0  326.17   32.20
  18   0   0   78.99   14.50
  18   0   0   63.69   12.20
 -18   0   0   60.39   11.00
 -20   0   0  589.14   45.10
  20   0   0  644.84   47.60
 -22   0   0    3.90    6.10
  22   0   0   -2.30    5.10
  22   0   0   22.90   11.70
  24   0   0  315.37   44.10
  26   0   0   18.90   14.60
   1  -1   0 3732.93  212.58
  -1  -1   0 3458.85  212.58
   1  -1   0 3262.67  212.68
   1  -1   0 3665.63  213.08
  -1  -1   0 3687.03  212.78
   1  -1   0 3382.66  213.38
  -1  -1   0 3609.94  211.58
  -1  -1   0 3198.48  213.18
  -1   1   0 3450.85  212.08
   1   1   0 3626.14  212.78
  -1   1   0 3322.97  213.28
   1   1   0 3175.28  213.18
  -1   1   0 3402.66  212.78
   1   1   0 3522.75  211.58
  -3  -1   0 3513.55  221.08
   3  -1   0 3245.68  221.08
   3  -1   0 3737.73  221.48
  -3  -1   0 3543.65  221.18
  -3  -1   0 3704.53  219.68
   3  -1   0 3414.56  218.98
   3  -1   0 3280.77  220.68
  -3   1   0 3720.23  221.48
   3   1   0 3705.13  220.38
   3   1   0 3572.04  221.08
  -3   1   0 3909.11  218.88
  -3   1   0 3612.54  221.08
  -3   1   0 3542.05  220.78
   3   1   0 3743.93  219.68
  -5  -1   0 2737.13  172.88
  -5  -1   0 2745.53  173.88
   5  -1   0 2533.35  173.08
   5  -1   0 2789.02  174.48
  -5  -1   0 2929.21  173.58
   5  -1   0 2872.01  171.08
   5  -1   0 2744.63  173.78
  -5   1   0 2712.73  171.18
   5   1   0 2990.90  172.78
  -5   1   0 2907.91  174.78
   5   1   0 2703.33  172.68
   5   1   0 2713.13  173.68
  -5   1   0 2859.21  173.28
   5   1   0 2712.83  172.28
  -5   1   0 3065.59  173.58
   7  -1   0  564.64   40.00
   7  -1   0  629.54   39.50
   7  -1   0  605.44   36.30
  -7  -1   0  605.34   38.90
   7  -1   0  505.25   38.10
  -7  -1   0  594.64   39.40
   7   1   0  558.34   37.20
   7   1   0  554.84   38.40
  -7   1   0  603.34   38.40
  -7   1   0  539.35   36.50
  -7   1   0  584.14   40.50
   9  -1   0  234.18   20.20
   9  -1   0  275.47   18.60
   9  -1   0  303.47   21.90
  -9  -1   0  285.97   22.00
  -9  -1   0  253.77   19.80
  -9  -1   0  279.57   22.10
  -9  -1   0  306.77   21.10
  -9   1   0  276.07   23.40
   9   1   0  237.78   20.50
  -9   1   0  285.37   19.30
   9   1   0  274.07   21.30
   9   1   0  272.77   19.50
  -9   1   0  333.67   21.20
   9   1   0  281.77   21.30
 -11  -1   0   98.89    9.90
  11  -1   0   82.19    7.60
 -11  -1   0   95.39   12.10
  11  -1   0   97.99   10.70
 -11  -1   0   85.59   12.20
 -11  -1   0   80.49    9.00
 -11   1   0  109.89    9.90
 -11   1   0   94.99    8.60
 -11   1   0   68.49   12.50
 -13  -1   0  753.72   53.29
  13  -1   0  752.52   51.59
 -13  -1   0  857.81   54.69
 -13   1   0  771.72   58.29
 -13   1   0  878.61   54.19
  15  -1   0   93.69   14.00
 -15  -1   0   82.19   11.60
 -15  -1   0   94.09   15.50
 -15   1   0   80.19   17.40
 -15   1   0  106.69   11.60
  17  -1   0  825.72   61.29
 -17  -1   0  848.12   63.49
  17   1   0  854.71   63.49
 -17   1   0  921.71   59.99
  19  -1   0  340.97   30.30
  19   1   0  289.37   30.50
  19   1   0  345.77   29.10
 -19   1   0  344.97   28.00
  21  -1   0   74.79   14.60
  21  -1   0   80.19   22.40
  21   1   0   47.90   12.00
 -21   1   0   77.89   13.40
  21   1   0   87.59   14.40
  23  -1   0  522.35   58.09
  23  -1   0  379.96   38.80
  23   1   0  483.95   39.90
 -23   1   0  514.75   39.00
  23   1   0  494.85   47.20
  25  -1   0   70.79   21.70
  25   1   0   59.49   19.30
  27  -1   0   47.30   21.90
   0  -2   0 3776.92  237.78
   0  -2   0 4122.09  235.38
   0  -2   0 3647.74  235.98
   0   2   0 3945.61  235.48
   0   2   0 3833.12  236.28
   0   2   0 3880.51  236.08
   0   2   0 3530.65  237.18
   2  -2   0  127.09   12.90
   2  -2   0  136.89   12.20
   2  -2   0  114.79   11.40
   2  -2   0  153.78   11.70
  -2  -2   0  112.89   12.50
  -2  -2   0  144.69    9.60
  -2  -2   0  146.99   11.60
  -2   2   0  137.99   10.80
  -2   2   0  118.69   11.70
   2   2   0  117.79   12.20
  -2   2   0  115.19   12.30
   2   2   0  148.19   11.90
   2   2   0  142.09   11.70
  -2   2   0  137.39   10.30
   2   2   0  153.08    9.80
  -4  -2   0  175.58   15.80
  -4  -2   0  186.88   12.50
  -4  -2   0  170.88   15.20
   4  -2   0  185.98   15.50
   4  -2   0  157.38   14.80
  -4  -2   0  191.38   14.30
  -4   2   0  196.68   12.60
   4   2   0  161.08   15.40
   4   2   0  184.38   12.60
  -4   2   0  192.48   16.00
   4   2   0  171.18   15.00
  -4   2   0  179.58   15.00
   4   2   0  206.38   15.00
   6  -2   0 1802.92  130.89
  -6  -2   0 2079.99  128.89
  -6  -2   0 2091.09  131.89
   6  -2   0 2002.60  131.99
  -6  -2   0 2190.58  132.19
   6   2   0 2054.89  128.79
  -6   2   0 2257.67  127.09
  -6   2   0 2162.38  131.79
  -6   2   0 2007.90  130.99
   6   2   0 2099.19  131.79
  -8  -2   0  952.90   62.29
  -8  -2   0 1118.09   65.09
   8  -2   0  927.01   64.89
  -8  -2   0  941.01   64.69
   8  -2   0  884.61   59.09
  -8   2   0  991.10   63.79
   8   2   0  956.50   61.99
   8   2   0 1002.30   62.99
  -8   2   0 1016.10   66.29
   8   2   0  913.41   61.79
  10  -2   0   83.39    6.40
 -10  -2   0   96.29   10.10
  10  -2   0  104.59   11.80
 -10  -2   0  105.39   15.60
 -10  -2   0  106.99   11.00
  10   2   0   86.69    9.60
  10   2   0   81.89    9.00
 -10   2   0   95.09   14.20
 -10   2   0   90.39   10.20
  12  -2   0  413.26   32.50
 -12  -2   0  438.16   31.10
 -12  -2   0  422.66   30.80
  12  -2   0  356.16   26.00
  12   2   0  387.16   29.40
 -12   2   0  432.16   30.40
 -14  -2   0  580.94   41.10
  14  -2   0  536.05   42.40
  14   2   0  549.85   39.70
 -14   2   0  553.84   40.20
  16  -2   0   32.10    9.70
 -16  -2   0   15.80    8.80
 -16   2   0   41.00    9.20
  16   2   0   18.70    8.40
  16   2   0   52.09    9.60
  18  -2   0   -0.10    8.80
  18  -2   0    3.60    5.90
 -18  -2   0   19.40    7.40
  18   2   0    4.50    7.30
 -18   2   0   11.80    5.90
  18   2   0    6.50    7.30
  20  -2   0  310.07   43.30
  20  -2   0  244.68   27.60
 -20   2   0  332.27   27.10
  20   2   0  294.27   26.10
  20   2   0  313.17   32.00
  22  -2   0   15.10   10.20
  22  -2   0   41.60   18.40
  22   2   0   22.20   10.20
 -22   2   0   52.79   11.00
  22   2   0   36.20   12.90
  24  -2   0   39.40   20.80
 -24   2   0   37.50   12.30
  26  -2   0   71.19   25.90
  -1  -3   0  406.16   32.20
   1  -3   0  415.96   34.70
  -1  -3   0  460.25   30.70
  -1  -3   0  428.26   34.70
   1  -3   0  500.25   32.60
   1  -3   0  452.85   35.10
  -1  -3   0  468.55   30.20
   1  -3   0  484.15   31.50
   1   3   0  433.26   33.20
  -1   3   0  450.45   31.40
  -1   3   0  457.45   32.40
  -1   3   0  472.15   33.50
   1   3   0  468.25   33.30
   1   3   0  446.86   32.10
   3  -3   0  636.84   46.60
   3  -3   0  679.53   45.20
  -3  -3   0  612.04   43.10
   3  -3   0  577.44   45.70
  -3  -3   0  574.24   45.30
  -3  -3   0  639.84   39.80
   3   3   0  623.34   45.00
  -3   3   0  661.53   42.20
   3   3   0  659.23   40.30
  -3   3   0  611.74   44.30
   3   3   0  659.43   44.10
  -3   3   0  616.64   41.40
   5  -3   0  161.18   15.10
  -5  -3   0  153.38   14.10
  -5  -3   0  166.08   16.60
   5  -3   0  163.38   16.60
   5  -3   0  146.69   16.50
  -5  -3   0  170.68   10.80
  -5   3   0  146.69   14.80
  -5   3   0  154.68   11.80
   5   3   0  167.48   14.90
   5   3   0  134.89   10.80
  -5   3   0  151.28   11.70
  -7  -3   0  490.25   30.90
   7  -3   0  454.95   36.70
   7  -3   0  483.75   37.70
  -7   3   0  474.15   29.90
   7   3   0  460.65   30.90
   7   3   0  466.05   34.30
  -7   3   0  461.25   34.80
   9  -3   0   31.70   10.00
  -9  -3   0   37.70    5.80
   9  -3   0   20.10    7.40
  -9  -3   0   38.60    8.70
   9   3   0   24.50    4.60
  -9   3   0   29.90    7.30
   9   3   0   34.70    7.40
  11  -3   0   39.40   11.20
  11  -3   0   25.80    8.70
 -11  -3   0   41.30    9.90
 -11   3   0   41.50    8.70
 -13  -3   0  652.83   46.80
  13  -3   0  609.64   50.39
 -13  -3   0  753.92   50.49
  13  -3   0  745.93   56.79
  13   3   0  628.44   47.40
 -13   3   0  687.43   48.60
  13   3   0  641.14   52.39
 -15  -3   0  254.67   23.70
  15  -3   0  208.08   31.70
 -15   3   0  244.18   21.90
  15   3   0  228.78   21.30
  15   3   0  230.08   30.10
 -17  -3   0   25.60    8.90
  17  -3   0   19.90   12.30
  17  -3   0   22.20    8.70
  17   3   0   31.50    9.70
  17   3   0   35.70    9.90
 -17   3   0   33.60    8.30
 -19  -3   0   75.69   14.30
  19  -3   0   62.79   18.90
  19  -3   0   45.00   13.40
  19   3   0   88.59   17.60
  19   3   0   78.79   13.00
 -19   3   0   72.69   13.00
  21  -3   0   83.79   18.00
 -21  -3   0  148.49   20.90
  21  -3   0  112.49   25.30
  21   3   0  135.09   25.30
 -21   3   0  158.68   20.10
  23  -3   0   66.79   22.90
 -23   3   0   18.90   10.10
  23   3   0   35.80   14.60
  25  -3   0   56.29   20.80
  25   3   0   20.00   14.50
 -25   3   0   56.19   14.50
   0  -4   0  230.68   18.90
   0  -4   0  241.58   18.30
   0  -4   0  246.68   23.60
   0   4   0  235.98   20.60
   0   4   0  207.58   20.60
  -2  -4   0  719.93   46.30
  -2  -4   0  742.63   46.80
   2  -4   0  774.62   49.10
   2  -4   0  683.83   53.59
  -2  -4   0  709.63   53.79
   2  -4   0  735.33   50.49
  -2   4   0  739.43   51.59
  -2   4   0  746.43   49.80
   2   4   0  674.73   53.89
   2   4   0  706.03   51.29
  -2   4   0  656.73   48.20
  -4  -4   0   31.60    3.20
  -4  -4   0   30.70    9.80
   4  -4   0   26.00    8.10
   4  -4   0   40.00   10.60
   4   4   0   41.90    9.10
  -4   4   0   36.20    7.70
  -4   4   0   37.90    8.60
   4   4   0   37.10    9.30
   6  -4   0  206.68   22.90
  -6  -4   0  243.18   23.20
   6   4   0  198.78   21.90
  -6   4   0  226.98   21.30
  -6   4   0  240.88   17.00
   6   4   0  217.28   20.70
   8  -4   0  239.98   25.50
  -8  -4   0  261.27   25.00
   8  -4   0  219.98   24.50
   8   4   0  248.98   24.90
  -8   4   0  233.48   22.70
   8   4   0  277.27   22.80
  10  -4   0 2358.16  148.19
  10  -4   0 1890.91  143.69
  10   4   0 2194.18  141.09
 -10   4   0 2310.17  142.39
  10   4   0 2195.38  146.09
  12  -4   0  127.49   22.30
 -12  -4   0  165.88   21.80
  12  -4   0  102.69   18.90
  12   4   0  154.48   18.90
 -12   4   0   84.19   15.00
  12   4   0  105.39   19.70
  14  -4   0  143.99   23.40
 -14  -4   0  212.58   21.90
  14  -4   0  151.38   28.00
  14   4   0  184.08   18.60
 -14   4   0  160.48   18.80
  14   4   0  189.08   28.20
  16  -4   0   47.70   14.20
 -16  -4   0   68.79   14.90
  16  -4   0   55.39   17.80
  16   4   0   41.80   10.90
 -16   4   0   47.90   11.50
  16   4   0   42.70   14.80
  18  -4   0   62.69   16.40
  18  -4   0   37.80   14.60
 -18  -4   0   51.79   13.00
  18   4   0   83.09   20.40
 -18   4   0   91.09   14.60
  20  -4   0  131.59   25.30
  20  -4   0  201.18   35.20
 -20  -4   0  188.58   22.40
  20   4   0  178.38   31.50
 -20   4   0  205.28   22.60
 -22  -4   0  119.59   20.80
  22  -4   0  124.89   28.50
 -22   4   0  115.69   18.60
  22   4   0   98.09   22.80
  24  -4   0   76.79   23.50
 -24   4   0   55.99   15.80
  24   4   0   42.90   16.40
   1  -5   0  168.28   16.00
  -1  -5   0  158.28   27.20
   1   5   0  178.68   21.90
  -1   5   0  156.78   16.80
   1   5   0  162.28   20.90
  -1   5   0  135.49   19.50
   3  -5   0  273.27   45.30
  -3  -5   0  279.37   30.00
   3  -5   0  371.46   28.70
   3   5   0  330.57   29.20
  -3   5   0  323.57   26.30
   3   5   0  318.97   28.30
   5  -5   0  329.37   29.40
  -5  -5   0  297.37   30.00
   5  -5   0  300.37   30.80
   5   5   0  307.87   44.80
   5   5   0  312.47   28.10
  -5   5   0  311.77   28.20
  -5   5   0  311.27   24.40
   7  -5   0 1539.65  102.99
   7  -5   0 1292.67  102.29
  -7  -5   0 1567.44  103.99
   7   5   0 1395.96   99.29
   7   5   0 1568.84  103.79
  -7   5   0 1528.65  100.89
   9  -5   0  224.08   26.90
  -9  -5   0  285.37   28.10
  -9   5   0  288.27   26.00
   9   5   0  241.28   26.20
   9   5   0  280.77   28.80
 -11  -5   0  163.18   23.00
  11  -5   0  137.29   24.70
  11  -5   0  143.19   24.00
 -11   5   0  124.99   19.50
  11   5   0  147.89   19.80
  11   5   0  155.28   25.00
 -13  -5   0  332.97   31.50
  13  -5   0  330.27   35.00
  13  -5   0  284.87   31.90
  13   5   0  310.67   32.90
  13   5   0  257.37   27.40
 -13   5   0  362.96   30.40
  15  -5   0    6.50    8.50
 -15  -5   0    8.50    9.20
  15  -5   0    8.40   11.40
  15   5   0    4.10    6.80
  15   5   0    7.80   10.70
 -15   5   0    2.50    7.30
 -17  -5   0   86.79   18.80
  17  -5   0  116.59   25.60
  17  -5   0   65.29   17.90
  17   5   0   73.29   19.90
 -17   5   0  123.59   28.30
  19  -5   0  120.49   29.30
 -19  -5   0  144.19   23.10
  19  -5   0  138.59   25.60
 -19   5   0   93.59   17.90
 -21  -5   0  232.98   28.30
  21  -5   0  205.98   39.10
 -21   5   0  238.18   26.00
  21   5   0  262.57   40.00
  23  -5   0    2.70   14.50
 -23  -5   0  -12.70   10.80
 -23   5   0   -2.70    9.80
  23   5   0  -15.50   11.50
   0  -6   0   23.70    9.80
   0   6   0   26.00    9.90
   0   6   0    4.40    6.90
  -2  -6   0   29.00   11.70
   2  -6   0   27.80   10.50
  -2   6   0   20.30    8.50
  -2   6   0   20.80    8.80
   2   6   0   49.20   12.60
   2   6   0   49.50   12.10
  -4  -6   0  851.71   64.79
   4  -6   0  806.42   64.89
  -4   6   0  783.82   59.99
   4   6   0  818.02   61.39
   4   6   0  728.03   59.09
   6  -6   0  509.55   42.30
  -6  -6   0  487.95   44.70
   6  -6   0  462.05   44.30
  -6   6   0  477.05   41.10
   6   6   0  546.75   44.30
   6   6   0  452.55   40.20
   8  -6   0   21.60   10.10
  -8  -6   0    9.70    8.30
   8  -6   0   16.80    9.60
   8   6   0   26.40    8.70
   8   6   0   24.50   12.00
  -8   6   0   37.80   10.80
  10  -6   0   23.90   10.60
  10  -6   0   31.50   13.20
 -10  -6   0   17.00   11.40
  10   6   0   27.80    8.80
  10   6   0   20.30   10.60
 -10   6   0   34.80   11.30
 -12  -6   0   28.60   11.20
  12  -6   0   41.10   16.10
  12  -6   0   34.70   12.10
  12   6   0   23.10    9.50
  12   6   0   27.10   10.90
 -12   6   0   33.20   12.20
  14  -6   0   17.30   10.80
  14  -6   0   14.20   10.50
  14   6   0   32.90   14.10
 -14   6   0   14.20    9.50
 -16  -6   0  108.09   22.30
  16  -6   0   53.49   20.10
  16  -6   0   82.09   20.80
  16   6   0   90.69   21.80
 -16   6   0   94.79   18.80
 -18  -6   0   45.50   15.30
  18  -6   0   48.90   13.80
  18  -6   0    9.60   17.20
  18   6   0   39.10   15.40
 -18   6   0   43.70   11.60
  20  -6   0   35.50   16.70
 -20  -6   0   14.80   13.10
 -20   6   0   43.50   14.80
  20   6   0   25.50   19.40
   1  -7   0   10.50    8.70
  -1  -7   0   19.20   11.10
   1   7   0   -3.40    7.50
   1   7   0   15.80    7.70
  -1   7   0   -1.40    7.60
  -3  -7   0  266.37   32.90
   3  -7   0  276.27   34.10
   3   7   0  298.07   31.60
  -3   7   0  294.67   30.60
   3   7   0  330.77   31.40
   5  -7   0   65.29   18.40
  -5  -7   0  109.89   21.80
   5   7   0   91.49   17.00
  -5   7   0  120.49   20.70
   5   7   0   89.69   19.20
   7  -7   0   90.79   23.50
   7   7   0  115.79   19.10
   7   7   0  115.79   23.80
  -9  -7   0   99.69   23.50
   9   7   0  118.39   20.10
  -9   7   0  101.29   20.40
  11  -7   0   -8.50    9.90
 -11  -7   0   -4.90    8.70
  11   7   0   11.70   12.00
 -11   7   0   -2.00    8.60
  13  -7   0    1.60   12.00
 -13  -7   0   -7.60   12.10
 -13   7   0   -0.20    8.80
  13   7   0  -13.00    9.60
 -15  -7   0   95.59   22.10
  15  -7   0   71.29   21.90
 -15   7   0  123.59   22.40
  15   7   0  135.39   27.70
 -17  -7   0  114.49   23.70
 -17   7   0  115.79   21.10
  17   7   0   74.39   23.30
   0  -8   0  122.19   27.00
   0   8   0   96.09   20.80
   2  -8   0   21.30   14.70
  -2  -8   0   15.20   12.40
  -2   8   0   10.80    9.30
   2   8   0   -4.10    9.10
   4  -8   0   84.79   23.00
  -4  -8   0  113.49   24.80
   4   8   0  150.38   23.80
  -4   8   0  134.59   24.00
   6  -8   0   46.50   15.70
  -6  -8   0   57.89   19.90
   6   8   0   36.10   17.70
  -6   8   0   45.10   14.80
   6   8   0   42.00   12.20
  -8  -8   0   38.80   14.90
   8  -8   0   39.90   14.80
  -8   8   0   65.39   15.50
   8   8   0   62.19   20.30
   8   8   0   11.20   18.70
 -10  -8   0  111.69   22.70
  10  -8   0   66.89   21.80
 -10   8   0   74.89   18.10
  10   8   0   32.00   17.60
  12  -8   0   31.10   16.10
 -12  -8   0   33.00   15.30
 -12   8   0   44.80   16.20
  12   8   0   17.50   13.30
  14  -8   0  111.79   25.50
 -14   8   0  111.39   21.60
  14   8   0   75.09   28.40
   1  -9   0    7.80   13.60
  -1  -9   0   52.59   19.30
   1   9   0   17.60   14.00
  -1   9   0   -3.80   13.40
   3  -9   0   24.20   16.50
  -3   9   0   38.90   16.10
   3   9   0   39.80   15.20
  -5  -9   0    3.70   16.30
  28   0  -1   -3.30   15.90
  26   0  -1    3.70   13.90
  24   0  -1   39.20   11.90
 -22   0   1    7.60    7.70
  22   0  -1   16.70    7.50
  20   0  -1   67.29   13.10
 -20   0   1   51.39   10.50
 -20   0   1   35.60   14.40
  18   0  -1    6.70    5.90
 -18   0   1    3.90    7.70
 -18   0   1   -0.20    4.30
  18   0  -1   -5.40    3.70
  16   0  -1 1487.95   91.79
 -16   0   1 1207.08   93.49
  16   0  -1 1336.87   91.39
 -16   0   1 1428.76   89.39
 -14   0   1 2371.96  157.58
  14   0  -1 2377.06  154.98
  14   0  -1 2538.95  154.88
  12   0  -1  875.41   59.59
 -12   0   1  830.92   65.29
 -12   0   1  954.40   59.49
  12   0  -1  963.40   61.19
  10   0  -1  856.61   55.39
 -10   0   1  920.11   54.59
  10   0  -1  801.62   54.69
 -10   0   1  841.02   57.79
  10   0  -1  730.23   54.09
  10   0  -1  923.71   56.09
   8   0  -1   40.00    5.90
  -8   0   1   43.60    5.30
  -8   0   1   39.10    7.00
   8   0  -1   35.00    5.20
   8   0  -1   23.90    4.20
   8   0  -1   37.50    6.60
  -6   0   1 3024.50  186.98
  -6   0   1 3253.47  184.98
   6   0  -1 2980.10  185.48
   6   0  -1 2779.02  184.88
   6   0  -1 2870.21  186.58
   6   0  -1 3159.18  185.78
   4   0  -1  369.36   24.60
  -4   0   1  398.96   24.10
   4   0  -1  366.76   25.30
  -4   0   1  386.96   25.50
   4   0  -1  382.66   24.60
  -4   0   1  389.66   24.70
   4   0  -1  353.06   24.70
   4   0  -1  383.16   24.10
   2   0   1 1156.28   72.49
   2   0   1 1219.18   72.19
  -2   0  -1 1124.89   72.49
   2   0   1 1154.78   72.39
  -2   0  -1 1195.98   72.49
  -2   0  -1 1182.58   72.19
   2   0   1 1184.18   73.19
  -6   0  -1 2891.91  178.78
  -6   0  -1 3036.20  176.88
   6   0   1 2685.83  176.48
   6   0   1 2913.11  176.68
   6   0   1 2889.41  178.58
   6   0   1 2818.62  176.78
  -6   0  -1 2832.72  177.18
   8   0   1   60.19    7.10
   8   0   1   40.70    5.20
  -8   0  -1   43.80    8.50
  -8   0  -1   56.19    7.40
  -8   0  -1   52.39    7.00
   8   0   1   46.30    7.60
   8   0   1   56.89    6.00
 -10   0  -1  404.86   32.30
  10   0   1  415.46   29.40
  10   0   1  397.76   29.30
 -10   0  -1  448.06   29.80
 -10   0  -1  394.06   30.00
  10   0   1  478.45   30.50
  12   0   1  402.76   27.90
  12   0   1  339.37   26.40
 -12   0  -1  354.46   27.50
 -12   0  -1  378.86   30.70
 -14   0  -1  375.76   28.40
  14   0   1  401.66   29.50
 -14   0  -1  355.96   29.10
 -16   0  -1  491.65   35.20
  16   0   1  449.76   35.60
 -18   0  -1  135.89   14.80
  20   0   1   64.59   18.50
  20   0   1   74.49   13.50
 -20   0  -1   82.09   13.40
 -22   0  -1  428.86   35.60
  22   0   1  433.86   37.20
  22   0   1  442.46   45.10
 -24   0  -1  296.77   28.80
  24   0   1  298.37   44.60
  26   0   1   20.40   15.60
  27  -1  -1   81.59   26.10
  25  -1  -1   36.50   17.20
  25   1  -1   77.89   21.70
  23  -1  -1   30.60   13.30
  23  -1  -1   15.40    8.20
 -23   1   1   18.50    8.90
  23   1  -1   28.40    9.40
  21  -1  -1  115.19   19.80
 -21   1   1  133.69   15.40
  21   1  -1  159.98   23.40
  21   1  -1  169.78   18.10
  19  -1  -1  501.75   42.40
 -19  -1   1  561.34   45.40
  19   1  -1  585.44   42.50
 -19   1   1  531.55   40.20
 -17  -1   1  215.18   26.50
  17  -1  -1  222.48   21.40
  17   1  -1  185.98   21.70
 -17   1   1  236.28   19.80
 -17   1   1  206.28   24.00
  15  -1  -1 1397.36   94.69
 -15  -1   1 1462.35   93.49
  15  -1  -1 1374.76   91.69
 -15  -1   1 1404.66   91.89
 -15  -1   1 1418.36   96.09
 -15   1   1 1434.16   98.09
 -15   1   1 1517.45   92.59
  15   1  -1 1387.16   96.09
 -13  -1   1  194.28   16.40
 -13  -1   1  204.18   19.00
  13  -1  -1  168.58   13.50
  13  -1  -1  183.68   15.00
 -13  -1   1  174.58   15.10
  13  -1  -1  184.48   18.60
 -13   1   1  166.78   16.60
 -13   1   1  192.18   19.60
  11  -1  -1 1184.48   72.29
  11  -1  -1  959.60   68.89
 -11  -1   1  991.30   69.19
  11  -1  -1 1045.60   68.09
 -11  -1   1 1121.99   72.49
 -11  -1   1 1203.28   71.29
  11   1  -1 1061.69   68.89
  11   1  -1 1025.10   72.59
 -11   1   1 1197.28   70.49
  -9  -1   1  101.09   10.80
   9  -1  -1   91.99    9.30
  -9  -1   1  102.49    9.90
   9  -1  -1  104.99   10.50
   9  -1  -1   92.49    7.50
   9   1  -1   89.39    9.80
  -9   1   1  106.69    9.60
   9   1  -1   97.39    8.30
   9   1  -1  100.69    9.70
  -9   1   1  107.79   11.90
   9   1  -1  106.79   11.20
   7  -1  -1  169.38   12.40
  -7  -1   1  204.08   15.00
  -7  -1   1  200.28   15.90
   7  -1  -1  182.88   16.20
   7  -1  -1  191.88   12.10
   7  -1  -1  175.78   15.50
   7  -1  -1  167.28   14.00
   7   1  -1  183.88   14.40
  -7   1   1  170.88   15.80
   7   1  -1  206.98   13.10
   7   1  -1  154.28   14.80
   7   1  -1  181.98   14.80
  -7   1   1  176.08   14.20
  -5  -1   1  113.19    9.30
   5  -1  -1  114.19   10.20
   5  -1  -1  126.89   10.40
  -5  -1   1  117.19    9.90
   5  -1  -1  112.29    9.50
   5   1  -1   99.99    9.50
  -5   1   1  107.19    9.50
   5   1  -1  117.19    8.80
   5   1  -1  118.59   10.10
   5   1  -1  105.89    8.30
   5   1  -1  117.69    9.30
  -5   1   1  111.19   10.50
  -5   1   1  124.99   10.00
  -3  -1   1 4934.81  289.17
   3  -1  -1 4359.66  289.77
   3  -1  -1 4845.62  290.17
  -3  -1   1 5105.19  289.17
  -3  -1   1 4545.04  290.17
   3  -1  -1 4404.46  290.37
  -3   1   1 4659.33  289.97
   3   1  -1 4708.43  290.17
   3   1  -1 4788.92  289.17
  -3   1   1 5036.60  290.67
   3   1  -1 4841.62  289.17
  -3   1   1 4608.94  287.97
  -3   1   1 4932.61  290.27
   3   1  -1 4387.06  290.47
   1  -1  -1 5994.70  359.36
  -1  -1   1 5781.52  359.66
  -1  -1   1 5882.71  359.36
  -1  -1   1 6366.66  358.96
   1  -1  -1 5758.42  359.96
  -1   1   1 5881.31  359.96
   1   1  -1 5161.38  359.36
   1   1  -1 6135.89  358.96
  -1  -1  -1  179.78   13.90
   1  -1   1  168.28   13.70
   1  -1   1  191.88   13.40
   1  -1   1  194.08   12.80
  -1  -1  -1  184.48   13.40
  -1  -1  -1  220.78   13.60
   1  -1   1  204.18   14.40
   1   1   1  172.98   13.90
   1   1   1  192.38   13.50
  -1   1  -1  180.38   14.10
  -1   1  -1  189.08   13.40
  -1   1  -1  186.68   13.90
   1   1   1  192.38   13.40
  -1   1  -1  177.98   12.70
   3  -1   1 5436.16  335.97
  -3  -1  -1 5638.14  336.37
   3  -1   1 5433.16  339.17
  -3  -1  -1 5536.45  337.77
   3  -1   1 5413.86  337.67
   3  -1   1 5006.70  337.17
  -3  -1  -1 5157.68  337.57
   3  -1   1 5694.13  338.47
   3   1   1 5444.35  337.67
  -3   1  -1 5665.73  337.47
  -3   1  -1 5406.16  337.27
  -3   1  -1 5845.22  335.87
   3   1   1 5465.25  336.27
   3   1   1 5905.91  337.27
  -5  -1  -1   65.79    7.60
   5  -1   1   75.89    7.70
  -5  -1  -1   79.09    7.60
   5  -1   1   71.89    8.50
   5  -1   1   83.39    5.80
   5  -1   1   72.49    7.30
  -5  -1  -1   68.29    7.00
   5   1   1   69.99    6.50
  -5   1  -1   77.59    6.00
   5   1   1   91.19    7.30
  -5   1  -1   97.59    7.70
   5   1   1   77.09    7.00
   5   1   1   57.69    6.80
  -5   1  -1   77.29    7.30
   5   1   1   72.39    7.60
   7  -1   1   30.80    5.80
  -7  -1  -1   28.40    6.10
   7  -1   1   25.90    3.60
   7  -1   1   26.00    5.10
  -7  -1  -1   30.70    5.20
   7  -1   1   31.30    6.50
  -7   1  -1   31.50    6.90
   7   1   1   22.60    4.50
  -7   1  -1   37.50    5.90
  -7   1  -1   29.80    4.00
   7   1   1   18.60    4.80
   7   1   1   26.80    5.10
  -7   1  -1   32.60    5.30
   7   1   1   21.00    4.40
  -9  -1  -1 2474.65  174.58
  -9  -1  -1 2859.11  176.88
   9  -1   1 2760.22  173.48
   9  -1   1 3037.20  176.68
  -9  -1  -1 3071.79  175.78
  -9  -1  -1 2777.62  176.78
   9   1   1 2716.03  176.18
   9   1   1 2756.42  177.48
   9   1   1 2664.43  174.38
  -9   1  -1 2881.31  178.98
  -9   1  -1 2954.10  175.48
  -9   1  -1 2848.52  174.18
 -11  -1  -1  161.38   14.80
  11  -1   1  170.88   13.50
 -11  -1  -1  195.38   17.40
 -11  -1  -1  208.58   16.10
 -11  -1  -1  200.88   17.70
  11  -1   1  185.58   16.40
 -11   1  -1  170.18   14.40
 -13  -1  -1 1678.43  114.49
 -13  -1  -1 1787.02  116.29
 -13  -1  -1 1658.63  112.39
 -13  -1  -1 1886.31  113.59
 -13   1  -1 1718.53  111.69
 -13   1  -1 1855.21  113.09
 -15  -1  -1 1119.29   83.19
  15  -1   1 1234.78   85.49
 -15  -1  -1 1351.46   86.69
 -15   1  -1 1432.46   84.79
  17  -1   1  765.72   57.99
  17  -1   1  768.92   65.69
 -17   1  -1  885.41   57.19
  19  -1   1   69.39   13.50
  19  -1   1   61.09   17.40
 -19   1  -1   57.39   12.10
  19   1   1   76.29   17.50
  19   1   1   63.29   13.10
  19   1   1   57.29   11.40
  21  -1   1   70.89   14.50
  21  -1   1   45.60   17.50
 -21   1  -1   53.89   11.90
  21   1   1   67.49   13.20
  21   1   1   78.19   18.10
  21   1   1   40.80   13.90
  23  -1   1   61.79   19.40
  23   1   1   49.30   12.00
 -23   1  -1   46.40   12.10
  23   1   1   71.29   19.70
  25  -1   1  166.88   36.10
  25   1   1  110.89   29.10
 -25   1  -1  166.98   23.50
  27  -1   1   14.90   15.70
  28  -2  -1  107.69   36.80
  26  -2  -1   93.39   26.30
  24  -2  -1   22.80   15.00
  24  -2  -1    3.30    9.00
 -24   2   1   10.10   12.80
  22  -2  -1  195.78   23.20
  22  -2  -1  258.07   40.90
 -22   2   1  205.78   21.20
  22   2  -1  189.78   27.00
  20  -2  -1  114.49   19.20
 -20   2   1   98.09   14.20
  20   2  -1   84.19   13.40
  20   2  -1   78.39   17.80
 -18  -2   1  378.66   33.50
  18  -2  -1  352.16   32.90
 -18  -2   1  447.96   32.70
  18   2  -1  375.46   34.70
 -18   2   1  357.96   29.70
  18   2  -1  357.56   29.40
  16  -2  -1   32.60   10.00
 -16  -2   1   31.40    8.40
 -16   2   1   21.20    9.60
 -16   2   1   38.50   10.50
  16   2  -1   30.60    7.30
 -14  -2   1  751.52   48.90
  14  -2  -1  628.54   49.50
 -14  -2   1  708.53   49.30
  14   2  -1  573.04   49.99
 -14   2   1  715.93   47.50
 -14   2   1  635.74   51.69
  12  -2  -1  283.37   26.10
 -12  -2   1  344.57   25.90
 -12  -2   1  274.97   24.40
  12   2  -1  284.87   27.20
  12   2  -1  347.37   24.10
 -12   2   1  304.27   24.50
  12   2  -1  315.27   25.70
 -12   2   1  362.86   29.00
  10  -2  -1  114.69   13.00
 -10  -2   1  134.29   12.90
 -10  -2   1  119.69   11.90
  10   2  -1  113.59   11.00
 -10   2   1  111.99   17.70
 -10   2   1  112.29   11.90
  10   2  -1  119.69   10.20
  10   2  -1  120.49   12.10
  -8  -2   1 1363.76   83.29
  -8  -2   1 1403.56   85.49
   8  -2  -1 1263.17   85.89
   8   2  -1 1301.97   84.69
  -8   2   1 1218.38   84.09
  -8   2   1 1298.57   86.29
   8   2  -1 1238.18   83.09
   8   2  -1 1257.67   82.89
  -8   2   1 1429.56   87.69
   6  -2  -1 1999.30  139.39
   6  -2  -1 2271.87  140.39
  -6  -2   1 2291.57  140.49
  -6  -2   1 2325.37  137.69
   6  -2  -1 2079.99  140.69
   6   2  -1 2181.38  137.49
  -6   2   1 2277.47  140.59
   6   2  -1 2079.79  140.99
   6   2  -1 2184.38  139.99
  -6   2   1 2174.78  139.59
  -6   2   1 2384.56  140.69
   6   2  -1 2344.97  138.69
  -4  -2   1 2299.97  138.29
   4  -2  -1 2062.29  140.69
  -4  -2   1 2265.97  137.09
   4  -2  -1 2298.27  139.39
  -4  -2   1 2169.88  140.19
  -4   2   1 2218.98  139.59
   4   2  -1 2162.38  140.39
   4   2  -1 2196.48  138.59
  -4   2   1 2256.07  136.49
  -4   2   1 2343.07  139.59
   4   2  -1 2258.27  140.99
   4   2  -1 2172.28  137.29
  -4   2   1 2180.78  136.79
  -2  -2   1  689.73   40.90
   2  -2  -1  663.03   41.30
  -2  -2   1  631.14   43.40
  -2  -2   1  642.14   41.70
   2  -2  -1  624.34   43.70
   2  -2  -1  616.34   42.30
  -2   2   1  604.64   40.50
   2   2  -1  631.34   41.90
  -2   2   1  606.24   43.30
  -2   2   1  608.64   42.40
   2   2  -1  643.74   42.90
   2   2  -1  608.74   41.80
   2   2  -1  646.74   40.90
   0  -2  -1 2309.37  131.39
   0  -2   1 2283.37  132.99
   0  -2   1 2006.60  134.09
   0  -2   1 1973.90  132.59
   0  -2  -1 2225.98  132.49
   0  -2  -1 2035.50  134.39
   0  -2  -1 2084.19  132.89
   0  -2  -1 2225.38  130.79
   0   2   1 2163.98  132.19
   0   2   1 1907.71  133.89
   0   2  -1 2189.38  132.79
   0   2   1 2169.48  133.29
   0   2  -1 2138.69  132.89
   0   2  -1 1882.41  133.59
   0   2  -1 2243.78  132.89
  -2  -2  -1  499.35   38.40
   2  -2   1  485.25   34.20
  -2  -2  -1  531.85   35.70
   2  -2   1  488.75   36.60
   2  -2   1  575.74   35.90
   2  -2   1  582.54   37.00
   2  -2   1  496.75   35.40
  -2  -2  -1  546.75   35.40
   2   2   1  467.05   36.20
  -2   2  -1  561.04   37.50
  -2   2  -1  574.94   34.40
  -2   2  -1  476.35   36.10
   2   2   1  511.15   35.30
   2   2   1  532.15   35.60
  -4  -2  -1  126.39   12.70
  -4  -2  -1  154.98   11.80
   4  -2   1  121.49   13.60
  -4  -2  -1  138.69    9.30
   4  -2   1  123.29   13.90
   4  -2   1  125.09   11.90
   4  -2   1  124.99    9.90
  -4  -2  -1  128.99   12.30
   4   2   1  125.09    9.10
   4   2   1  129.39   11.90
  -4   2  -1  148.39    9.80
  -4   2  -1  146.99   12.90
  -4   2  -1  124.89   12.00
  -6  -2  -1  963.50   57.79
  -6  -2  -1  860.51   60.49
   6  -2   1  821.02   60.49
   6  -2   1  938.61   61.59
  -6  -2  -1  926.01   60.69
   6  -2   1  869.11   62.79
   6  -2   1  848.12   56.59
   6  -2   1  763.72   60.99
  -6   2  -1 1006.10   56.39
  -6   2  -1  928.81   59.79
  -6   2  -1  986.20   60.39
   6   2   1  907.01   57.39
   6   2   1  920.41   59.39
  -8  -2  -1  413.16   27.90
  -8  -2  -1  373.36   30.00
   8  -2   1  355.36   29.50
   8  -2   1  370.26   25.20
  -8  -2  -1  424.16   29.80
   8   2   1  434.16   28.80
  -8   2  -1  401.16   25.30
   8   2   1  363.06   27.30
  -8   2  -1  422.26   29.00
   8   2   1  387.36   27.30
  -8   2  -1  397.46   29.00
 -10  -2  -1  849.02   58.59
 -10  -2  -1  799.62   56.09
 -10  -2  -1  910.51   57.49
  10  -2   1  783.82   57.99
  10  -2   1  803.62   52.69
 -10   2  -1  878.11   53.09
 -10   2  -1  876.71   56.89
  10   2   1  853.91   56.29
  10   2   1  823.62   55.69
 -12  -2  -1   92.19   14.00
  12  -2   1   73.99   13.70
 -12  -2  -1   70.49   11.90
 -12  -2  -1   98.99   13.00
  12   2   1   81.29   11.30
 -12   2  -1   85.59    7.80
 -12   2  -1   87.29   11.70
  14  -2   1  167.48   18.00
  14  -2   1  179.48   26.90
 -14  -2  -1  168.58   16.60
 -14   2  -1  176.68   16.50
  14   2   1  153.08   15.90
  16  -2   1  298.37   32.70
  16  -2   1  291.17   26.70
 -16   2  -1  268.37   23.80
  16   2   1  271.27   23.60
 -18  -2  -1    8.90    6.50
  18  -2   1   17.60    6.90
  18  -2   1    6.60   11.20
  18   2   1    8.10    8.40
  18   2   1    8.40    5.90
 -18   2  -1   17.30    7.30
  18   2   1   23.50    9.90
  20  -2   1   87.69   16.90
  20  -2   1   47.00   16.90
  20   2   1   97.79   15.00
  20   2   1   81.69   18.20
 -20   2  -1   83.69   14.90
  20   2   1   92.79   19.00
  22  -2   1  122.39   28.40
 -22   2  -1  113.89   18.00
  22   2   1  116.09   23.70
  22   2   1  140.09   20.70
  24  -2   1   13.30   14.00
 -24   2  -1   33.80   11.30
  26  -2   1   41.00   18.00
 -26   2  -1   32.70   15.50
  27  -3  -1  258.57   54.59
  25  -3  -1  375.76   53.39
 -25   3   1  320.17   31.00
  25   3  -1  281.77   39.60
  23  -3  -1   73.59   22.70
  23  -3  -1   42.40   14.20
 -23   3   1   51.29   11.20
  23   3  -1   38.80   14.10
  21  -3  -1  145.89   24.20
 -21  -3   1  159.38   22.60
  21   3  -1  166.58   29.20
 -21   3   1  199.18   19.70
  19  -3  -1   46.60   16.50
 -19  -3   1   27.70    9.30
  19  -3  -1   13.80    9.00
  19   3  -1   41.50   12.70
 -19   3   1   27.10    9.60
  19   3  -1   38.90   12.60
 -17  -3   1  113.49   16.70
  17  -3  -1  102.09   18.70
  17  -3  -1  116.89   23.20
  17   3  -1  124.79   15.90
  17   3  -1   96.29   18.70
 -17   3   1  110.19   16.20
 -15  -3   1  494.55   37.40
  15  -3  -1  425.86   41.00
 -15  -3   1  486.55   35.80
 -15   3   1  458.25   35.60
  15   3  -1  475.35   35.00
  15   3  -1  361.66   37.90
  13  -3  -1  278.27   28.40
 -13  -3   1  340.17   27.80
 -13  -3   1  313.47   25.30
 -13   3   1  331.27   27.20
  13   3  -1  315.87   25.40
  11  -3  -1  215.58   23.20
 -11  -3   1  252.37   21.00
 -11  -3   1  285.67   23.90
  11   3  -1  233.58   24.40
 -11   3   1  275.67   22.50
  11   3  -1  250.87   21.10
  -9  -3   1  370.26   29.20
   9  -3  -1  322.67   29.30
  -9  -3   1  369.96   25.30
   9   3  -1  348.17   30.20
  -9   3   1  359.66   28.10
   9   3  -1  384.66   27.20
   9   3  -1  323.57   24.60
   7  -3  -1  252.57   25.80
  -7  -3   1  343.87   23.60
  -7  -3   1  327.17   21.50
  -7   3   1  317.87   19.60
   7   3  -1  304.67   23.80
   7   3  -1  277.87   26.10
  -7   3   1  285.87   26.40
  -7   3   1  338.87   19.60
   7   3  -1  261.27   21.10
  -5  -3   1 1641.04  101.39
   5  -3  -1 1606.54  102.19
  -5  -3   1 1578.04  104.29
   5  -3  -1 1652.53  104.29
   5  -3  -1 1445.26  104.39
  -5  -3   1 1648.04   98.79
   5   3  -1 1630.14  102.09
   5   3  -1 1589.84  104.29
   5   3  -1 1447.06   98.89
  -5   3   1 1670.83   98.89
  -5   3   1 1521.15  102.79
  -5   3   1 1614.24   99.19
  -3  -3   1 2624.54  156.08
   3  -3  -1 2683.63  159.68
  -3  -3   1 2311.57  157.88
   3  -3  -1 2352.56  161.28
  -3  -3   1 2424.66  160.88
   3  -3  -1 2585.94  157.88
  -3   3   1 2616.34  157.48
   3   3  -1 2444.86  156.28
  -3   3   1 2628.94  160.08
   3   3  -1 2501.15  158.78
   3   3  -1 2546.55  158.88
   3   3  -1 2605.14  160.58
  -3   3   1 2470.75  156.48
  -1  -3   1 1529.35  104.99
   1  -3  -1 1725.93  103.29
   1  -3  -1 1553.24  107.89
  -1  -3   1 1613.14  107.79
   1  -3  -1 1777.72  104.59
  -1  -3   1 1787.82  104.49
   1   3  -1 1611.94  105.59
   1   3  -1 1628.94  104.19
  -1   3   1 1622.54  104.09
   1   3  -1 1636.84  105.89
   1   3  -1 1589.24  104.59
  -1   3   1 1666.93  106.39
   1  -3   1 4783.32  273.97
  -1  -3  -1 4277.97  273.57
  -1  -3  -1 4485.25  269.67
   1  -3   1 4149.28  275.57
  -1  -3  -1 4131.59  275.67
  -1  -3  -1 4686.13  270.17
   1  -3   1 3998.10  273.37
   1  -3   1 4679.13  272.67
   1   3   1 4497.45  274.17
   1   3   1 4413.16  272.77
  -1   3  -1 4485.25  272.87
  -1   3  -1 4352.06  273.67
  -1   3  -1 4286.97  271.77
  -3  -3  -1 1115.39   69.99
   3  -3   1 1058.59   69.49
   3  -3   1  934.21   69.49
  -3  -3  -1 1010.70   67.99
  -3  -3  -1 1018.90   70.09
   3  -3   1 1098.79   68.09
  -3   3  -1  991.30   65.19
  -3   3  -1 1046.60   65.79
   3   3   1  978.00   67.79
  -3   3  -1  999.40   67.99
  -5  -3  -1  646.84   48.10
   5  -3   1  640.94   48.30
  -5  -3  -1  682.93   47.30
   5  -3   1  675.43   49.20
  -5   3  -1  684.73   47.30
   5   3   1  630.04   46.20
  -5   3  -1  704.63   43.10
  -7  -3  -1  436.16   32.60
   7  -3   1  363.16   32.30
  -7  -3  -1  423.96   35.50
   7   3   1  435.76   31.20
  -7   3  -1  461.95   26.60
  -7   3  -1  406.16   31.20
   7   3   1  364.36   26.70
   9  -3   1  268.17   26.10
  -9  -3  -1  256.07   22.40
   9  -3   1  218.58   22.40
  -9  -3  -1  255.57   22.90
  -9   3  -1  241.08   15.80
  -9   3  -1  265.97   21.90
   9   3   1  245.18   18.00
 -11  -3  -1  535.15   38.10
  11  -3   1  432.56   38.00
  11  -3   1  449.66   41.70
  11   3   1  485.25   36.20
 -11   3  -1  510.05   36.90
  13  -3   1  900.61   70.19
  13  -3   1  821.22   64.29
  13   3   1  913.61   62.19
 -13   3  -1  949.90   62.69
  15  -3   1   88.69   20.00
 -15  -3  -1   94.49   14.50
  15   3   1  104.59   15.00
 -15   3  -1   91.39   14.10
 -17  -3  -1   17.60    8.40
  17  -3   1   26.80    9.50
  17  -3   1   33.20   15.10
 -17   3  -1   17.40    7.90
  17   3   1   12.00    5.40
  17   3   1   35.20   11.90
  19  -3   1  179.08   33.40
 -19  -3  -1  148.99   18.00
  19  -3   1  121.29   20.50
  19   3   1  121.29   17.60
  19   3   1  137.19   25.10
 -19   3  -1  132.19   18.40
 -21  -3  -1  103.39   17.40
  21  -3   1  110.49   25.70
  21   3   1  112.39   23.70
  23  -3   1   43.90   18.00
  23   3   1   34.90   14.50
 -23   3  -1   23.90   10.40
  25  -3   1  124.49   29.90
  26  -4  -1   66.49   27.90
  26   4  -1   84.39   19.70
 -26   4   1   37.70   14.00
 -24  -4   1   34.90   14.20
  24  -4  -1   33.90   19.20
  24   4  -1   -3.50   12.30
 -24   4   1    9.60   10.20
 -22  -4   1   54.89   14.50
  22  -4  -1   60.39   22.90
  22   4  -1   34.30   14.90
 -22   4   1   61.99   12.90
  20  -4  -1    8.90    8.40
 -20  -4   1    1.60    6.30
  20  -4  -1   10.30   10.70
 -20   4   1   12.10    8.60
  18  -4  -1   12.50    7.60
 -18  -4   1   14.90    8.50
  18  -4  -1    5.90   11.60
 -18   4   1    2.90    6.40
  18   4  -1   23.90   12.20
 -16  -4   1   10.50    7.10
  16  -4  -1   29.40   10.50
  16  -4  -1   15.20   10.00
  16   4  -1    6.80    7.70
 -16   4   1    5.20    6.50
  14  -4  -1   42.80   14.30
 -14  -4   1   38.70   11.90
  14  -4  -1   23.30    9.80
 -14   4   1   39.00   10.20
  14   4  -1   26.90   11.30
  14   4  -1   42.50   10.00
  12  -4  -1 1205.98   85.69
  12  -4  -1 1059.49   81.89
 -12  -4   1 1334.97   82.49
  12   4  -1 1052.99   77.39
 -12   4   1 1207.48   79.69
  12   4  -1 1047.90   82.29
  10  -4  -1 1216.38   84.79
  10  -4  -1 1138.09   83.09
  10   4  -1 1189.58   78.99
 -10   4   1 1177.28   80.19
  10   4  -1 1115.39   82.69
   8  -4  -1  215.78   23.70
  -8  -4   1  225.28   17.50
   8  -4  -1  222.58   23.70
  -8  -4   1  250.47   23.80
   8   4  -1  225.48   20.80
  -8   4   1  259.47   22.80
   8   4  -1  254.57   24.60
   6  -4  -1 1422.46  109.29
   6  -4  -1 1723.03  109.59
  -6  -4   1 1625.44  109.59
  -6  -4   1 1704.83  101.19
  -6   4   1 1645.34  102.59
   6   4  -1 1613.74  109.39
  -6   4   1 1650.03  107.79
  -4  -4   1  433.96   36.20
   4  -4  -1  391.46   35.70
  -4  -4   1  443.66   29.00
   4  -4  -1  462.45   34.20
   4  -4  -1  432.06   32.30
  -4   4   1  440.46   32.20
   4   4  -1  438.16   35.10
  -4   4   1  429.06   34.20
   2  -4  -1 1484.55   94.39
   2  -4  -1 1237.18   95.79
  -2  -4   1 1314.87   95.89
   2  -4  -1 1377.26   90.69
  -2  -4   1 1560.74   90.79
  -2  -4   1 1446.36   89.89
  -2   4   1 1393.06   94.19
  -2   4   1 1390.56   91.09
  -2   4   1 1469.35   92.69
   2   4  -1 1484.75   94.69
   0  -4  -1  661.93   43.90
   0  -4   1  663.93   45.50
   0  -4  -1  714.13   45.10
   0  -4   1  685.13   46.90
   0  -4   1  652.53   50.69
   0  -4  -1  620.54   50.49
   0   4   1  681.33   48.10
   0   4  -1  676.83   48.20
   0   4   1  668.13   48.70
   0   4  -1  685.03   47.70
  -2  -4  -1  112.69   17.20
   2  -4   1   86.09   12.60
   2  -4   1   97.09   16.60
  -2  -4  -1   81.79    6.90
   2  -4   1  110.49   13.20
  -2  -4  -1   87.69    6.70
  -2   4  -1  102.59   10.80
  -2   4  -1  110.39   14.50
   2   4   1  114.79   15.10
  -2   4  -1   84.19   11.00
   4  -4   1  635.44   50.39
   4  -4   1  707.13   50.09
  -4  -4  -1  697.83   51.09
   4   4   1  591.74   48.70
  -4   4  -1  667.13   45.30
  -4   4  -1  694.53   48.60
   4   4   1  672.73   48.30
   6  -4   1 1354.86   89.59
   6  -4   1 1136.49   87.89
  -6  -4  -1 1235.38   88.29
  -6   4  -1 1287.27   86.39
  -6   4  -1 1370.66   81.39
   6   4   1 1303.67   86.29
   8  -4   1  168.58   23.50
  -8  -4  -1  174.68   19.50
   8  -4   1  160.88   19.40
  -8   4  -1  184.28   18.80
   8   4   1  183.48   18.00
  10  -4   1  412.16   44.40
 -10  -4  -1  547.25   44.00
  10  -4   1  422.66   38.70
 -10   4  -1  500.55   37.30
  10   4   1  450.15   36.20
  12  -4   1  151.28   25.70
  12  -4   1  175.08   28.10
 -12  -4  -1  197.48   21.00
  12   4   1  172.78   26.00
  12   4   1  149.79   17.30
 -12   4  -1  191.88   19.30
  14  -4   1  427.26   41.20
  14  -4   1  541.15   47.70
 -14  -4  -1  532.75   40.60
  14   4   1  432.26   37.50
 -14   4  -1  494.05   38.90
  14   4   1  510.55   44.50
  16  -4   1   81.69   20.80
  16  -4   1   80.59   18.10
 -16  -4  -1  106.09   16.90
  16   4   1  108.29   16.90
 -16   4  -1  115.29   16.70
  16   4   1  100.59   20.90
 -18  -4  -1  241.18   24.20
  18  -4   1  198.18   34.20
  18  -4   1  205.08   30.20
  18   4   1  208.58   31.60
  18   4   1  195.38   22.30
 -18   4  -1  257.27   23.90
  20  -4   1  105.59   28.50
 -20  -4  -1  160.58   23.70
  20   4   1  158.78   27.50
 -20   4  -1  136.49   20.20
 -22  -4  -1    7.30   10.70
  22  -4   1   16.30   12.90
 -22   4  -1   20.20   11.20
  22   4   1   -0.70   11.40
  24  -4   1   -3.40   13.00
  24   4   1  -13.70   12.00
 -24   4  -1   -5.80    9.70
  23  -5  -1  182.78   36.60
 -23  -5   1  133.89   24.40
 -23   5   1  172.98   23.80
  23   5  -1  105.69   24.40
 -21  -5   1  250.67   28.10
  21  -5  -1  194.18   37.10
  21  -5  -1  155.88   29.60
  21   5  -1  188.88   33.60
 -21   5   1  239.78   26.40
  19  -5  -1   62.79   22.10
  19  -5  -1   68.19   19.50
 -19  -5   1   81.69   18.40
  19   5  -1   45.60   17.70
 -19   5   1   61.59   15.00
  17  -5  -1  101.09   23.70
  17  -5  -1   71.09   18.60
 -17  -5   1   66.99   15.30
 -17   5   1   73.79   16.10
  15  -5  -1   29.60   12.00
  15  -5  -1   50.69   17.50
 -15  -5   1   73.29   15.90
  15   5  -1   24.40   14.50
 -15   5   1   64.49   13.80
  15   5  -1   25.40   11.40
  13  -5  -1   14.30    9.90
 -13  -5   1   20.00   10.00
  13  -5  -1   21.30    9.70
 -13   5   1   19.00    9.10
  13   5  -1   24.20    9.10
  13   5  -1    6.70    9.40
  11  -5  -1  113.29   21.10
 -11  -5   1  111.99   19.40
  11  -5  -1   92.49   19.20
  11   5  -1   96.69   19.00
  11   5  -1  100.99   16.40
 -11   5   1  116.29   17.70
  -9  -5   1  379.26   33.10
   9  -5  -1  327.67   31.20
   9  -5  -1  239.38   29.30
   9   5  -1  288.77   27.30
  -9   5   1  325.67   29.10
   9   5  -1  346.67   31.80
  -7  -5   1  347.27   32.00
   7  -5  -1  273.57   31.00
   7  -5  -1  319.17   30.30
   7   5  -1  359.96   32.10
  -7   5   1  344.67   30.00
   7   5  -1  325.47   28.50
   5  -5  -1   39.90   10.90
   5  -5  -1   46.00   13.70
  -5  -5   1   57.69   14.40
  -5   5   1   31.20    7.80
  -5   5   1   45.80   10.40
   5   5  -1   50.59   13.40
   5   5  -1   42.70   10.90
  -3  -5   1   95.29   17.40
   3  -5  -1   89.19   13.40
   3  -5  -1   78.69   17.00
  -3   5   1   88.29   18.20
  -3   5   1   92.89   13.50
   3   5  -1  111.19   16.20
   3   5  -1   81.09   14.70
   1  -5  -1  260.47   26.70
   1  -5  -1  238.58   33.90
  -1   5   1  203.48   22.10
  -1   5   1  251.77   22.00
   1   5  -1  227.58   22.20
   1   5  -1  227.58   22.60
  -1  -5  -1   31.60   11.00
   1  -5   1   29.80    8.90
  -1   5  -1   21.10    8.10
   1   5   1   23.40    7.70
   1   5   1   29.20    9.40
  -1   5  -1   20.20    8.10
   3  -5   1  232.18   22.30
  -3  -5  -1  193.48   23.40
  -3   5  -1  232.38   29.20
   3   5   1  217.38   22.70
  -3   5  -1  192.28   19.00
   3   5   1  193.48   20.60
   5  -5   1 1392.56   94.59
  -5  -5  -1 1349.07   96.59
   5  -5   1 1246.38   96.09
  -5   5  -1 1373.06   93.39
  -5   5  -1 1430.36   88.59
   5   5   1 1413.76   99.89
   7  -5   1   63.09   14.50
   7  -5   1  109.89   19.00
  -7  -5  -1   82.19   16.20
   7   5   1   53.29   14.20
  -7   5  -1   67.49   13.30
   9  -5   1  297.57   31.50
   9  -5   1  357.76   32.80
  -9  -5  -1  318.47   30.70
   9   5   1  314.47   32.00
   9   5   1  248.68   26.60
  -9   5  -1  334.37   29.30
 -11  -5  -1  334.77   31.60
  11  -5   1  358.56   35.00
  11  -5   1  251.77   30.20
 -11   5  -1  304.37   28.30
  11   5   1  278.17   31.60
  11   5   1  310.17   28.40
 -13  -5  -1  107.59   19.10
  13  -5   1   74.99   18.20
  13  -5   1   82.09   20.80
  13   5   1   79.39   15.50
  13   5   1   92.89   20.30
 -13   5  -1   90.59   15.80
  15  -5   1   53.19   17.40
 -15  -5  -1   49.60   14.90
  15  -5   1   32.10   12.30
  15   5   1   35.70   10.70
 -15   5  -1   65.99   13.80
  15   5   1   45.40   15.00
  17  -5   1   32.70   13.40
 -17  -5  -1   26.20   10.00
  17   5   1   53.99   15.00
 -17   5  -1   15.60    8.90
 -19  -5  -1  249.08   27.60
  19  -5   1  204.18   37.40
  19   5   1  174.18   31.80
 -19   5  -1  229.78   28.80
  21  -5   1   97.79   23.20
 -21  -5  -1   85.89   17.60
  21   5   1   86.89   22.80
 -21   5  -1   78.39   16.10
 -22  -6   1    5.10   14.40
 -22   6   1   10.10   13.90
  22   6  -1   14.90   17.10
  20  -6  -1   21.10   17.80
  20  -6  -1   18.30   14.70
 -20  -6   1    1.80   13.10
 -20   6   1   14.40   11.50
  20   6  -1  -15.10   11.20
  18  -6  -1   13.90   10.90
  18  -6  -1  -10.60   14.50
 -18  -6   1   11.70   13.60
 -18   6   1   -1.00    7.90
  18   6  -1    1.70   12.60
 -16  -6   1   29.20   13.30
  16  -6  -1   11.20   12.60
 -16   6   1   21.70    9.00
  16   6  -1    1.10    8.80
  14  -6  -1   81.09   19.50
  14  -6  -1   89.69   20.10
  14   6  -1   99.39   21.20
 -14   6   1  121.89   19.70
  12  -6  -1  164.18   28.40
  12  -6  -1  192.58   31.40
 -12  -6   1  218.18   25.00
 -12   6   1  191.58   26.40
  12   6  -1  177.58   29.20
  12   6  -1  208.78   22.20
  10  -6  -1  163.88   27.00
 -10  -6   1  146.89   25.30
  10  -6  -1  129.29   24.10
  10   6  -1  143.59   20.20
  10   6  -1  158.08   24.90
 -10   6   1  145.79   22.90
  -8  -6   1   26.70   11.20
   8  -6  -1   19.60   11.70
   8   6  -1   21.60    9.50
  -8   6   1   31.40    9.90
  -6  -6   1  394.76   38.50
   6  -6  -1  408.96   40.70
   6   6  -1  403.96   38.50
  -6   6   1  423.06   37.30
   6   6  -1  447.66   36.60
   4  -6  -1  204.08   30.20
  -4  -6   1  192.18   28.80
  -4   6   1  191.18   26.10
   4   6  -1  227.88   24.20
   4   6  -1  183.98   21.20
   2  -6  -1  532.75   45.30
  -2  -6   1  470.65   43.90
   2   6  -1  486.35   40.20
  -2   6   1  440.26   39.70
  -2   6   1  464.05   38.30
   2   6  -1  492.75   40.10
   0  -6  -1  124.09   22.60
   0  -6   1  126.89   22.60
   0   6  -1   72.89   14.40
   0   6  -1   89.99   16.00
   0   6   1   86.39   15.80
   0   6   1  124.59   18.30
  -2  -6  -1  233.18   33.40
   2  -6   1  223.18   27.30
  -2   6  -1  247.78   23.50
   2   6   1  278.67   25.50
   2   6   1  214.68   23.90
  -2   6  -1  195.68   23.20
   4  -6   1  176.48   27.50
  -4  -6  -1  170.58   27.00
  -4   6  -1  193.78   25.10
   4   6   1  204.98   27.00
   4   6   1  186.78   24.90
   6  -6   1  142.79   24.90
  -6  -6  -1   84.39   20.50
   6  -6   1  143.89   22.20
   6   6   1  136.69   20.10
   6   6   1  113.99   20.70
  -6   6  -1  108.39   19.00
   8  -6   1  165.38   27.70
   8  -6   1  249.97   27.90
  -8  -6  -1  269.27   28.90
   8   6   1  246.08   32.90
  -8   6  -1  259.67   26.20
   8   6   1  219.68   24.90
  10  -6   1  183.38   28.90
  10  -6   1  147.59   25.90
 -10  -6  -1  185.88   28.00
  10   6   1  142.29   21.80
 -10   6  -1  171.38   24.20
  10   6   1  179.88   28.10
  12  -6   1    5.90    9.00
  12  -6   1   10.00   10.10
 -12  -6  -1    4.40    8.10
  12   6   1    0.80   10.80
 -12   6  -1   -3.00    7.60
  12   6   1   15.30    8.70
  14  -6   1   37.80   13.60
 -14  -6  -1   69.49   25.80
  14  -6   1   27.70   10.80
  14   6   1   28.70   13.80
 -14   6  -1   66.19   15.20
  16  -6   1    7.40   14.10
 -16  -6  -1   26.70   10.90
  16  -6   1   -3.40   14.70
  16   6   1    3.20   11.10
 -16   6  -1    1.90    7.50
 -18  -6  -1  255.17   30.30
  18  -6   1  244.38   41.60
  18   6   1  180.58   34.70
 -18   6  -1  200.48   29.00
  20  -6   1  -28.40   14.50
 -20  -6  -1  -23.80   12.10
 -20   6  -1   10.90   10.30
  20   6   1    0.20   12.90
  19   7  -1   28.10   16.30
 -17  -7   1   21.30   12.30
  17  -7  -1    5.20   13.80
  17   7  -1   25.50   13.40
 -17   7   1   14.00   12.10
  15  -7  -1  238.38   38.80
 -15  -7   1  322.97   34.10
  15   7  -1  243.18   38.70
 -15   7   1  262.37   34.80
 -13  -7   1   56.39   17.30
  13  -7  -1   45.20   19.80
  13   7  -1   91.19   21.20
 -13   7   1   91.89   18.30
  11  -7  -1   82.19   21.30
 -11  -7   1  111.49   22.50
  11   7  -1   92.69   21.50
 -11   7   1  105.49   19.80
  -9  -7   1   90.19   20.40
  -9   7   1   60.79   15.40
   9   7  -1   76.89   22.70
   9   7  -1   74.69   15.30
   7  -7  -1  104.19   23.60
   7   7  -1   83.59   16.60
   7   7  -1   74.49   17.60
  -7   7   1   78.39   16.90
   5  -7  -1  261.07   33.30
  -5  -7   1  339.17   36.10
  -5   7   1  342.07   32.60
   5   7  -1  339.37   33.40
   5   7  -1  301.87   30.50
   3  -7  -1   76.79   19.00
  -3  -7   1   47.10   16.20
   3   7  -1   59.09   15.60
  -3   7   1   79.49   17.80
   3   7  -1   64.19   15.50
   1  -7  -1   31.60   13.90
  -1  -7   1   41.50   14.50
  -1   7   1   10.60    9.40
   1   7  -1    8.00    9.30
   1   7  -1   31.10   11.10
  -1  -7  -1  131.99   26.20
   1  -7   1  184.58   29.40
  -1   7  -1  159.68   24.20
   1   7   1  189.78   27.10
   1   7   1  141.99   22.90
  -3  -7  -1  106.79   23.90
   3  -7   1  124.29   23.90
  -3   7  -1  188.28   25.10
   3   7   1  137.99   22.60
   3   7   1  117.99   22.80
  -5  -7  -1  229.88   33.70
   5  -7   1  185.98   31.70
   5   7   1  213.48   29.00
   5   7   1  180.38   27.00
  -5   7  -1  190.78   27.00
  -7  -7  -1   14.50   18.10
   7  -7   1   11.10   12.10
   7   7   1   18.30    9.50
   7   7   1    1.80    9.10
  -9  -7  -1  146.09   27.30
  -9   7  -1  145.99   22.20
   9   7   1  101.69   20.60
   9   7   1  139.09   25.60
 -11  -7  -1  199.98   31.50
  11  -7   1  161.68   29.90
  11   7   1  160.78   29.50
  11   7   1  151.28   23.70
 -11   7  -1  213.68   27.50
 -13  -7  -1   44.40   16.50
  13  -7   1   31.90   13.70
  13   7   1    8.70   11.80
 -13   7  -1   53.19   14.70
 -15  -7  -1   -5.80   13.40
  15  -7   1    8.40   13.20
  15   7   1   -0.70   13.40
 -15   7  -1    2.60   11.60
  17  -7   1   56.99   34.80
 -17  -7  -1   60.69   19.20
 -17   7  -1   77.89   28.10
  17   7   1   75.59   28.30
  14  -8  -1   -4.80   12.50
 -14   8   1   -2.10   11.30
  12  -8  -1    8.70   14.50
 -12  -8   1   40.30   17.50
 -12   8   1   24.70   12.40
  12   8  -1   29.30   16.50
  10  -8  -1   12.50   15.10
 -10  -8   1   24.70   15.70
 -10   8   1   54.09   16.50
  10   8  -1   21.20   16.10
   8  -8  -1   31.30   14.80
  -8  -8   1   69.89   20.30
   8   8  -1   15.30   15.10
  -8   8   1   30.90   13.70
  -6  -8   1    5.80   12.80
   6  -8  -1    1.20   12.30
  -6   8   1   17.30   12.00
   6   8  -1    4.80    8.10
   6   8  -1   13.70   15.50
   4  -8  -1    7.50   13.50
  -4  -8   1   24.90   12.30
   4   8  -1   16.20   10.00
  -4   8   1   -9.50    7.00
   2  -8  -1   98.59   23.10
  -2  -8   1  115.49   22.80
   2   8  -1   99.79   20.40
  -2   8   1   80.49   18.90
   0  -8  -1   24.70   12.10
   0  -8   1   30.70   14.80
   0   8   1    5.60    9.10
   0   8  -1   20.40   14.10
  -2  -8  -1   52.19   17.70
   2  -8   1   45.70   17.00
  -2   8  -1   84.39   18.40
   2   8   1   42.60   15.00
  -4  -8  -1  326.77   39.20
   4  -8   1  301.27   38.40
   4   8   1  335.67   35.50
  -4   8  -1  383.86   37.00
   4   8   1  437.86   44.80
  -6  -8  -1  162.58   29.50
   6  -8   1  163.18   30.80
  -6   8  -1  161.28   25.70
   6   8   1  182.08   29.90
   6   8   1  166.88   24.90
  -8  -8  -1  370.96   40.80
   8  -8   1  319.67   38.40
   8   8   1  350.96   38.70
   8   8   1  295.47   33.70
  -8   8  -1  343.17   35.50
 -10  -8  -1   36.60   17.00
  10  -8   1   21.60   15.30
 -10   8  -1   34.10   14.10
  10   8   1   57.79   18.80
 -12  -8  -1   61.39   18.00
  12  -8   1   23.20   15.10
 -12   8  -1   23.80   13.80
  -5  -9   1  153.48   42.80
   3  -9  -1  120.79   38.90
   3   9  -1   90.89   20.00
  -3   9   1  118.39   23.20
  -1  -9   1  158.08   37.00
   1  -9  -1   91.39   28.80
   1   9  -1  133.39   23.00
  -1   9   1  104.49   22.80
   1  -9   1   59.69   19.60
   1   9   1   56.59   15.70
  -1   9  -1   65.09   17.00
   3  -9   1   84.69   26.20
  -3   9  -1   74.79   19.20
   3   9   1   71.49   19.40
  -5  -9  -1   77.59   22.10
   5   9   1   89.59   20.10
  28   0  -2   10.40   16.30
  26   0  -2    9.20    8.50
  26   0  -2   23.00   17.60
  24   0  -2  104.69   18.50
 -22   0   2   50.59   16.90
  22   0  -2   41.40   11.40
 -22   0   2   38.40   10.90
 -20   0   2  100.49   18.40
 -20   0   2  108.29   14.60
  20   0  -2   99.89   16.40
 -18   0   2  364.66   35.90
 -18   0   2  457.75   31.60
  18   0  -2  405.86   33.30
  18   0  -2  409.96   33.10
 -16   0   2   74.69   15.30
  16   0  -2  106.49   14.70
  16   0  -2   85.19   13.50
 -16   0   2   91.89   10.40
  14   0  -2 4184.58  273.87
  14   0  -2 4696.93  274.57
 -14   0   2 4766.22  272.17
 -14   0   2 4275.17  276.87
  14   0  -2 4039.30  272.07
  12   0  -2 2144.19  122.49
  12   0  -2 1692.93  119.69
  12   0  -2 1803.02  120.39
 -12   0   2 2045.80  119.99
 -12   0   2 1945.51  124.19
  12   0  -2 1855.21  121.79
 -10   0   2  553.94   39.70
  10   0  -2  610.04   38.30
  10   0  -2  580.54   37.70
  10   0  -2  536.95   37.90
  10   0  -2  539.95   37.00
  10   0  -2  514.55   36.20
  10   0  -2  521.05   38.80
   8   0  -2    7.80    2.40
   8   0  -2   10.50    3.50
   8   0  -2   12.00    3.20
  -8   0   2   10.30    4.40
  -8   0   2    9.50    2.50
   6   0  -2  135.59   11.00
   6   0  -2  137.19   11.50
   6   0  -2  156.38   11.20
   6   0  -2  134.29   10.60
  -6   0   2  142.79   12.10
  -6   0   2  148.19   10.00
   6   0  -2  134.69   10.10
   4   0  -2 1654.23   99.59
  -4   0   2 1670.23  100.39
   4   0  -2 1525.25   98.79
   4   0  -2 1611.14   99.59
  -4   0   2 1571.34   99.59
  -4   0   2 1629.14   98.69
   4   0  -2 1602.34  100.19
  -2   0   2   93.09    7.00
  -2   0   2  106.49    7.50
   2   0  -2   99.29    7.00
  -2   0   2   91.09    6.50
   2   0  -2  103.09    7.40
   2   0  -2   99.29    6.90
   2   0  -2  100.69    6.50
   0   0  -2  333.47   19.60
   0   0   2  279.47   20.00
   0   0   2  316.77   19.50
   0   0  -2  303.77   19.30
   0   0  -2  303.27   20.20
   0   0   2  288.27   19.20
  -2   0  -2 1862.41  111.59
   2   0   2 1807.02  112.39
   2   0   2 1735.43  111.59
   2   0   2 1839.02  113.89
  -2   0  -2 1844.02  113.89
   2   0   2 1845.82  112.29
  -2   0  -2 1800.82  112.49
  -2   0  -2 1859.01  112.39
  -4   0  -2 1781.92  107.49
   4   0   2 1661.93  107.99
  -4   0  -2 1812.02  108.19
  -4   0  -2 1718.73  108.39
   4   0   2 1704.43  107.89
   4   0   2 1701.73  109.39
   4   0   2 1793.02  110.59
   4   0   2 1770.22  107.49
   6   0   2 6107.49  368.06
  -6   0  -2 6241.88  369.16
   6   0   2 5713.93  368.96
   6   0   2 5822.12  368.46
   6   0   2 6055.59  370.56
  -6   0  -2 6129.79  369.36
   8   0   2    6.40    2.70
   8   0   2   10.10    3.40
   8   0   2    6.60    3.30
   8   0   2    7.90    2.80
  -8   0  -2    2.80    2.90
 -10   0  -2  892.71   56.79
  10   0   2  912.41   56.09
  10   0   2  783.62   55.29
 -10   0  -2  878.01   55.89
  10   0   2  781.72   55.09
  12   0   2   95.19   10.10
 -12   0  -2   81.09   11.60
 -12   0  -2   81.39    9.50
  14   0   2 1066.89   68.99
 -14   0  -2  980.30   68.19
  16   0   2   -3.90    5.50
 -16   0  -2   -1.90    4.00
  16   0   2    1.10    4.20
 -16   0  -2   -6.80    5.30
  18   0   2  105.99   21.90
 -18   0  -2  107.09   15.30
  20   0   2   45.90   13.80
  20   0   2   51.59   11.40
 -20   0  -2   56.79   10.90
 -22   0  -2   22.20    8.00
  22   0   2   17.80   11.80
  24   0   2  400.56   46.60
  26   0   2   53.69   20.90
  27  -1  -2   82.59   26.90
  27   1  -2   76.89   21.50
  25  -1  -2  177.58   34.10
  25  -1  -2  164.18   24.90
  23  -1  -2   25.40    9.50
 -23   1   2    8.10    7.70
  23   1  -2   11.60    8.00
  21  -1  -2  383.56   35.20
 -21  -1   2  341.67   37.30
  21   1  -2  425.66   34.90
  21   1  -2  402.66   35.80
 -21   1   2  418.16   39.80
 -21   1   2  462.65   33.30
 -19  -1   2   56.59   12.70
  19  -1  -2   63.09   12.80
 -19   1   2   59.89   10.20
 -19   1   2   46.00   14.10
  19   1  -2   58.69   11.90
  19   1  -2   71.49   13.70
 -17  -1   2  858.71   60.89
 -17  -1   2  884.41   65.99
  17  -1  -2  965.50   65.09
  17  -1  -2  779.92   61.29
 -17   1   2  968.40   68.69
 -17   1   2 1063.39   62.49
  17   1  -2  914.41   65.79
  15  -1  -2   17.60    6.70
 -15  -1   2   18.50    7.80
 -15  -1   2   16.30    5.30
 -15  -1   2   20.70    5.40
  15   1  -2   25.90    7.60
 -15   1   2   18.60    7.70
 -15   1   2   11.10    4.90
 -13  -1   2  142.49   13.90
  13  -1  -2  153.58   15.00
  13  -1  -2  135.39   11.20
  13  -1  -2  150.08   12.40
 -13  -1   2  138.79   15.40
 -13  -1   2  139.29   12.30
 -13   1   2  144.89   16.40
  13   1  -2  168.68   16.70
 -13   1   2  159.08   13.50
  13   1  -2  140.09   11.90
 -11  -1   2 1475.85   86.79
  11  -1  -2 1185.98   86.99
  11  -1  -2 1435.56   87.79
 -11  -1   2 1269.07   84.39
  11  -1  -2 1264.37   84.09
 -11  -1   2 1436.26   88.09
  11  -1  -2 1324.67   83.59
  11   1  -2 1337.87   88.49
 -11   1   2 1441.56   85.69
  11   1  -2 1251.27   86.79
  11   1  -2 1265.37   84.69
 -11   1   2 1412.66   89.69
  -9  -1   2 2732.93  157.78
  -9  -1   2 2591.94  158.28
   9  -1  -2 2697.33  158.78
   9  -1  -2 2474.85  154.78
   9  -1  -2 2372.86  154.98
   9  -1  -2 2346.97  158.78
   9   1  -2 2496.45  155.18
  -9   1   2 2490.35  159.48
   9   1  -2 2524.85  159.18
   9   1  -2 2442.06  158.98
   9   1  -2 2383.76  157.78
  -9   1   2 2666.63  156.98
   7  -1  -2 1484.25   89.29
  -7  -1   2 1524.35   92.19
  -7  -1   2 1613.04   92.29
   7  -1  -2 1372.66   89.19
   7  -1  -2 1333.57   91.39
  -7   1   2 1498.95   93.39
   7   1  -2 1443.06   92.29
   7   1  -2 1403.16   91.79
  -7   1   2 1454.75   91.39
   7   1  -2 1452.75   89.79
   7   1  -2 1397.16   93.09
   5  -1  -2 1095.79   75.19
  -5  -1   2 1235.78   75.59
  -5  -1   2 1216.78   75.19
   5  -1  -2 1271.27   76.39
   5  -1  -2 1227.98   72.89
   5  -1  -2 1209.98   75.99
   5   1  -2 1190.68   75.19
  -5   1   2 1163.68   73.09
   5   1  -2 1139.19   76.29
  -5   1   2 1298.57   75.99
   5   1  -2 1246.08   73.99
  -5   1   2 1160.08   75.19
  -5   1   2 1190.28   76.19
   5   1  -2 1046.50   75.19
  -3  -1   2 1331.57   84.09
  -3  -1   2 1406.06   83.69
  -3  -1   2 1314.57   82.69
   3  -1  -2 1310.87   84.59
   3  -1  -2 1389.56   83.89
   3  -1  -2 1438.46   82.39
  -3  -1   2 1312.67   84.49
  -3   1   2 1381.16   83.99
  -3   1   2 1340.37   84.49
   3   1  -2 1208.68   83.89
   3   1  -2 1279.27   82.79
  -3   1   2 1455.55   82.29
   3   1  -2 1294.47   84.49
   3   1  -2 1332.87   83.59
  -3   1   2 1289.97   83.89
   1  -1  -2  646.54   41.70
  -1  -1   2  647.64   41.80
   1  -1  -2  613.14   42.20
  -1  -1   2  619.04   41.00
   1  -1  -2  695.33   40.70
  -1  -1   2  644.14   41.60
  -1  -1   2  688.83   42.10
   1  -1  -2  678.63   41.10
  -1   1   2  688.63   40.70
   1   1  -2  637.04   41.90
  -1   1   2  586.44   42.00
   1   1  -2  616.04   40.90
  -1   1   2  640.64   41.80
   1   1  -2  633.44   41.60
  -1   1   2  689.43   41.00
   1  -1   2 1198.68   79.09
  -1  -1  -2 1160.08   79.69
   1  -1   2 1312.07   80.89
   1  -1   2 1203.78   79.39
  -1  -1  -2 1389.06   79.49
  -1  -1  -2 1269.97   79.49
   1  -1   2 1248.78   78.79
  -1   1  -2 1307.77   79.19
  -1   1  -2 1293.67   80.79
   1   1   2 1266.97   79.29
  -1   1  -2 1368.86   78.79
   1   1   2 1281.47   78.09
   1   1   2 1124.19   79.59
   1   1   2 1340.97   79.59
   5  -1   2  339.07   27.30
   5  -1   2  326.67   24.20
  -5  -1  -2  360.26   24.30
   5  -1   2  357.46   23.00
   5   1   2  359.06   24.20
   5   1   2  304.37   24.10
   5   1   2  341.67   23.80
   5   1   2  400.66   24.70
  -5   1  -2  363.96   23.20
  -5   1  -2  361.66   24.30
   5   1   2  341.67   24.70
   7  -1   2 9308.97  582.44
   7  -1   2 9594.04  578.14
   7  -1   2 9950.90  580.24
  -7  -1  -2 9259.57  580.84
   7  -1   2 9799.72  584.64
   7   1   2 9244.38  579.04
   7   1   2 8950.10  580.04
  -7   1  -2 9694.13  578.54
  -7   1  -2 9854.81  579.74
   7   1   2 8996.90  580.14
   9  -1   2  716.83   51.59
  -9  -1  -2  649.54   47.10
   9  -1   2  721.43   46.60
  -9  -1  -2  728.63   45.80
   9  -1   2  679.43   44.90
  -9  -1  -2  602.64   45.20
   9  -1   2  688.33   44.10
  -9   1  -2  671.73   44.80
   9   1   2  653.73   46.60
  -9   1  -2  728.73   46.00
 -11  -1  -2  254.07   24.50
  11  -1   2  267.27   21.90
  11  -1   2  252.97   26.00
 -11  -1  -2  257.67   20.80
 -11   1  -2  306.87   21.70
  13  -1   2   35.60    9.00
 -13  -1  -2   45.50   10.10
  13  -1   2   30.90   10.30
 -13  -1  -2   41.40    9.00
 -13  -1  -2   36.60    7.60
 -13   1  -2   42.90    8.00
 -13   1  -2   34.50    7.10
  15  -1   2  556.94   42.80
 -15  -1  -2  582.24   44.00
  15  -1   2  595.74   50.29
  15   1   2  602.94   47.80
 -15   1  -2  581.54   41.20
  17  -1   2   76.19   13.20
  17  -1   2   42.00   13.90
  17   1   2   67.59   16.50
 -17   1  -2   53.09   10.80
  17   1   2   61.59   11.10
  19  -1   2   80.89   14.60
  19  -1   2   92.79   23.00
  19   1   2  120.99   17.50
 -19   1  -2   90.79   15.30
  19   1   2  106.49   20.40
  21  -1   2  102.09   26.00
 -21   1  -2  100.19   16.40
  21   1   2  127.39   17.80
  21   1   2  103.39   21.80
  21   1   2   89.89   19.40
  23  -1   2   19.90   14.00
  23   1   2   16.10   11.00
  23   1   2   15.50    9.30
  25  -1   2   27.80   16.50
 -25   1  -2    7.90    9.30
  26  -2  -2  105.49   27.90
  26   2  -2   75.19   16.40
  24  -2  -2   64.49   21.00
  24  -2  -2   34.70   12.00
  24   2  -2   51.49   15.20
  24   2  -2   14.30    8.80
 -24   2   2   19.80    9.60
 -22  -2   2   12.40   11.80
  22  -2  -2   22.00    8.00
  22   2  -2    6.10    8.70
 -22   2   2    2.70    6.40
 -20  -2   2  414.86   37.50
  20  -2  -2  376.66   36.90
  20   2  -2  442.46   39.20
 -20   2   2  465.95   34.20
  20   2  -2  438.66   33.90
 -18  -2   2  289.27   30.10
  18  -2  -2  295.97   31.00
 -18  -2   2  409.76   31.50
 -18   2   2  416.76   29.70
  18   2  -2  363.16   33.80
 -18   2   2  328.47   34.30
  18   2  -2  400.46   28.70
  16  -2  -2 1156.28   85.29
 -16  -2   2 1229.58   84.59
  16   2  -2 1228.98   87.19
 -16   2   2 1304.97   82.49
  16   2  -2 1277.27   81.49
 -16   2   2 1230.78   88.09
 -14  -2   2  234.28   22.50
  14  -2  -2  258.47   24.00
 -14  -2   2  276.57   22.90
  14   2  -2  279.67   21.10
 -14   2   2  259.77   25.70
 -14   2   2  252.77   21.30
  14   2  -2  251.37   25.40
  12  -2  -2  153.38   15.90
 -12  -2   2  167.48   15.50
 -12  -2   2  127.19   14.40
 -12   2   2  169.98   17.70
  12   2  -2  126.69   11.60
  12   2  -2  135.39   19.20
  12   2  -2  165.68   13.40
 -12   2   2  163.08   14.50
 -10  -2   2 1284.17   77.89
  10  -2  -2 1127.39   78.29
 -10  -2   2 1222.38   76.19
  10   2  -2 1168.38   74.79
  10   2  -2 1106.49   79.09
  10   2  -2 1206.88   75.09
  10   2  -2 1059.39   75.39
 -10   2   2 1165.88   76.39
  -8  -2   2  229.98   17.90
   8  -2  -2  259.87   20.90
  -8  -2   2  273.37   20.30
  -8   2   2  222.98   19.00
   8   2  -2  225.68   20.70
  -8   2   2  243.38   20.60
   8   2  -2  218.28   16.60
   8   2  -2  235.98   17.60
   8   2  -2  222.98   17.70
   6  -2  -2 3057.79  208.68
  -6  -2   2 3536.05  207.28
  -6  -2   2 3600.54  209.98
   6  -2  -2 3117.59  209.98
   6  -2  -2 3448.56  209.28
   6   2  -2 3266.17  207.18
   6   2  -2 3415.86  207.48
  -6   2   2 3129.09  208.68
  -6   2   2 3636.14  210.18
  -6   2   2 3462.75  209.68
   6   2  -2 3326.57  209.18
   6   2  -2 3272.67  210.38
   4  -2  -2 1204.18   82.79
   4  -2  -2 1269.87   80.89
   4  -2  -2 1177.68   82.69
  -4  -2   2 1318.87   79.99
  -4  -2   2 1283.77   80.19
   4  -2  -2 1386.46   79.09
  -4  -2   2 1310.47   82.49
   4   2  -2 1216.88   80.39
   4   2  -2 1311.97   82.69
  -4   2   2 1295.07   81.19
  -4   2   2 1201.28   81.69
  -4   2   2 1247.78   84.19
   4   2  -2 1243.98   80.09
  -4   2   2 1295.67   78.69
  -2  -2   2  238.18   19.60
   2  -2  -2  235.28   18.70
   2  -2  -2  242.18   21.80
   2  -2  -2  260.17   17.40
  -2  -2   2  237.68   17.90
  -2  -2   2  284.07   18.60
  -2  -2   2  232.58   18.80
   2  -2  -2  273.57   17.70
   2   2  -2  236.78   18.00
   2   2  -2  257.07   18.30
   2   2  -2  203.88   18.90
   2   2  -2  239.18   19.00
  -2   2   2  268.57   17.70
  -2   2   2  246.38   19.80
  -2   2   2  254.47   17.30
  -2   2   2  234.28   20.50
   0  -2  -2 3714.43  215.68
   0  -2   2 3683.63  219.18
   0  -2  -2 3642.64  218.58
   0  -2   2 3300.67  217.98
   0  -2   2 3418.16  217.98
   0  -2   2 3255.97  219.28
   0  -2  -2 3604.54  218.08
   0  -2  -2 3344.07  219.88
   0   2  -2 3190.48  219.08
   0   2   2 3623.04  218.98
   0   2  -2 3647.33  218.98
   0   2  -2 3710.33  218.18
   0   2   2 3383.16  219.68
   0   2  -2 3718.13  218.38
   0   2   2 3670.13  217.78
   2  -2   2 1166.68   69.29
   2  -2   2  907.81   67.89
   2  -2   2 1014.10   65.59
  -2  -2  -2 1176.48   67.29
   2  -2   2  942.21   67.49
  -2   2  -2 1108.79   65.59
   2   2   2  950.10   67.79
   2   2   2 1087.69   68.29
  -2   2  -2  964.70   67.39
  -2   2  -2 1050.69   68.19
   4  -2   2 1165.88   85.09
  -4  -2  -2 1341.07   86.19
   4  -2   2 1251.47   83.29
  -4  -2  -2 1318.07   86.39
   4  -2   2 1360.16   86.89
   4  -2   2 1353.56   88.39
   4   2   2 1411.66   85.69
   4   2   2 1318.57   85.69
  -4   2  -2 1356.76   85.99
  -4   2  -2 1413.26   83.09
   4   2   2 1369.46   82.79
  -4   2  -2 1328.67   85.39
   4   2   2 1352.26   82.29
   6  -2   2  471.25   36.30
  -6  -2  -2  398.76   32.70
   6  -2   2  419.26   29.40
  -6  -2  -2  424.76   32.60
   6  -2   2  404.16   32.60
   6   2   2  468.05   32.10
   6   2   2  430.66   29.90
  -6   2  -2  499.75   29.40
   6   2   2  461.65   31.00
  -6   2  -2  511.75   32.70
  -6   2  -2  506.05   32.60
   8  -2   2  458.25   34.60
  -8  -2  -2  501.95   34.50
   8  -2   2  457.35   30.70
  -8  -2  -2  416.36   36.30
  -8   2  -2  540.35   34.10
   8   2   2  446.86   32.10
  -8   2  -2  491.25   30.80
   8   2   2  451.25   33.50
  10  -2   2  195.28   21.70
  10  -2   2  165.68   13.30
 -10  -2  -2  208.78   17.60
  10  -2   2  180.38   17.60
 -10  -2  -2  174.98   18.20
 -10   2  -2  218.18   14.30
 -10   2  -2  195.78   16.80
  10   2   2  180.18   15.90
  12  -2   2  351.26   34.50
 -12  -2  -2  405.26   28.80
 -12  -2  -2  345.57   30.00
 -12   2  -2  369.56   28.30
  12   2   2  366.06   28.20
 -12   2  -2  345.27   25.20
  14  -2   2   63.29   16.10
 -14  -2  -2   78.39   16.10
 -14  -2  -2   99.09   11.80
  14  -2   2   91.49   14.40
  14   2   2  108.59   17.20
  14   2   2   87.69   13.00
 -14   2  -2   85.99   12.70
  16  -2   2  163.78   19.20
  16  -2   2  192.08   30.40
 -16   2  -2  195.98   18.70
  16   2   2  195.48   18.90
  16   2   2  163.78   23.80
  18  -2   2   91.59   24.00
  18  -2   2  102.89   18.10
 -18  -2  -2  134.89   15.60
 -18   2  -2  165.78   16.60
  18   2   2  132.29   18.00
  18   2   2  117.59   20.70
  20  -2   2  200.68   35.50
 -20   2  -2  232.48   22.20
  20   2   2  190.48   27.80
  20   2   2  205.98   21.40
  22  -2   2    4.70   12.70
  22   2   2   24.80   12.40
  22   2   2   18.80    9.00
 -22   2  -2   28.70   16.60
  24  -2   2   44.90   18.90
 -24   2  -2   38.70   12.30
  26  -2   2   40.40   19.60
 -26   2  -2    8.60   11.60
  25  -3  -2   10.20   13.40
  25   3  -2   -1.60    9.70
 -25   3   2   -9.80    8.30
  23  -3  -2   23.10    9.80
  23  -3  -2    5.00   12.00
 -23   3   2    7.70    7.30
  21  -3  -2  102.69   23.10
  21  -3  -2   48.40   12.70
 -21   3   2   62.19   12.50
  21   3  -2   70.69   18.10
 -19  -3   2   22.20    8.80
  19  -3  -2   27.90   11.40
  19   3  -2   31.90   10.00
 -19   3   2   28.40    9.10
 -17  -3   2  235.88   23.50
 -17  -3   2  264.37   24.70
  17  -3  -2  218.78   25.20
  17   3  -2  257.77   27.20
  17   3  -2  236.68   21.40
 -17   3   2  258.27   23.10
  15  -3  -2    9.00    6.10
 -15  -3   2   17.00    7.60
 -15  -3   2    5.40    6.90
  15   3  -2   11.80    4.40
 -15   3   2   18.70    7.00
  15   3  -2   14.00    8.70
 -13  -3   2   36.10    9.00
 -13  -3   2   10.90    6.40
  13  -3  -2   29.70   10.60
 -13   3   2   13.10    8.30
  13   3  -2   13.00    7.30
 -13   3   2   24.80    8.20
  13   3  -2   30.40    7.10
 -11  -3   2 1066.99   69.69
 -11  -3   2 1172.68   73.79
  11  -3  -2 1012.10   74.39
 -11   3   2 1087.89   74.69
  11   3  -2 1085.39   70.49
 -11   3   2  994.50   71.49
  11   3  -2 1016.80   74.99
  -9  -3   2  194.88   15.10
  -9  -3   2  172.08   14.00
  -9  -3   2  182.88   17.70
   9  -3  -2  148.79   17.50
  -9   3   2  169.38   18.60
   9   3  -2  170.58   15.20
   9   3  -2  158.98   21.30
   9   3  -2  147.99   13.60
  -9   3   2  171.98   16.60
  -7  -3   2 1584.64   98.09
  -7  -3   2 1689.33   99.49
   7  -3  -2 1417.16  106.29
   7   3  -2 1580.64  100.19
  -7   3   2 1520.55  101.69
   7   3  -2 1366.66   97.99
  -7   3   2 1668.33   95.89
  -7   3   2 1605.24   96.09
   5  -3  -2  122.49   14.70
  -5  -3   2  129.09   10.70
  -5  -3   2  131.99   12.20
   5  -3  -2  117.29   12.00
  -5  -3   2  141.49   15.00
  -5   3   2  127.49   10.90
   5   3  -2  115.69   12.40
  -5   3   2  134.59   13.80
   5   3  -2  128.69   10.90
   5   3  -2  152.48   15.10
  -5   3   2  144.19   13.20
  -5   3   2  133.99   10.20
  -3  -3   2  521.75   37.80
  -3  -3   2  575.14   41.10
  -3  -3   2  591.54   37.30
   3  -3  -2  529.55   41.30
   3  -3  -2  545.05   37.10
  -3   3   2  548.45   39.60
   3   3  -2  551.74   38.50
  -3   3   2  565.44   36.60
   3   3  -2  527.25   39.60
   3   3  -2  549.65   38.60
   3   3  -2  529.05   37.00
  -1  -3   2  596.24   39.70
   1  -3  -2  543.65   42.40
   1  -3  -2  591.04   37.20
  -1  -3   2  562.24   42.00
  -1  -3   2  521.65   39.30
   1  -3  -2  593.74   39.30
   1  -3  -2  624.94   38.40
   1   3  -2  528.75   39.20
   1   3  -2  547.15   39.70
  -1   3   2  583.44   40.90
   1   3  -2  578.24   40.30
  -1  -3  -2  438.96   25.90
  -1  -3  -2  408.96   32.80
  -1  -3  -2  446.86   30.50
   1  -3   2  362.56   31.50
   1   3   2  410.06   29.70
  -1   3  -2  381.86   33.60
   1   3   2  411.36   31.00
  -1   3  -2  410.96   30.30
   3  -3   2 1019.50   70.79
  -3  -3  -2 1053.89   74.69
   3  -3   2 1025.90   74.29
   3  -3   2 1180.08   75.39
  -3  -3  -2 1153.78   73.59
   3  -3   2 1149.89   73.39
  -3   3  -2 1129.19   73.09
  -3   3  -2 1138.29   70.69
   3   3   2 1105.49   73.29
   5  -3   2  285.37   26.30
   5  -3   2  295.17   27.50
   5  -3   2  306.17   22.40
  -5  -3  -2  341.57   27.20
   5   3   2  320.27   25.30
  -5   3  -2  355.36   22.20
   7  -3   2  772.92   56.39
  -7  -3  -2  846.22   57.39
   7  -3   2  724.63   53.49
   7  -3   2  688.83   47.80
  -7  -3  -2  757.42   53.29
   7   3   2  724.33   47.60
  -7   3  -2  827.32   52.69
   7   3   2  692.53   47.00
   7   3   2  707.03   53.69
  -7   3  -2  808.92   47.50
  -9  -3  -2  831.42   57.59
  -9  -3  -2  826.22   56.89
   9  -3   2  820.52   61.19
   9   3   2  730.23   54.89
  -9   3  -2  823.32   50.39
  -9   3  -2  790.42   55.49
   9   3   2  785.52   52.79
  11  -3   2  201.68   27.20
  11  -3   2  152.68   17.30
 -11  -3  -2  146.59   22.30
 -11  -3  -2  170.98   17.30
  11   3   2  163.38   16.50
  11   3   2  168.18   15.20
  13  -3   2 1090.69   82.29
 -13  -3  -2 1010.70   75.99
  13  -3   2  982.90   75.39
  13   3   2 1123.49   73.89
  13   3   2 1013.20   72.99
 -13   3  -2 1262.97   74.89
 -15  -3  -2  259.17   23.00
  15  -3   2  221.68   25.80
  15  -3   2  237.58   34.40
 -15   3  -2  267.87   22.80
  15   3   2  184.28   21.00
  17  -3   2   32.50   13.50
  17  -3   2   11.50    7.10
 -17  -3  -2   29.10    8.60
 -17   3  -2   42.20   10.30
  17   3   2   35.30    9.60
  19  -3   2   81.29   22.00
 -19  -3  -2   29.80   10.40
  19  -3   2   26.60   15.90
 -19   3  -2   25.80    9.60
  19   3   2   34.40   14.00
  19   3   2   18.00    9.00
 -21  -3  -2   29.30   13.20
  21  -3   2   11.10   13.70
 -21   3  -2   23.00   10.50
  23  -3   2   49.99   21.50
  23   3   2   37.50   18.70
 -23   3  -2   82.89   15.20
  25  -3   2  132.99   38.10
 -25   3  -2  102.79   18.10
  26   4  -2   75.69   19.70
 -26   4   2   47.60   14.90
 -24  -4   2  101.89   21.00
  24  -4  -2  146.79   34.00
  24   4  -2  160.58   29.90
 -24   4   2  133.89   20.60
 -22  -4   2    5.60    9.80
  22  -4  -2   20.70   14.40
  22   4  -2    9.50   10.70
 -22   4   2    2.50    7.10
 -20  -4   2  395.06   35.40
  20  -4  -2  339.77   36.90
 -20   4   2  355.06   32.40
  20   4  -2  374.46   39.50
  18  -4  -2  187.48   31.50
  18  -4  -2  113.39   22.20
 -18  -4   2  186.08   21.70
  18   4  -2  174.68   27.80
 -18   4   2  164.78   22.20
  16  -4  -2   18.00    9.30
  16  -4  -2   24.70   12.70
 -16  -4   2   16.80    8.70
  16   4  -2   44.80   14.60
  16   4  -2    8.00    6.10
 -16   4   2   21.20    7.70
  14  -4  -2  164.68   25.10
 -14  -4   2  165.18   19.20
  14  -4  -2  126.19   24.50
  14   4  -2  136.59   22.30
 -14   4   2  130.09   18.50
  14   4  -2  111.59   16.40
  12  -4  -2 1250.87   95.49
 -12  -4   2 1559.64   95.69
  12  -4  -2 1384.46  103.09
  12   4  -2 1374.16   96.69
 -12   4   2 1374.46   92.79
  12   4  -2 1293.77   90.59
  10  -4  -2  690.93   51.29
  10  -4  -2  582.04   49.20
  10   4  -2  646.54   53.59
  10   4  -2  617.84   45.60
  -8  -4   2  121.89   10.70
  -8  -4   2  132.19   19.20
   8  -4  -2  117.69   19.10
   8  -4  -2  127.09   19.00
  -8   4   2  123.89   10.70
   8   4  -2  108.39   18.20
   8   4  -2  110.99   17.70
  -8   4   2  145.39   18.40
  -6  -4   2  104.69    9.30
   6  -4  -2  107.39   16.00
  -6  -4   2  114.59   17.10
   6  -4  -2  134.09   20.80
   6   4  -2  102.69   14.20
  -6   4   2  106.59   15.80
   6   4  -2   91.49   15.60
  -6   4   2   90.69    9.80
   4  -4  -2  639.44   43.00
  -4  -4   2  600.74   45.50
   4  -4  -2  546.85   45.30
   4  -4  -2  585.64   40.50
  -4  -4   2  631.44   39.40
   4   4  -2  598.84   42.50
  -4   4   2  556.34   40.40
  -4   4   2  555.24   43.20
   4   4  -2  562.04   43.70
  -4   4   2  570.84   39.30
   4   4  -2  547.85   39.30
   2  -4  -2  180.78   21.60
  -2  -4   2  228.48   18.10
  -2  -4   2  198.48   21.00
   2  -4  -2  255.97   18.80
   2  -4  -2  207.58   16.60
  -2   4   2  209.48   18.70
   2   4  -2  204.58   20.10
  -2   4   2  220.68   17.90
  -2   4   2  194.58   19.70
   0  -4   2  714.13   47.50
   0  -4   2  626.24   49.80
   0  -4  -2  660.83   42.70
   0  -4  -2  674.63   43.50
   0  -4   2  636.94   45.70
   0  -4  -2  636.44   50.39
   0   4  -2  672.33   47.70
   0   4   2  619.84   47.90
   0   4  -2  754.82   47.80
   2  -4   2  662.33   53.89
   2  -4   2  781.32   53.29
  -2  -4  -2  701.83   54.69
  -2   4  -2  784.12   52.49
  -2   4  -2  805.52   50.69
  -2   4  -2  702.33   49.40
   2   4   2  712.13   52.39
   4  -4   2  399.96   33.60
   4  -4   2  411.56   33.10
  -4  -4  -2  388.06   33.30
  -4   4  -2  344.87   27.70
   4   4   2  361.16   30.90
  -4   4  -2  453.05   28.30
  -4   4  -2  356.46   30.40
  -6  -4  -2  145.79   17.90
   6  -4   2  152.68   22.10
   6  -4   2  180.28   19.90
  -6   4  -2  166.48   16.90
   6   4   2  139.59   15.90
  -6   4  -2  158.18   12.70
   8  -4   2  558.84   46.40
   8  -4   2  599.04   48.70
  -8  -4  -2  632.94   46.80
  -8   4  -2  682.33   53.99
   8   4   2  538.85   43.80
  10  -4   2  430.56   38.80
  10  -4   2  338.27   34.20
 -10  -4  -2  416.66   35.40
  10   4   2  416.46   33.30
 -10   4  -2  446.86   33.90
  12  -4   2  263.37   30.20
 -12  -4  -2  302.57   27.00
  12   4   2  237.58   24.30
 -12   4  -2  268.17   25.00
  14  -4   2  218.38   30.60
 -14  -4  -2  246.58   24.60
  14  -4   2  245.58   35.60
  14   4   2  208.48   22.70
 -14   4  -2  291.57   24.90
 -16  -4  -2   48.70   11.60
  16  -4   2   15.60   10.60
  16  -4   2   44.70   15.40
 -16   4  -2   45.60   10.60
  16   4   2   32.00    9.60
  16   4   2   52.89   16.70
  18  -4   2   11.90   10.00
 -18  -4  -2   25.50   10.50
  18   4   2   21.90    8.30
 -18   4  -2   15.70   10.40
  18   4   2    4.60    8.40
  20  -4   2   -3.10   12.60
 -20  -4  -2    0.60    7.50
  20   4   2   15.20   12.50
 -20   4  -2   16.10    9.70
  22  -4   2   29.40   14.50
  22   4   2   17.90   14.40
 -22   4  -2   64.29   13.70
  24   4   2  -17.10   13.90
 -24   4  -2   10.30   10.30
  23  -5  -2   33.60   20.70
 -23  -5   2   23.30   12.00
  23   5  -2   21.00   16.40
 -23   5   2    5.50   10.20
 -21  -5   2   92.89   17.60
  21  -5  -2   80.79   23.20
  21  -5  -2   48.00   15.80
 -21   5   2   71.79   16.40
  21   5  -2   71.59   20.20
  19  -5  -2  186.68   30.20
 -19  -5   2  154.38   23.80
  19  -5  -2  146.59   31.00
 -19   5   2  141.69   22.50
  19   5  -2  138.39   25.00
  17  -5  -2  176.78   31.20
  17  -5  -2  173.38   32.30
 -17  -5   2  260.57   26.60
  17   5  -2  249.58   34.70
 -17   5   2  239.48   25.00
  15  -5  -2   25.90   13.10
  15  -5  -2   68.39   15.80
 -15  -5   2   77.59   16.20
  15   5  -2   79.39   18.10
 -15   5   2   59.19   13.80
  13  -5  -2   38.40   13.10
  13  -5  -2   50.09   14.30
 -13  -5   2   67.39   16.00
  13   5  -2   40.80   12.40
  13   5  -2   64.79   12.20
 -13   5   2   49.10   12.80
 -11  -5   2  360.36   31.70
  11  -5  -2  313.87   31.40
  11  -5  -2  237.48   29.30
  11   5  -2  292.37   26.20
 -11   5   2  262.07   27.40
  11   5  -2  313.17   31.40
   9  -5  -2   34.30   11.70
  -9  -5   2   44.80   12.20
   9  -5  -2   34.60   11.20
   9   5  -2   35.10   10.10
  -9   5   2   49.20   11.70
   9   5  -2   46.30   12.60
   7  -5  -2  590.94   46.20
  -7  -5   2  632.24   48.60
   7  -5  -2  513.25   47.30
   7   5  -2  631.94   47.70
  -7   5   2  556.94   45.10
   7   5  -2  567.64   44.00
   5  -5  -2   19.80    8.70
   5  -5  -2    6.00    7.40
  -5  -5   2   24.00   10.10
  -5   5   2    9.10    6.40
   5   5  -2    7.50    5.80
   5   5  -2   15.20    7.70
  -5   5   2    7.50    6.20
  -3  -5   2  409.76   31.00
   3  -5  -2  401.36   31.30
  -3  -5   2  387.06   36.20
   3  -5  -2  373.96   36.10
   3   5  -2  393.36   32.80
   3   5  -2  419.46   34.40
  -3   5   2  400.26   34.40
  -3   5   2  402.66   31.70
   1  -5  -2  615.24   51.49
  -1  -5   2  693.03   45.80
  -1   5   2  584.04   51.49
   1   5  -2  605.74   47.00
  -1   5   2  609.24   46.70
   1   5  -2  654.13   47.20
  -1  -5  -2  190.68   22.90
   1  -5   2  221.88   20.40
   1  -5   2  230.48   32.80
  -1   5  -2  215.38   19.70
  -1   5  -2  201.88   20.50
   1   5   2  160.38   21.70
   1   5   2  174.08   19.90
  -3  -5  -2 1398.86  100.09
   3  -5   2 1486.35  100.99
   3   5   2 1341.37   96.99
  -3   5  -2 1633.94   93.99
   3   5   2 1361.86   97.49
  -3   5  -2 1299.07   96.09
   5  -5   2   63.99   13.40
  -5  -5  -2   62.59   14.60
   5  -5   2   79.29   16.20
  -5   5  -2   93.49   14.90
  -5   5  -2   60.09    9.70
   5   5   2   48.60   13.10
  -7  -5  -2   73.79   16.10
   7  -5   2   97.59   19.40
   7  -5   2  125.79   21.20
  -7   5  -2   88.59   15.00
   7   5   2   92.49   17.70
   7   5   2   60.99   13.20
   9  -5   2  217.38   24.90
   9  -5   2  206.28   29.20
  -9  -5  -2  245.48   26.00
  -9   5  -2  265.47   24.20
   9   5   2  193.68   28.80
   9   5   2  219.08   23.20
 -11  -5  -2   87.99   16.80
  11  -5   2   74.49   17.60
  11  -5   2   79.29   17.00
  11   5   2   48.40   11.90
  11   5   2   57.79   15.80
 -11   5  -2   57.29   12.70
  13  -5   2  390.76   39.70
  13  -5   2  439.86   44.60
 -13  -5  -2  505.65   40.50
  13   5   2  408.06   37.20
 -13   5  -2  452.35   37.70
  13   5   2  426.66   42.00
  15  -5   2   54.89   13.90
 -15  -5  -2   74.69   14.40
  15  -5   2   65.09   18.60
  15   5   2   62.99   17.70
 -15   5  -2   49.99   13.10
  15   5   2   64.39   13.70
  17  -5   2   41.00   14.40
  17  -5   2   62.69   21.80
 -17  -5  -2   50.59   14.40
 -17   5  -2   54.19   13.80
  17   5   2   70.89   20.80
  19  -5   2  -15.60   12.90
 -19  -5  -2   19.20   12.70
 -19   5  -2   27.40   10.60
  19   5   2   12.40   13.10
  21  -5   2  184.88   36.70
 -21   5  -2  125.79   20.60
  21   5   2  126.89   26.90
 -22  -6   2  -12.10    8.40
  22  -6  -2  -17.80   15.60
 -22   6   2    1.50   11.70
  20  -6  -2   48.80   20.60
  20  -6  -2   25.80   17.10
 -20  -6   2   59.09   17.90
  20   6  -2   45.40   16.90
 -20   6   2   49.70   14.60
 -18  -6   2   24.60   12.10
  18  -6  -2   13.60   17.70
  18  -6  -2    5.10   14.20
  18   6  -2   43.40   17.70
 -18   6   2   25.40   10.10
  16  -6  -2   65.89   21.80
  16  -6  -2  100.59   24.20
 -16  -6   2   85.89   18.40
  16   6  -2  124.19   24.90
 -16   6   2   75.09   15.60
 -14  -6   2   67.99   17.80
  14  -6  -2   53.69   15.90
  14  -6  -2   60.59   19.60
  12  -6  -2  235.58   34.80
 -12  -6   2  259.77   28.60
  12  -6  -2  225.18   33.80
  12   6  -2  215.08   28.70
  12   6  -2  297.97   31.20
 -12   6   2  226.38   26.00
  10  -6  -2  161.38   26.10
 -10  -6   2  174.48   26.60
  10  -6  -2  168.38   28.10
  10   6  -2  166.18   26.30
  10   6  -2  134.79   21.90
 -10   6   2  184.28   25.40
   8  -6  -2   58.69   16.50
  -8  -6   2   61.59   16.30
   8  -6  -2   48.90   17.10
   8   6  -2   71.59   16.10
   8   6  -2   54.59   12.90
  -8   6   2   55.39   13.50
  -6  -6   2  232.28   31.40
   6  -6  -2  185.28   29.20
   6   6  -2  192.58   21.40
   6   6  -2  246.98   30.80
  -6   6   2  217.18   23.60
  -4  -6   2  183.58   27.20
   4  -6  -2  144.89   25.90
  -4   6   2  196.58   25.90
   4   6  -2  203.38   26.10
   4   6  -2  158.08   22.40
   2  -6  -2   35.70   12.70
  -2  -6   2   35.60   12.20
   2   6  -2   40.80   10.80
  -2   6   2   48.10   12.90
  -2   6   2   17.90    9.10
   2   6  -2   40.40   11.20
   0  -6  -2   92.19   19.20
   0  -6   2  136.49   22.70
   0   6   2  105.29   19.70
   0   6  -2   91.49   16.30
   0   6  -2   96.69   17.70
   0   6   2  125.29   19.00
  -2  -6  -2   27.80   12.70
   2  -6   2   24.80   12.10
   2   6   2   38.40   12.80
  -2   6  -2   31.10    9.40
   2   6   2   52.09   12.40
  -2   6  -2   36.30   10.50
   4  -6   2   32.60   12.00
   4  -6   2   24.20   11.90
  -4  -6  -2   41.40   13.50
  -4   6  -2   36.10   10.60
   4   6   2   11.10    8.20
   4   6   2   20.40    9.70
   6  -6   2   26.40   11.40
   6  -6   2    6.90    7.20
  -6  -6  -2    9.20    9.60
   6   6   2   22.40    9.70
   6   6   2   29.80    9.30
  -6   6  -2    9.20    7.90
   8  -6   2   84.59   17.90
   8  -6   2   88.09   19.70
  -8  -6  -2   76.39   17.00
   8   6   2   92.09   17.40
  -8   6  -2   76.09   15.80
   8   6   2  100.69   20.10
  10  -6   2   22.20   11.40
  10  -6   2   17.70   10.90
 -10  -6  -2   41.90   11.30
  10   6   2   56.39   13.40
 -10   6  -2   48.20   11.90
  10   6   2   71.29   17.10
  12  -6   2   51.49   18.70
  12  -6   2   49.80   15.20
 -12  -6  -2   41.70   13.50
  12   6   2   23.60    9.30
 -14  -6  -2    5.90    8.90
  14  -6   2   46.00   19.40
  14  -6   2   13.90   11.00
 -14   6  -2    7.00    8.40
  14   6   2    4.20    8.10
  14   6   2   -4.70    8.50
  16  -6   2   10.50   14.00
 -16  -6  -2   -9.60    8.20
 -16   6  -2    5.00   10.70
  16   6   2   -1.60   12.80
 -18  -6  -2   21.00   12.80
  18  -6   2   30.70   19.70
  18   6   2   33.60   12.40
 -18   6  -2   27.50   11.30
  20  -6   2   77.49   27.10
 -20  -6  -2  101.49   20.90
  19  -7  -2    6.70   12.20
  19   7  -2   11.40   14.90
 -19   7   2  -11.50   18.00
 -17  -7   2   43.40   16.40
  17  -7  -2   36.10   13.10
 -17   7   2   43.90   14.70
  17   7  -2   11.30   13.10
  15  -7  -2   42.60   19.70
 -15  -7   2   48.50   14.40
 -15   7   2   37.50   14.00
  15   7  -2   32.00   12.90
 -13  -7   2    5.60   10.00
  13  -7  -2   20.80   13.40
  13   7  -2   33.30   15.60
 -13   7   2   55.29   15.40
 -11  -7   2   59.19   16.80
  11  -7  -2   53.59   19.00
  11   7  -2   49.00   16.20
 -11   7   2   85.79   18.30
  -9  -7   2   17.00   10.40
  -9   7   2   22.30   11.90
   9   7  -2   12.80   11.90
   9   7  -2   17.40    8.30
  -7  -7   2  124.69   28.00
   7  -7  -2   78.89   20.40
  -7   7   2   86.79   19.40
   7   7  -2   86.69   17.80
   7   7  -2   61.19   13.80
  -5  -7   2   96.09   22.30
   5  -7  -2   87.89   21.40
   5   7  -2   72.59   17.10
   5   7  -2   70.39   14.80
  -5   7   2   77.39   17.40
   3  -7  -2   28.40   15.90
  -3  -7   2   39.20   14.20
  -3   7   2   52.89   13.50
   3   7  -2   43.40   13.70
   3   7  -2   37.50   11.80
  -1  -7   2  138.39   23.40
   1  -7  -2  127.99   25.80
  -1   7   2  100.09   19.90
   1   7  -2  112.59   20.40
   1   7  -2  105.39   20.00
   1  -7   2  184.28   29.30
  -1  -7  -2  190.98   30.90
   1   7   2  227.68   29.70
  -1   7  -2  217.38   28.50
   1   7   2  207.78   28.70
   3  -7   2   18.80   11.20
  -3  -7  -2    3.20   12.10
   3   7   2   22.90   11.70
  -3   7  -2    4.00    8.50
   3   7   2    7.80    7.40
   5  -7   2   69.99   17.80
  -5  -7  -2   65.49   18.20
   5   7   2   72.39   16.10
   5   7   2   63.69   17.60
  -5   7  -2  123.09   20.80
   7  -7   2  117.09   23.10
  -7  -7  -2   90.99   24.00
   7   7   2  145.79   23.80
   7   7   2  123.69   23.00
  -7   7  -2  121.29   21.30
  -9  -7  -2   35.80   14.60
   9   7   2   37.70   13.10
   9   7   2   42.80   16.40
  -9   7  -2   47.30   13.60
 -11  -7  -2  133.09   25.90
  11  -7   2   84.59   19.90
  11   7   2  108.89   25.20
  13  -7   2  108.39   24.10
 -13  -7  -2  121.29   23.70
  13   7   2   93.69   22.10
 -13   7  -2  149.69   22.10
 -15  -7  -2   16.70   14.30
  15  -7   2   17.50   20.70
  15   7   2   44.00   19.90
 -15   7  -2   50.09   13.70
 -17  -7  -2  172.78   27.40
  17  -7   2   98.59   29.30
 -17   7  -2   97.19   23.00
  17   7   2  108.09   28.40
  14  -8  -2   18.30   16.00
  14   8  -2   22.60   20.60
 -12  -8   2  189.48   30.30
  12  -8  -2  207.58   35.40
  12   8  -2  200.38   34.00
 -12   8   2  167.78   28.80
  10  -8  -2   -2.10   11.90
 -10  -8   2   13.90   13.90
  10   8  -2    7.60   13.10
 -10   8   2   25.30   13.50
   8  -8  -2  117.29   25.60
  -8  -8   2  105.69   24.10
   8   8  -2  108.89   23.30
  -8   8   2  117.09   24.20
  -6  -8   2   45.50   16.20
   6  -8  -2   26.70   13.90
  -6   8   2   58.09   17.10
   6   8  -2   41.60   16.40
   6   8  -2   68.69   15.00
   4  -8  -2  146.19   28.50
  -4  -8   2  115.99   23.90
  -4   8   2  123.19   24.40
   4   8  -2  120.89   20.40
   2  -8  -2   11.70   13.00
  -2  -8   2   23.10   13.40
  -2   8   2    5.00    9.30
   2   8  -2   19.00   10.60
   0  -8   2   78.09   20.50
   0  -8  -2   74.79   21.20
   0   8   2   63.09   17.50
   0   8  -2   65.29   15.60
  -2  -8  -2  162.38   31.20
   2  -8   2  168.98   29.30
  -2   8  -2  179.98   28.90
   2   8   2  156.38   26.70
  -4  -8  -2   42.40   18.10
   4  -8   2   51.09   19.60
   4   8   2   65.99   17.10
   4   8   2   82.59   17.40
  -4   8  -2   85.99   17.80
  -6  -8  -2  116.19   24.40
   6  -8   2  112.19   25.40
  -6   8  -2  182.48   26.00
   6   8   2  133.79   26.10
   6   8   2  128.49   24.40
   8  -8   2   51.79   17.10
  -8  -8  -2   74.59   19.80
  -8   8  -2   65.09   17.60
   8   8   2   68.09   22.00
   8   8   2   49.70   13.30
  10  -8   2  180.78   31.40
 -10  -8  -2  254.17   36.80
  10   8   2  237.28   37.50
 -10   8  -2  214.28   30.60
  12  -8   2  132.29   26.90
 -12  -8  -2  144.29   25.80
  12   8   2  107.29   25.10
  -7  -9   2  167.38   31.90
   7  -9  -2  109.09   28.50
  -7   9   2  149.09   26.90
  -3  -9   2   29.80   28.10
   3   9  -2  -20.40   11.00
  -3   9   2   12.00   11.70
  -1  -9   2  138.29   32.50
   1  -9  -2  114.59   31.30
   1   9  -2  159.88   27.00
  -1   9   2  156.08   27.10
   1  -9   2  194.38   39.00
   1   9   2  169.68   30.10
  -1   9  -2  249.38   33.60
   3  -9   2   22.50   25.50
  -3  -9  -2   42.70   32.90
   3   9   2   10.30   12.50
  -3   9  -2   21.90   14.80
  -5  -9  -2   38.10   17.30
   5   9   2   24.50   12.00
  28   0  -3   -6.50   14.70
  26   0  -3  153.98   23.70
 -24   0   3   53.19   16.80
  24   0  -3   63.19   15.20
  22   0  -3  261.77   25.30
 -22   0   3  186.78   30.10
 -22   0   3  263.67   22.80
  20   0  -3  129.69   19.20
 -20   0   3  124.09   14.00
 -20   0   3  128.79   21.20
  20   0  -3  145.49   16.90
 -18   0   3  272.77   28.30
 -18   0   3  282.37   22.40
  18   0  -3  276.97   24.70
  16   0  -3  271.97   22.10
  16   0  -3  222.68   20.80
 -16   0   3  221.58   23.50
  14   0  -3    9.90    4.60
 -14   0   3   21.00    8.20
  14   0  -3    8.40    4.80
  14   0  -3   13.30    4.50
 -14   0   3    8.80    3.80
 -12   0   3 1969.90  113.79
  12   0  -3 1603.34  113.59
  12   0  -3 2005.40  116.59
  12   0  -3 1780.02  115.59
 -12   0   3 1842.12  118.19
  12   0  -3 1706.83  114.59
  10   0  -3 4235.38  269.37
  10   0  -3 4370.56  269.37
 -10   0   3 4734.33  267.67
  10   0  -3 4845.72  270.27
  10   0  -3 4125.99  270.57
  10   0  -3 3854.31  267.57
 -10   0   3 4360.16  271.37
  10   0  -3 4331.87  268.77
   8   0  -3   -1.90    1.80
  -8   0   3   -0.90    1.20
   8   0  -3    0.30    1.30
  -8   0   3    1.70    2.70
   8   0  -3   -1.20    1.90
   6   0  -3  681.63   41.60
  -6   0   3  704.03   42.90
  -6   0   3  659.73   40.10
   6   0  -3  627.14   42.30
   6   0  -3  597.84   40.30
   6   0  -3  616.94   41.30
  -6   0   3  601.34   41.40
  -4   0   3 2947.71  170.18
   4   0  -3 2707.33  169.08
   4   0  -3 2872.41  169.18
   4   0  -3 2572.24  168.18
  -4   0   3 2650.33  169.18
  -4   0   3 2653.23  168.18
   4   0  -3 2871.91  170.08
  -2   0   3   28.80    4.30
   2   0  -3   29.70    2.70
  -2   0   3   29.10    3.60
   2   0  -3   30.00    2.80
   2   0  -3   30.10    3.60
   2   0  -3   23.80    4.00
   2   0  -3   32.80    3.10
  -2   0   3   26.20    2.70
   0   0  -3 2968.30  195.38
   0   0  -3 3200.98  196.88
   0   0   3 3110.89  196.68
   0   0   3 3427.76  195.88
   0   0   3 3157.58  195.38
   0   0  -3 3293.47  195.78
  -2   0  -3  479.55   30.60
   2   0   3  431.26   30.30
  -2   0  -3  425.86   28.40
  -2   0  -3  451.35   27.30
  -2   0  -3  454.15   28.80
   2   0   3  436.26   28.40
   2   0   3  448.46   28.70
   2   0   3  405.26   27.50
   4   0   3  239.88   16.50
  -4   0  -3  275.87   18.10
   4   0   3  255.27   17.50
  -4   0  -3  239.78   17.40
   4   0   3  241.08   17.30
   4   0   3  255.27   20.20
   6   0   3  712.33   48.80
   6   0   3  770.82   50.89
  -6   0  -3  735.63   47.40
   6   0   3  696.83   45.90
   6   0   3  677.93   46.50
   6   0   3  711.13   46.70
  -6   0  -3  757.32   47.00
   8   0   3 1482.85   99.49
   8   0   3 1517.25   99.99
   8   0   3 1479.55   94.39
   8   0   3 1427.46   94.99
  -8   0  -3 1543.75   96.09
  -8   0  -3 1574.94   95.49
  10   0   3   44.00    7.60
 -10   0  -3   32.00    6.90
  10   0   3   52.69    7.70
  10   0   3   44.70   11.10
  10   0   3   45.80    6.60
 -12   0  -3  551.14   39.60
  12   0   3  545.65   45.20
 -12   0  -3  578.64   40.60
  12   0   3  569.64   39.50
  14   0   3  251.77   20.90
  14   0   3  245.88   27.00
 -14   0  -3  252.97   21.20
 -14   0  -3  215.58   21.20
 -16   0  -3    1.70    4.80
 -16   0  -3    3.10    6.60
  16   0   3    7.20    8.10
  16   0   3    1.80    3.30
  18   0   3  150.18   27.50
  18   0   3  188.98   19.90
 -18   0  -3  121.29   17.60
 -18   0  -3  159.78   17.10
  20   0   3  110.59   25.40
 -20   0  -3  189.88   19.50
 -22   0  -3    7.90    8.90
  22   0   3   18.20   15.70
  24   0   3   -6.00   11.70
  26   0   3   48.20   21.00
  29  -1  -3    4.60   16.40
  27  -1  -3    6.90   16.80
  27  -1  -3   20.60   11.00
  27   1  -3   40.10   13.60
  25  -1  -3   39.60   13.50
  23  -1  -3  141.89   22.40
 -23  -1   3  137.69   24.10
 -23   1   3  178.68   18.10
 -23   1   3  152.18   26.90
  23   1  -3  174.18   19.80
  21  -1  -3   59.79   12.90
 -21  -1   3   38.70   12.30
  21   1  -3   55.39   12.00
 -21   1   3   46.50   13.70
  21   1  -3   31.20   10.50
 -21   1   3   59.99   11.60
  19  -1  -3  100.79   16.90
 -19  -1   3   72.39   15.80
  19   1  -3   92.49   14.90
 -19   1   3   75.49   16.30
  19   1  -3   82.49   15.20
 -19   1   3   78.39   11.50
  17  -1  -3  557.14   43.10
 -17  -1   3  527.55   44.20
  17  -1  -3  534.35   39.00
 -17   1   3  666.13   41.00
  17   1  -3  547.15   43.80
 -17   1   3  560.74   45.90
 -15  -1   3  263.57   23.60
  15  -1  -3  259.97   22.10
 -15  -1   3  233.28   18.60
 -15  -1   3  243.78   20.80
  15  -1  -3  229.78   18.30
 -15   1   3  257.97   19.70
  15   1  -3  211.98   22.10
 -15   1   3  222.88   23.50
 -13  -1   3  122.69   15.70
 -13  -1   3  108.39   11.40
 -13  -1   3  118.29   10.10
  13  -1  -3  104.39    9.20
  13  -1  -3  128.59   13.10
  13  -1  -3  113.19    9.90
  13   1  -3  101.79    9.40
 -13   1   3  133.99   17.30
 -13   1   3  106.29   10.40
  13   1  -3  104.19   14.50
  11  -1  -3  169.18   13.10
 -11  -1   3  208.98   16.00
 -11  -1   3  199.28   17.30
  11  -1  -3  159.38   13.20
  11  -1  -3  196.98   16.80
  11  -1  -3  170.28   15.10
  11   1  -3  174.68   13.20
  11   1  -3  175.28   16.00
  11   1  -3  182.58   17.30
 -11   1   3  189.68   15.00
 -11   1   3  191.88   18.10
  11   1  -3  195.78   17.80
   9  -1  -3 1405.56   92.59
   9  -1  -3 1605.24   92.79
  -9  -1   3 1472.95   92.09
   9  -1  -3 1368.76   88.59
   9  -1  -3 1461.15   88.69
  -9  -1   3 1573.64   91.59
   9   1  -3 1387.76   88.59
   9   1  -3 1433.76   92.69
  -9   1   3 1513.25   93.59
  -9   1   3 1376.76   90.49
   9   1  -3 1415.96   91.69
   9   1  -3 1348.97   91.49
   9   1  -3 1263.77   90.89
   7  -1  -3 1215.78   78.69
   7  -1  -3 1307.67   82.29
  -7  -1   3 1384.16   81.49
  -7  -1   3 1279.17   81.59
   7   1  -3 1289.17   78.79
  -7   1   3 1333.47   82.79
   7   1  -3 1209.18   81.29
  -7   1   3 1234.88   80.69
   7   1  -3 1368.26   79.29
  -7   1   3 1179.48   79.09
   7   1  -3 1272.17   82.49
  -5  -1   3  824.42   50.59
  -5  -1   3  786.82   50.59
   5  -1  -3  796.52   50.89
   5  -1  -3  812.42   48.40
   5  -1  -3  787.72   51.29
   5  -1  -3  722.23   50.19
  -5  -1   3  703.33   50.99
  -5   1   3  819.52   51.19
   5   1  -3  722.23   50.29
  -5   1   3  812.42   48.70
   5   1  -3  803.82   48.70
  -5   1   3  749.73   50.19
   5   1  -3  768.52   51.29
   5   1  -3  813.12   50.69
  -3  -1   3 6775.32  425.96
   3  -1  -3 6819.12  425.56
   3  -1  -3 7053.89  426.36
   3  -1  -3 7391.26  425.56
  -3  -1   3 6750.92  424.16
  -3  -1   3 7508.15  426.06
  -3   1   3 6793.72  425.66
   3   1  -3 7070.29  425.86
   3   1  -3 6414.46  425.46
   1  -1  -3 1909.31  111.49
  -1  -1   3 1687.43  111.59
   1  -1  -3 1850.41  111.09
  -1  -1   3 1761.32  111.79
  -1  -1   3 1719.43  110.99
   1  -1  -3 1850.81  111.89
   1  -1  -3 1720.43  112.39
  -1  -1   3 1913.91  112.99
   1   1  -3 1847.82  111.79
   1   1  -3 1747.03  112.69
   1   1  -3 1773.42  110.89
  -1   1   3 1856.31  111.29
  -1   1   3 1686.13  112.19
  -1   1   3 1817.62  111.99
  -1   1   3 1850.41  110.99
   1  -1   3   53.39    7.80
   1  -1   3   40.60    5.00
  -1  -1  -3   41.70    5.40
  -1  -1  -3   41.10    5.50
  -1  -1  -3   44.50    4.40
   1  -1   3   36.00    4.50
  -1  -1  -3   46.90    6.00
   1  -1   3   42.80    4.50
   1   1   3   36.70    4.70
   1   1   3   37.90    5.30
  -1   1  -3   31.20    4.60
  -1   1  -3   31.00    4.40
  -1   1  -3   38.10    6.50
  -1   1  -3   39.00    4.80
   1   1   3   35.80    5.50
   1   1   3   40.80    5.30
   5  -1   3 1227.18   87.69
   5  -1   3 1381.76   90.29
   5  -1   3 1424.56   92.19
   5  -1   3 1360.26   87.79
  -5  -1  -3 1408.16   87.79
  -5  -1  -3 1344.37   88.99
   5  -1   3 1356.26   86.79
   5   1   3 1404.26   87.79
   5   1   3 1394.66   89.39
   5   1   3 1423.16   88.69
  -5   1  -3 1458.85   87.19
  -5   1  -3 1419.86   87.99
   5   1   3 1547.75   88.59
   5   1   3 1359.66   88.09
   7  -1   3 1607.34  100.09
   7  -1   3 1559.74   98.59
  -7  -1  -3 1630.14  100.79
   7  -1   3 1597.64  105.19
  -7  -1  -3 1592.44  101.59
   7   1   3 1481.95  100.39
   7   1   3 1526.05   99.39
  -7   1  -3 1678.53  100.29
   7   1   3 1528.65  100.59
  -7   1  -3 1595.64   99.19
   9  -1   3  969.40   63.99
   9  -1   3  971.50   62.59
   9  -1   3  941.21   62.09
  -9  -1  -3  975.90   65.49
  -9  -1  -3 1073.69   63.59
   9   1   3  942.71   66.79
   9   1   3  929.11   64.69
  11  -1   3 1104.19   82.89
  11  -1   3 1166.58   74.79
  11  -1   3 1198.58   76.09
 -11  -1  -3 1043.40   76.09
 -11  -1  -3 1117.59   78.19
 -11  -1  -3 1320.77   76.49
  11  -1   3 1238.08   77.39
  11   1   3 1183.08   80.89
 -11   1  -3 1196.98   76.69
 -11   1  -3 1112.89   75.69
 -13  -1  -3 1708.53  120.49
  13  -1   3 2007.00  130.49
 -13  -1  -3 1794.42  122.79
  13  -1   3 1991.10  122.09
  13   1   3 1887.51  126.69
 -13   1  -3 2017.40  121.49
 -13   1  -3 1831.42  120.19
  15  -1   3   42.10    9.70
  15  -1   3   37.30   13.20
 -15  -1  -3   43.80   10.20
 -15   1  -3   53.19   10.60
  15   1   3   37.50   13.10
 -15   1  -3   53.89    9.80
  17  -1   3  379.46   39.50
 -17  -1  -3  393.76   34.30
  17  -1   3  372.16   32.30
  17   1   3  382.86   37.80
  17   1   3  438.26   32.30
 -17   1  -3  400.56   31.90
  19  -1   3  278.17   41.30
  19   1   3  317.87   27.00
 -19   1  -3  294.87   26.80
  19   1   3  301.87   32.90
  21  -1   3  103.89   22.90
  21   1   3   66.39   16.80
 -21   1  -3  132.49   19.30
  21   1   3   88.89   15.60
  23  -1   3   17.00   14.70
 -23   1  -3   42.50   12.30
  23   1   3   25.00    9.30
  25  -1   3  -21.60   17.10
 -25   1  -3   32.70   12.80
  28  -2  -3   52.19   19.90
  28   2  -3   16.60   10.30
  26  -2  -3   33.80   13.10
  26  -2  -3   53.89   23.00
  26   2  -3   38.60   13.10
  24  -2  -3   90.59   18.70
 -24   2   3  110.59   16.40
  24   2  -3  117.19   22.30
  24   2  -3   79.69   17.50
  22  -2  -3  357.86   35.30
 -22  -2   3  384.46   37.70
  22   2  -3  349.87   35.60
 -22   2   3  401.16   31.50
  20  -2  -3   25.40    9.90
 -20  -2   3   19.00    7.80
 -20  -2   3   -8.70    8.60
 -20   2   3   17.00   10.40
  20   2  -3    9.70    8.30
 -20   2   3   18.00    6.70
 -18  -2   3  124.59   18.90
 -18  -2   3  136.29   16.20
  18  -2  -3  137.79   20.90
 -18   2   3  153.08   14.90
 -18   2   3  103.79   20.00
  18   2  -3  118.29   19.60
  18   2  -3  124.09   13.30
  16  -2  -3 1245.38   92.29
 -16  -2   3 1295.57   90.99
  16   2  -3 1422.26   87.99
 -16   2   3 1347.17   94.89
  16   2  -3 1303.07   93.49
 -16   2   3 1484.75   89.59
 -14  -2   3  815.22   60.49
 -14  -2   3  938.41   60.99
  14  -2  -3  792.42   61.59
  14   2  -3  887.81   63.49
  14   2  -3  903.41   57.99
 -14   2   3  915.71   64.39
 -14   2   3  876.91   59.29
 -12  -2   3  952.60   60.19
  12  -2  -3  817.32   60.99
 -12  -2   3  870.61   59.39
  12   2  -3  925.51   57.29
 -12   2   3  821.22   61.89
  12   2  -3  870.21   55.99
  12   2  -3  834.92   61.79
  10  -2  -3  253.57   23.30
 -10  -2   3  296.67   23.00
 -10  -2   3  285.27   21.80
  10   2  -3  272.27   19.20
 -10   2   3  306.57   22.40
 -10   2   3  271.77   24.00
  10   2  -3  282.57   20.20
  10   2  -3  256.57   24.00
  10   2  -3  266.37   21.30
   8  -2  -3   11.20    5.10
  -8  -2   3    6.10    4.80
   8  -2  -3   12.30    4.90
   8  -2  -3    9.30    4.10
  -8  -2   3    4.90    3.10
   8   2  -3    7.10    2.80
  -8   2   3    6.60    4.00
   8   2  -3    4.60    5.50
  -8   2   3    8.40    4.10
   8   2  -3    4.70    2.70
  -6  -2   3  193.08   15.70
  -6  -2   3  190.28   12.90
   6  -2  -3  169.98   11.40
   6  -2  -3  158.48   15.60
  -6  -2   3  182.68   13.80
   6  -2  -3  149.49   14.10
  -6   2   3  166.38   15.30
   6   2  -3  165.08   13.70
  -6   2   3  178.28   11.20
  -6   2   3  165.88   14.80
   6   2  -3  138.99   14.50
   6   2  -3  172.08   13.20
   6   2  -3  176.48   15.90
  -6   2   3  143.19   14.40
   4  -2  -3 2076.59  137.69
  -4  -2   3 2017.10  137.89
   4  -2  -3 2191.48  135.39
  -4  -2   3 2133.49  134.69
   4  -2  -3 2072.39  136.39
  -4  -2   3 2271.97  135.49
   4  -2  -3 2217.68  133.99
  -4  -2   3 2145.19  136.89
   4   2  -3 2327.87  137.69
  -4   2   3 2331.97  133.79
   4   2  -3 2091.49  135.49
  -4   2   3 2230.88  135.69
   4   2  -3 2115.79  134.79
  -4   2   3 2060.09  136.39
  -4   2   3 2228.78  137.59
  -2  -2   3 1138.89   72.69
  -2  -2   3 1039.70   70.69
   2  -2  -3 1155.88   70.09
  -2  -2   3 1056.69   71.79
   2  -2  -3 1141.29   70.59
  -2  -2   3 1194.18   72.09
   2  -2  -3 1085.99   73.59
  -2   2   3 1192.88   70.39
  -2   2   3 1163.48   74.39
   2   2  -3 1130.59   70.89
  -2   2   3 1198.08   70.29
   2   2  -3  980.70   71.99
   2   2  -3 1107.49   71.99
  -2   2   3 1045.90   72.89
   2   2  -3 1072.89   71.59
   0  -2   3   59.09    7.50
   0  -2   3   64.39    9.10
   0  -2   3   43.10    6.70
   0  -2  -3   55.19    9.40
   0  -2   3   65.49    9.20
   0  -2  -3   56.89    7.50
   0  -2  -3   52.69    4.50
   0   2   3   58.29    7.20
   0   2  -3   60.39    7.60
   0   2   3   55.79    4.50
   0   2   3   56.69    8.70
   0   2  -3   62.59    8.70
   0   2  -3   65.89    7.90
   0   2   3   50.79    7.80
   0   2  -3   43.10    7.40
   2  -2   3  429.46   31.20
   2  -2   3  375.96   29.20
   2  -2   3  370.36   28.30
   2  -2   3  394.06   27.50
  -2  -2  -3  450.95   28.90
  -2  -2  -3  469.65   29.60
   2   2   3  426.76   28.70
   2   2   3  353.66   29.30
  -2   2  -3  430.06   27.40
  -2   2  -3  345.77   28.60
   2   2   3  447.06   29.40
  -2   2  -3  411.16   28.40
   4  -2   3  462.25   34.00
  -4  -2  -3  502.55   35.10
   4  -2   3  475.85   37.00
  -4  -2  -3  525.95   35.30
   4  -2   3  464.85   32.20
   4  -2   3  465.45   34.60
  -4   2  -3  554.44   32.20
   4   2   3  500.45   34.30
   4   2   3  485.05   31.20
  -4   2  -3  507.15   34.10
   4   2   3  498.45   31.70
   4   2   3  456.65   34.00
  -4   2  -3  520.85   34.50
   4   2   3  411.36   34.30
   6  -2   3 3451.15  238.08
   6  -2   3 3836.12  242.58
  -6  -2  -3 3602.64  238.88
   6  -2   3 3718.23  235.38
  -6  -2  -3 4008.80  238.68
  -6   2  -3 3970.50  239.18
   6   2   3 3861.01  236.78
   6   2   3 3665.83  235.58
  -6   2  -3 4191.08  235.38
   6   2   3 3928.81  238.08
  -6   2  -3 3862.61  237.68
   8  -2   3  423.16   30.40
   8  -2   3  428.06   33.60
   8  -2   3  450.55   37.80
  -8  -2  -3  521.55   34.10
  -8  -2  -3  416.26   34.50
  -8   2  -3  506.95   30.90
   8   2   3  461.05   33.30
  -8   2  -3  499.15   32.90
   8   2   3  422.96   31.60
  -8   2  -3  482.25   33.30
   8   2   3  450.75   33.30
 -10  -2  -3   80.59   12.70
  10  -2   3   61.59    6.40
 -10  -2  -3   83.39   11.30
  10  -2   3   36.40   12.60
  10  -2   3   59.79   10.10
  10   2   3   64.29    9.40
  10   2   3   71.79   10.60
 -10   2  -3   91.89   11.50
 -10   2  -3   64.99    7.90
  10   2   3   79.69   12.40
 -12  -2  -3   78.49   13.80
 -12  -2  -3   84.39   10.20
  12  -2   3   73.29   18.20
  12   2   3   95.59   14.80
 -12   2  -3   76.59   11.60
  12   2   3   77.79   12.50
 -12   2  -3   71.89    9.90
 -14  -2  -3  184.78   16.90
  14  -2   3  165.98   27.90
  14  -2   3  138.49   17.00
 -14  -2  -3  160.98   21.10
 -14   2  -3  169.78   16.80
  14   2   3  202.28   20.40
  14   2   3  169.98   17.40
 -16  -2  -3  238.18   23.90
  16  -2   3  212.28   22.40
  16  -2   3  252.57   36.70
  16   2   3  214.48   21.60
 -16   2  -3  236.28   21.40
  16   2   3  231.58   24.70
  18  -2   3  146.49   27.80
  18  -2   3  109.89   18.50
  18   2   3   94.59   19.90
  18   2   3  108.69   16.80
 -18   2  -3  118.29   17.60
  20  -2   3  130.09   34.10
  20   2   3  124.79   18.60
 -20   2  -3  133.29   19.10
  22  -2   3    4.60   13.20
 -22   2  -3   41.10   11.70
  22   2   3   34.10    9.50
  22   2   3   24.40   10.40
  24  -2   3   64.29   19.80
 -24   2  -3   61.49   15.80
  26  -2   3   13.90   24.60
 -26   2  -3   41.20   12.70
  27  -3  -3    5.90   18.10
  27   3  -3   16.10   11.40
  25  -3  -3   96.49   21.20
  25  -3  -3  102.39   26.60
  25   3  -3   94.09   21.60
 -25   3   3  167.08   21.10
 -23  -3   3   53.09   20.80
  23  -3  -3   24.70   10.90
  23  -3  -3   57.29   18.60
 -23   3   3   42.30   10.90
  23   3  -3   42.30   14.50
  21  -3  -3  166.48   26.00
 -21  -3   3  188.48   21.70
 -21   3   3  180.78   19.60
  19  -3  -3  194.68   26.20
 -19  -3   3  277.57   25.80
 -19   3   3  305.97   25.10
  19   3  -3  260.17   33.80
  17  -3  -3  415.16   37.80
 -17  -3   3  460.35   36.10
 -17  -3   3  408.56   34.70
 -17   3   3  431.96   34.30
  17   3  -3  413.66   38.60
  17   3  -3  434.96   32.80
 -17   3   3  425.96   39.60
 -15  -3   3  484.85   36.80
  15  -3  -3  410.06   37.90
 -15   3   3  479.35   39.80
  15   3  -3  413.96   38.80
 -15   3   3  463.95   35.60
  15   3  -3  446.06   33.50
 -13  -3   3  295.87   24.30
  13  -3  -3  258.57   26.70
 -13  -3   3  349.07   27.10
 -13   3   3  327.27   25.80
 -13   3   3  274.97   27.20
  13   3  -3  268.57   22.90
  13   3  -3  300.67   28.70
 -11  -3   3  203.28   19.20
  11  -3  -3  186.38   20.30
 -11  -3   3  209.98   17.20
  11   3  -3  161.18   15.90
  11   3  -3  184.78   16.70
  11   3  -3  185.38   20.50
  11   3  -3  198.38   15.20
 -11   3   3  213.98   18.90
 -11   3   3  215.88   20.40
  -9  -3   3   25.10    5.50
  -9  -3   3   34.30    6.30
  -9  -3   3   27.20    7.60
   9  -3  -3   26.90    8.30
  -9   3   3   44.80    8.80
   9   3  -3   15.00    5.20
   9   3  -3   26.70    8.20
   9   3  -3   43.70    7.30
  -7  -3   3   18.60    5.20
  -7  -3   3   27.10    5.10
  -7   3   3    9.70    4.70
   7   3  -3   18.80    5.10
  -7   3   3   15.10    2.80
  -7   3   3   20.20    2.70
   7   3  -3   17.60    4.30
   5  -3  -3  568.74   40.60
  -5  -3   3  634.74   40.10
   5  -3  -3  554.34   43.80
  -5  -3   3  619.14   43.70
  -5  -3   3  586.74   40.30
   5   3  -3  594.44   40.20
   5   3  -3  611.44   43.40
   5   3  -3  547.95   40.40
  -5   3   3  594.94   42.50
  -5   3   3  589.44   41.00
  -5   3   3  611.34   38.40
  -3  -3   3 3434.66  200.98
   3  -3  -3 3344.57  199.98
  -3  -3   3 3083.19  203.18
   3  -3  -3 3273.67  199.48
  -3  -3   3 3012.70  200.48
   3  -3  -3 2957.20  203.88
   3   3  -3 3093.49  200.48
  -3   3   3 3186.98  202.58
  -3   3   3 3421.36  199.98
  -3   3   3 3292.07  199.38
   3   3  -3 3228.88  200.88
   3   3  -3 3298.67  202.68
   1  -3  -3 1921.31  121.89
   1  -3  -3 1948.01  119.29
  -1  -3   3 1751.62  122.29
  -1  -3   3 1895.71  124.69
  -1  -3   3 1798.32  122.09
   1  -3  -3 1868.11  125.49
  -1  -3   3 2070.89  123.59
   1  -3  -3 2057.89  120.29
  -1   3   3 1882.51  123.59
   1   3  -3 1973.60  123.09
   1   3  -3 1941.41  122.39
   1   3  -3 2062.19  123.19
  -1   3   3 1880.61  121.29
   1  -3   3  442.76   33.30
  -1  -3  -3  396.86   33.50
  -1  -3  -3  446.96   31.90
   1  -3   3  405.36   33.00
  -1   3  -3  449.86   33.10
   1   3   3  428.26   31.10
  -1   3  -3  448.66   31.70
   1   3   3  477.75   33.00
  -1   3  -3  482.35   31.20
  -1   3  -3  363.56   32.40
   3  -3   3  116.89   16.30
  -3  -3  -3  125.09   12.70
   3  -3   3  102.59   14.80
   3  -3   3  106.59   10.30
  -3  -3  -3   86.69   13.90
  -3   3  -3  123.69   10.50
  -3   3  -3  126.49   12.30
   3   3   3  127.89   12.80
  -3   3  -3  110.69   16.10
   5  -3   3  268.67   20.80
  -5  -3  -3  319.67   24.90
   5  -3   3  293.87   26.90
   5  -3   3  241.18   23.80
  -5  -3  -3  311.77   25.30
   5   3   3  271.27   23.60
  -5   3  -3  309.87   23.70
  -5   3  -3  317.07   20.60
   7  -3   3  189.88   15.50
  -7  -3  -3  208.88   20.30
   7  -3   3  185.88   19.60
  -7  -3  -3  202.18   19.70
   7  -3   3  188.58   21.60
  -7   3  -3  248.18   15.60
   7   3   3  216.58   14.60
  -7   3  -3  232.98   19.10
   7   3   3  209.88   15.00
   7   3   3  195.18   18.60
  -9  -3  -3  137.99   18.10
  -9  -3  -3  140.09   15.20
   9  -3   3  120.99   20.40
   9   3   3  119.99   11.60
  -9   3  -3  115.39   13.60
  -9   3  -3  142.59   10.60
   9   3   3  123.69   13.90
  11  -3   3  107.59   20.70
 -11  -3  -3  128.09   14.60
 -11  -3  -3  124.89   18.20
  11  -3   3  148.29   19.60
  11   3   3  114.99   16.10
  11   3   3  129.79   13.20
 -11   3  -3  130.79   14.40
  13  -3   3 1184.38   91.99
 -13  -3  -3 1143.99   86.39
 -13  -3  -3 1365.56   84.79
 -13   3  -3 1223.08   83.49
 -15  -3  -3  154.28   22.20
  15  -3   3  123.79   24.30
  15  -3   3  118.29   18.60
 -15  -3  -3  160.38   17.20
 -15   3  -3  185.08   18.20
  15   3   3  132.39   18.40
  17  -3   3  203.58   35.20
  17  -3   3  238.78   26.10
 -17  -3  -3  314.27   26.30
 -17   3  -3  283.77   25.60
  17   3   3  259.47   25.40
 -19  -3  -3   -3.10    7.80
  19   3   3    7.10    6.40
  19   3   3   -6.80    6.40
 -19   3  -3    1.90    6.10
  21  -3   3   -3.90   11.40
  21   3   3   26.20   10.60
 -21   3  -3    3.20    8.40
  23  -3   3   95.19   27.50
  23   3   3   58.69   20.20
 -23   3  -3   94.39   16.30
  25  -3   3   19.70   18.40
 -25   3  -3   12.20   13.20
  26  -4  -3   12.00   18.50
  26   4  -3  -11.20   12.20
 -26   4   3    4.80   11.10
  24  -4  -3  351.26   54.69
  24  -4  -3  365.26   38.70
 -24  -4   3  387.66   37.70
 -24   4   3  421.46   35.60
  24   4  -3  308.17   46.30
 -22  -4   3   47.20   12.50
  22  -4  -3   49.30   19.10
  22   4  -3   45.40   15.50
 -22   4   3   23.30   10.80
  20  -4  -3  123.59   26.40
  20  -4  -3   93.09   20.80
 -20  -4   3   72.99   15.20
  20   4  -3   50.99   17.50
 -20   4   3  110.69   17.00
 -18  -4   3   52.99   13.30
  18  -4  -3   32.80   10.90
  18   4  -3   25.20   12.30
 -18   4   3   25.40    9.70
 -16  -4   3  216.28   22.80
  16  -4  -3  168.68   26.50
 -16   4   3  223.38   22.30
  16   4  -3  196.58   29.00
  14  -4  -3  421.86   40.20
 -14  -4   3  497.95   39.90
  14   4  -3  460.55   35.60
  14   4  -3  437.76   40.50
 -14   4   3  520.05   38.60
 -12  -4   3  406.36   32.50
  12  -4  -3  296.87   31.30
  12   4  -3  323.77   34.60
 -12   4   3  358.66   30.20
  12   4  -3  350.06   32.50
  10  -4  -3 1188.18   88.59
 -10  -4   3 1379.26   82.49
  10   4  -3 1226.78   83.39
 -10   4   3 1205.08   88.99
   8  -4  -3  878.91   67.99
  -8  -4   3  918.31   60.69
  -8  -4   3  993.30   67.59
   8   4  -3  942.71   67.69
  -8   4   3  976.00   66.19
   8   4  -3  872.31   63.29
  -8   4   3  973.60   59.29
   6  -4  -3  538.35   47.90
  -6  -4   3  686.83   49.10
  -6  -4   3  656.43   42.50
  -6   4   3  660.73   47.30
   6   4  -3  603.54   44.90
   6   4  -3  586.54   47.20
   6   4  -3  635.74   45.10
  -6   4   3  666.33   42.80
  -4  -4   3  336.77   29.80
   4  -4  -3  323.67   25.30
  -4  -4   3  329.47   25.30
   4  -4  -3  329.27   30.30
   4  -4  -3  348.07   27.30
  -4   4   3  337.27   24.80
  -4   4   3  352.76   28.70
   4   4  -3  364.96   27.60
   4   4  -3  363.36   29.20
  -4   4   3  334.57   26.00
   4   4  -3  335.77   25.50
   2  -4  -3 1876.41  115.29
   2  -4  -3 1843.72  113.69
  -2  -4   3 1976.90  117.19
  -2  -4   3 1690.03  119.89
   2  -4  -3 1650.73  120.59
   2   4  -3 1815.12  118.39
   2   4  -3 1839.52  120.39
  -2   4   3 1863.41  119.29
   2   4  -3 1754.32  116.49
   0  -4   3  781.62   61.59
   0  -4  -3  873.41   53.99
   0  -4  -3  831.82   63.09
   0  -4  -3  911.41   54.59
   0  -4   3  896.81   60.39
   0  -4  -3  845.32   59.09
   0   4   3  836.62   60.69
   0   4  -3  897.71   59.39
   0   4  -3  869.81   59.69
   2  -4   3  819.92   61.49
  -2  -4  -3  828.72   62.09
   2  -4   3  900.91   61.39
  -2  -4  -3  831.12   58.99
   2   4   3  791.52   59.69
  -2   4  -3  954.60   57.79
  -2   4  -3  827.02   58.89
  -4  -4  -3  176.98   17.10
   4  -4   3  137.09   20.20
   4  -4   3  135.39   16.90
  -4  -4  -3  139.89   17.50
   4   4   3  160.68   16.30
  -4   4  -3  154.68   13.40
  -4   4  -3  136.29   15.10
  -6  -4  -3  293.07   29.30
   6  -4   3  309.27   30.10
  -6  -4  -3  364.36   30.20
   6  -4   3  358.86   32.00
  -6   4  -3  385.56   26.80
   6   4   3  335.37   28.90
  -6   4  -3  372.46   29.10
   8  -4   3  612.84   50.89
   8  -4   3  613.54   48.10
  -8  -4  -3  598.14   47.50
  -8  -4  -3  604.34   47.30
   8   4   3  624.84   46.20
  -8   4  -3  637.94   46.00
  10  -4   3  534.35   46.40
 -10  -4  -3  593.14   47.20
  10  -4   3  625.44   51.69
 -10  -4  -3  655.53   47.50
 -10   4  -3  563.24   44.10
  12  -4   3  126.29   22.50
 -12  -4  -3  159.98   19.30
  12   4   3  164.98   18.60
 -12   4  -3  198.88   19.20
 -14  -4  -3  350.86   30.30
  14  -4   3  302.07   42.00
  14  -4   3  263.97   29.30
  14   4   3  304.97   28.50
 -14   4  -3  344.27   29.00
  16  -4   3  188.88   24.60
  16  -4   3  217.68   35.40
 -16  -4  -3  259.57   25.00
 -16   4  -3  248.48   23.50
  16   4   3  205.78   22.40
  18  -4   3  335.97   45.40
 -18  -4  -3  295.37   27.60
  18   4   3  221.78   25.80
  18   4   3  288.77   43.70
 -18   4  -3  269.47   26.30
  20  -4   3   64.59   17.40
  20   4   3   30.90   14.60
 -20   4  -3   40.00   12.80
  22  -4   3  109.29   31.20
  22   4   3  116.59   26.70
 -22   4  -3  148.69   23.40
  24   4   3   71.49   23.00
 -25  -5   3   18.60   16.00
  25  -5  -3   12.40   17.80
 -25   5   3    1.60   10.10
 -23  -5   3  120.19   21.50
  23  -5  -3   92.39   25.50
  23  -5  -3   77.79   19.40
  23   5  -3   71.59   19.80
 -23   5   3   87.29   15.90
  21  -5  -3   18.40   15.40
 -21  -5   3   -5.80    8.20
  21  -5  -3   -4.60   10.80
  21   5  -3   11.30   13.60
 -21   5   3    7.20    9.40
  19  -5  -3   90.99   25.10
  19  -5  -3   61.89   20.90
 -19  -5   3   61.69   15.90
 -19   5   3   59.89   14.00
  19   5  -3   64.59   17.50
  17  -5  -3   13.60   11.70
 -17  -5   3    3.30    7.30
  17  -5  -3    6.00   10.00
 -17   5   3   20.60    9.40
  17   5  -3    1.50   10.60
  15  -5  -3  118.29   23.60
 -15  -5   3  167.48   23.50
  15  -5  -3  172.88   27.50
 -15   5   3  131.39   20.20
  15   5  -3  154.88   25.00
 -13  -5   3  343.97   32.80
  13  -5  -3  357.26   35.60
  13  -5  -3  276.47   31.90
  13   5  -3  319.07   28.10
  13   5  -3  338.77   34.00
 -13   5   3  341.67   30.80
 -11  -5   3   26.10   10.60
  11  -5  -3   10.90    8.10
  11  -5  -3   36.10   12.50
  11   5  -3   32.90    7.70
  11   5  -3   36.60   12.20
 -11   5   3   24.20   10.20
  -9  -5   3  525.45   42.90
   9  -5  -3  472.15   41.30
   9  -5  -3  430.16   42.60
  -9   5   3  553.64   41.70
   9   5  -3  480.55   42.50
   9   5  -3  511.95   38.40
   7  -5  -3  708.43   52.29
   7  -5  -3  685.63   55.39
  -7  -5   3  677.63   53.99
  -7   5   3  693.23   52.19
   7   5  -3  653.63   52.69
   7   5  -3  666.93   49.80
  -5  -5   3  493.45   44.30
   5  -5  -3  569.44   42.30
   5   5  -3  521.45   41.50
   5   5  -3  574.34   44.60
  -5   5   3  591.64   40.40
  -5   5   3  551.24   43.90
  -3  -5   3  292.87   23.20
   3  -5  -3  298.27   22.70
   3  -5  -3  242.78   27.60
  -3  -5   3  243.98   27.00
   3   5  -3  272.27   24.30
   3   5  -3  241.08   24.80
  -3   5   3  242.08   25.00
  -3   5   3  256.47   24.00
  -1  -5   3   81.09   13.70
   1  -5  -3   76.79   16.60
   1   5  -3   82.79   14.20
  -1   5   3   74.39   16.20
   1   5  -3  107.69   15.70
  -1   5   3   63.89   12.90
  -1  -5  -3    6.90    7.30
   1  -5   3   -6.10    7.40
   1  -5   3   -3.50    5.10
  -1   5  -3   -1.60    3.70
  -1   5  -3    1.40    5.00
   1   5   3   10.50    6.50
  -3  -5  -3  652.13   53.79
   3  -5   3  641.74   57.09
   3  -5   3  695.03   51.59
  -3   5  -3  711.63   47.40
  -3   5  -3  652.93   49.60
   3   5   3  636.54   50.79
   5  -5   3 1294.17   88.69
   5  -5   3 1105.79   91.69
  -5  -5  -3 1213.58   88.79
  -5   5  -3 1382.76   86.49
   5   5   3 1209.98   86.29
  -7  -5  -3  131.39   21.30
   7  -5   3  165.48   28.00
   7  -5   3  136.79   22.50
   7   5   3  118.29   19.20
  -7   5  -3  126.79   19.00
   9  -5   3  352.66   34.30
  -9  -5  -3  327.17   31.90
   9  -5   3  288.47   30.80
  -9   5  -3  323.47   28.90
   9   5   3  283.17   28.30
 -11  -5  -3  148.89   22.10
  11  -5   3  137.99   24.00
  11  -5   3  136.59   25.80
 -11   5  -3  161.08   20.50
  11   5   3  137.79   20.30
  13  -5   3    2.10   12.50
 -13  -5  -3   -2.50    7.20
  13  -5   3   15.90    9.00
  13   5   3    0.00    8.10
 -13   5  -3   12.00    7.10
  13   5   3    2.30    5.60
  15  -5   3   45.60   13.50
  15  -5   3   51.69   19.90
 -15  -5  -3   39.40   12.60
  15   5   3   39.20   11.00
  17  -5   3   63.99   22.10
 -17  -5  -3  112.19   21.80
  17   5   3   83.29   21.70
  17   5   3   68.79   20.30
 -17   5  -3  100.29   17.50
 -19  -5  -3   10.60   12.90
  19  -5   3    7.90   16.40
 -19   5  -3   24.20    9.20
  19   5   3   26.10   15.80
  21  -5   3    4.00   14.80
  21   5   3    4.30   15.00
 -21   5  -3   -4.70    9.50
 -22  -6   3   49.10   16.60
  22  -6  -3   44.20   20.70
  22  -6  -3   18.30   13.50
 -22   6   3   39.80   13.90
  22   6  -3   26.20   17.10
 -20  -6   3    8.10   12.60
  20  -6  -3   -8.00   17.40
  20  -6  -3   20.00   11.60
  20   6  -3    7.10   15.60
 -20   6   3    8.00   10.20
  18  -6  -3   -1.30   13.60
 -18  -6   3   19.20   10.40
  18  -6  -3   -4.30   12.30
 -18   6   3    2.00    7.60
  18   6  -3   15.50   12.70
  16  -6  -3  370.46   43.10
  16  -6  -3  401.46   46.50
 -16  -6   3  440.56   40.40
 -16   6   3  479.95   39.70
  16   6  -3  378.66   41.50
 -14  -6   3   59.49   18.10
  14  -6  -3   45.60   15.90
  14  -6  -3   48.70   18.70
 -14   6   3   60.99   15.70
  12  -6  -3  290.17   32.90
  12  -6  -3  281.17   39.40
 -12  -6   3  335.27   32.90
 -12   6   3  327.27   30.90
  12   6  -3  223.88   33.20
  10  -6  -3   46.10   14.30
  10  -6  -3   35.60   14.60
 -10  -6   3   50.79   14.70
  10   6  -3   41.80   13.40
  10   6  -3   25.40    9.50
 -10   6   3   24.30   10.30
   8  -6  -3  281.07   32.40
  -8  -6   3  301.87   30.50
   8   6  -3  281.47   26.60
   8   6  -3  261.77   29.70
  -8   6   3  301.07   28.80
  -6  -6   3  401.26   37.40
   6  -6  -3  325.47   35.80
  -6   6   3  396.76   35.10
   6   6  -3  338.87   31.80
   6   6  -3  408.56   36.70
   4  -6  -3  244.28   31.10
  -4  -6   3  319.27   31.90
   4   6  -3  334.77   28.90
  -4   6   3  273.57   28.90
   4   6  -3  314.07   30.00
   2  -6  -3   48.20   14.80
  -2  -6   3   68.69   15.90
   2   6  -3   90.19   16.60
  -2   6   3   62.99   13.30
   2   6  -3   85.29   15.60
  -2   6   3   80.99   15.80
   0  -6  -3  229.58   33.30
   0  -6   3  233.88   27.20
   0   6  -3  228.58   23.00
   0   6   3  242.38   25.00
   0   6  -3  223.98   23.20
   0   6   3  207.58   30.40
  -2  -6  -3  110.19   21.60
   2  -6   3  113.69   20.70
   2   6   3  132.99   20.70
  -2   6  -3  149.49   18.80
   2   6   3  164.08   23.50
  -2   6  -3  130.99   20.00
  -4  -6  -3   30.00   13.00
   4  -6   3   35.20   11.60
   4  -6   3   26.30   11.70
   4   6   3   45.70   13.20
  -4   6  -3   35.70   10.10
   4   6   3   55.29   13.70
   6  -6   3  141.29   22.60
  -6  -6  -3   91.89   20.30
   6  -6   3   77.09   18.70
   6   6   3   82.29   17.60
  -6   6  -3  117.79   18.70
   6   6   3  128.09   20.40
  -8  -6  -3  167.88   25.40
   8  -6   3  119.79   23.50
   8  -6   3  192.28   28.30
   8   6   3  147.99   24.30
  -8   6  -3  183.48   23.60
   8   6   3  158.98   22.80
  10  -6   3   68.09   17.30
  10  -6   3   76.69   18.90
 -10  -6  -3   70.39   15.50
  10   6   3   49.20   14.40
  10   6   3   39.20   14.90
 -10   6  -3   67.09   15.10
  12  -6   3   74.69   21.90
  12  -6   3   67.09   17.90
 -12  -6  -3   90.19   19.00
  12   6   3   91.09   22.70
  12   6   3   96.29   18.30
 -12   6  -3   78.89   16.90
 -14  -6  -3   88.29   19.20
  14  -6   3   40.10   17.30
  14  -6   3   50.29   15.90
  14   6   3   64.69   19.70
  14   6   3   55.79   14.50
 -14   6  -3   38.90   11.10
 -16  -6  -3   16.40   13.90
  16  -6   3   26.50   15.60
  16   6   3   53.59   17.50
 -16   6  -3    9.70    8.50
 -18  -6  -3  108.09   20.90
  18  -6   3   98.09   24.50
  18   6   3   51.39   20.50
 -18   6  -3  136.19   20.90
  20   6   3   -0.50   15.10
  19  -7  -3   90.99   23.30
 -19  -7   3   49.90   24.90
 -17  -7   3   45.20   16.30
  17  -7  -3   46.20   16.90
 -17   7   3   38.40   14.60
  17   7  -3   63.99   18.00
  15  -7  -3   52.89   22.10
 -15  -7   3  136.49   23.80
 -15   7   3  102.89   19.00
  15   7  -3   90.99   23.40
  13  -7  -3  160.18   31.30
 -13  -7   3  160.68   27.50
  13   7  -3  112.69   24.30
 -13   7   3  134.19   24.00
 -11  -7   3   54.79   16.50
  11  -7  -3   52.99   17.70
  11   7  -3   49.99   15.80
 -11   7   3   37.10   11.60
  -9  -7   3  133.89   24.40
   9  -7  -3   99.99   31.10
  -9   7   3  123.49   21.70
   9   7  -3  103.39   23.30
   7  -7  -3   87.59   22.20
  -7  -7   3  107.59   25.30
   7   7  -3   87.29   18.50
   7   7  -3   73.49   16.50
  -7   7   3  102.09   18.50
  -5  -7   3   97.89   21.30
   5  -7  -3   76.39   21.00
   5   7  -3  113.09   19.60
  -5   7   3   94.89   20.70
   5   7  -3   66.59   16.60
   3  -7  -3   26.20   13.80
  -3  -7   3   33.30   12.70
   3   7  -3   32.80   10.80
  -3   7   3   37.90   13.60
   3   7  -3   30.20   11.10
   1  -7  -3   26.60   11.40
  -1  -7   3    1.50    8.90
  -1   7   3   13.90    9.50
   1   7  -3    0.70    7.50
   1   7  -3    5.60   11.10
  -1  -7  -3   78.39   21.00
   1  -7   3   81.69   19.00
  -1   7  -3   98.89   18.10
   1   7   3   86.79   19.30
   1   7   3   66.09   16.40
  -3  -7  -3   45.10   15.50
   3  -7   3   47.90   16.50
   3   7   3   57.99   15.70
  -3   7  -3   54.39   12.90
   3   7   3   32.00   12.00
  -5  -7  -3  -18.90   12.80
   5  -7   3   23.80   11.00
   5   7   3   13.00   12.80
  -5   7  -3   14.20    8.70
   5   7   3   -0.10    6.70
  -7  -7  -3  284.87   36.00
   7  -7   3  347.07   38.10
  -7   7  -3  379.36   34.70
   7   7   3  396.56   36.40
   7   7   3  340.17   37.60
  -9  -7  -3  329.17   36.70
   9   7   3  373.46   39.90
  -9   7  -3  311.57   32.90
 -11  -7  -3   40.30   15.50
  11  -7   3   48.50   15.40
 -11   7  -3   56.99   15.70
  11   7   3   73.89   15.90
  11   7   3   67.69   18.40
 -13  -7  -3   27.60   13.90
  13  -7   3   40.60   21.20
 -13   7  -3   24.40   12.80
  13   7   3   50.19   15.80
  15  -7   3   24.80   21.70
 -15  -7  -3   13.60   15.20
  15   7   3  -12.30   11.20
 -15   7  -3   -1.00   11.30
 -14  -8   3   96.29   36.00
  14   8  -3  114.69   24.50
  12  -8  -3  132.49   29.80
 -12  -8   3  175.68   30.40
 -12   8   3  163.88   25.40
  12   8  -3  139.59   28.00
  10  -8  -3   40.50   15.20
 -10  -8   3   58.79   16.90
  10   8  -3   48.00   18.40
 -10   8   3   58.59   17.50
  -8  -8   3  188.68   31.50
   8  -8  -3  113.19   25.30
  -8   8   3  121.99   23.30
   8   8  -3  167.18   28.20
   6  -8  -3   33.30   15.50
  -6  -8   3   43.60   17.30
  -6   8   3   30.30   13.80
   6   8  -3   45.60   15.40
  -4  -8   3   31.30   12.70
   4  -8  -3   19.50   10.50
  -4   8   3   -9.50   10.80
   4   8  -3   24.00   10.70
  -2  -8   3   59.89   17.70
   2  -8  -3  101.99   23.30
   2   8  -3   60.59   15.90
  -2   8   3   80.99   18.90
   0  -8  -3  116.49   25.90
   0  -8   3  118.09   23.70
   0   8  -3  110.39   19.80
   0   8   3  102.19   20.50
  -2  -8  -3   93.89   23.10
   2  -8   3  109.59   25.20
   2   8   3   94.29   20.60
  -2   8  -3  106.29   21.40
  -4  -8  -3  101.39   22.40
   4  -8   3  125.49   26.30
   4   8   3   99.19   25.60
  -4   8  -3  123.59   22.60
   4   8   3  110.79   21.60
   6  -8   3   63.49   19.20
  -6  -8  -3   63.39   16.90
  -6   8  -3   47.60   16.20
   6   8   3   22.30   14.80
   6   8   3   86.49   19.50
  -8  -8  -3   22.70   13.20
   8  -8   3   37.40   14.90
  -8   8  -3   36.10   13.30
   8   8   3   12.10   10.20
   8   8   3    6.90   15.70
  10  -8   3   57.09   20.90
 -10  -8  -3   80.89   24.60
 -10   8  -3   46.10   16.90
  10   8   3   23.40   18.10
 -12  -8  -3   51.69   27.60
 -12   8  -3    6.20   11.80
   7  -9  -3    3.60   14.60
  -7  -9   3   17.30   15.10
  -7   9   3    5.20   14.50
  -3  -9   3   36.60   20.00
  -3   9   3   76.79   19.20
  -1  -9   3    9.80   13.20
   1   9  -3   11.30   11.50
  -1   9   3   24.80   13.90
   1  -9   3   25.00   16.00
   1   9   3   63.19   18.10
  -3  -9  -3   -5.00   16.60
   3  -9   3    2.30   22.20
  -3   9  -3   15.10   11.40
   3   9   3   24.20   13.60
  30   0  -4  -11.20   18.10
  28   0  -4  101.39   20.70
 -26   0   4   10.30   13.10
  26   0  -4    2.40    7.30
 -24   0   4    5.30   10.10
  24   0  -4    7.00    8.00
 -22   0   4   86.49   18.00
  22   0  -4  103.69   17.60
 -20   0   4   35.50   13.00
 -20   0   4   50.19    9.50
  20   0  -4   60.09   11.40
  20   0  -4   54.49   11.40
 -18   0   4  320.87   23.80
 -18   0   4  239.08   28.00
  18   0  -4  336.87   27.50
  16   0  -4  753.82   52.89
 -16   0   4  736.93   56.19
 -16   0   4  789.52   50.59
  16   0  -4  747.63   53.49
 -14   0   4 2152.38  127.79
  14   0  -4 1912.81  129.69
 -14   0   4 2002.10  133.09
  14   0  -4 2213.58  131.39
  14   0  -4 1910.31  128.89
  12   0  -4  711.73   48.80
  12   0  -4  634.14   47.00
 -12   0   4  793.32   51.99
  12   0  -4  694.83   49.20
  12   0  -4  821.02   50.19
  10   0  -4  405.36   30.70
  10   0  -4  365.06   27.80
 -10   0   4  444.46   27.70
  10   0  -4  410.16   29.40
 -10   0   4  436.66   31.70
  10   0  -4  412.76   29.50
  10   0  -4  471.65   30.50
  -8   0   4 9454.15  553.24
   8   0  -4 9427.46  551.64
   8   0  -4 8762.92  551.24
   8   0  -4 8849.31  554.04
   8   0  -4 8369.56  549.85
  -8   0   4 8573.44  551.44
  -8   0   4 9604.94  549.65
   6   0  -4 4395.06  287.47
  -6   0   4 4543.65  288.97
  -6   0   4 4666.33  287.37
   6   0  -4 4968.80  289.07
   6   0  -4 4803.92  290.07
  -6   0   4 4895.71  290.17
   6   0  -4 4670.33  288.77
  -2   0   4  589.24   37.40
  -2   0   4  556.64   38.30
  -2   0   4  655.33   36.90
  -2   0   4  538.65   36.50
   2   0  -4  584.54   36.60
   2   0  -4  618.14   37.50
   2   0  -4  534.35   38.10
   0   0  -4 3016.20  192.08
   0   0   4 3175.18  192.18
   0   0  -4 3001.70  190.28
   0   0  -4 3156.48  190.68
   0   0  -4 2896.91  189.28
   0   0   4 3185.18  190.28
   0   0   4 3290.37  190.78
   2   0   4   86.99    9.30
  -2   0  -4   82.19    7.60
  -2   0  -4   79.09    7.20
  -2   0  -4  111.69    9.80
   2   0   4   85.19    7.10
   2   0   4   86.89    7.50
   4   0   4   60.49    5.30
  -4   0  -4   71.29   10.60
   4   0   4   65.89   10.10
  -4   0  -4   72.89    6.90
   4   0   4   67.19    6.90
  -4   0  -4   69.59    7.10
   4   0   4   65.59    6.40
  -6   0  -4  370.66   26.50
   6   0   4  383.16   30.10
   6   0   4  367.36   25.10
   6   0   4  407.86   26.60
   6   0   4  388.06   26.30
   6   0   4  366.36   28.30
  -6   0  -4  373.86   27.00
   8   0   4    8.40    3.00
   8   0   4    4.80    2.80
   8   0   4    5.30    2.40
   8   0   4    5.10    4.80
  -8   0  -4    6.30    3.70
  -8   0  -4    8.30    4.70
 -10   0  -4 1875.41  115.99
 -10   0  -4 1847.62  115.09
  10   0   4 1829.72  121.09
  10   0   4 1688.83  113.39
 -12   0  -4 2254.57  145.19
  12   0   4 2448.96  144.89
  12   0   4 2111.49  151.28
 -14   0  -4  711.13   51.89
  14   0   4  798.62   53.39
  14   0   4  762.22   63.49
 -14   0  -4  690.13   52.19
  16   0   4 1576.44  101.29
 -16   0  -4 1497.25  102.29
 -16   0  -4 1511.25  101.59
  16   0   4 1557.74  110.79
 -18   0  -4  287.37   25.70
  18   0   4  286.17   38.70
  20   0   4   13.30    9.20
 -20   0  -4    6.00    6.50
  22   0   4   38.20   16.20
 -22   0  -4   32.80   12.00
  24   0   4   46.40   17.10
  26   0   4    1.10   17.60
  29  -1  -4   82.09   24.90
  29   1  -4   55.89   14.30
  27  -1  -4   12.40    9.70
  27   1  -4   44.50   14.80
 -25  -1   4  142.79   27.80
  25  -1  -4  132.19   23.10
  25   1  -4  157.88   26.30
 -25   1   4  153.58   27.60
  23  -1  -4  104.69   19.00
 -23  -1   4   76.79   18.30
 -23   1   4  109.99   20.80
 -23   1   4  127.89   16.90
  23   1  -4  120.39   18.90
  21  -1  -4  154.98   19.10
 -21  -1   4  174.18   24.00
 -21   1   4  150.58   16.20
  21   1  -4  194.38   19.90
  21   1  -4  147.39   21.60
 -21   1   4  139.49   23.50
 -19  -1   4  327.17   33.10
  19  -1  -4  368.56   32.10
 -19   1   4  409.56   29.00
  19   1  -4  400.96   31.70
 -19   1   4  339.07   34.60
  19   1  -4  356.96   32.20
  17  -1  -4  625.94   47.20
 -17  -1   4  692.23   49.50
  17  -1  -4  528.35   41.70
 -17   1   4  692.03   50.89
  17   1  -4  570.74   46.70
 -17   1   4  699.43   43.80
  15  -1  -4  679.63   46.50
 -15  -1   4  598.74   46.60
  15  -1  -4  584.84   41.50
 -15  -1   4  612.64   44.50
 -15  -1   4  621.04   41.90
 -15   1   4  724.13   49.50
  15   1  -4  602.74   46.20
 -15   1   4  634.44   44.50
 -13  -1   4  104.59   13.90
  13  -1  -4   77.39    7.30
  13  -1  -4   70.39    7.20
 -13  -1   4   75.79   10.80
  13  -1  -4   87.69   10.40
  13   1  -4   69.09    6.90
  13   1  -4   61.29   11.10
 -13   1   4   87.39   13.90
 -13   1   4   71.99    8.20
  11  -1  -4 2997.20  191.98
 -11  -1   4 3368.66  195.18
  11  -1  -4 3269.47  196.28
  11  -1  -4 3043.50  192.18
 -11  -1   4 3246.08  196.38
 -11   1   4 3219.18  193.68
 -11   1   4 3142.89  197.48
  11   1  -4 2955.30  195.08
  11   1  -4 2998.30  196.18
  11   1  -4 2971.70  191.68
   9  -1  -4  266.07   20.10
   9  -1  -4  288.57   21.90
  -9  -1   4  288.47   20.80
  -9  -1   4  274.87   21.40
   9  -1  -4  260.57   18.20
   9  -1  -4  265.77   21.50
   9   1  -4  260.47   17.80
  -9   1   4  242.98   18.60
   9   1  -4  246.88   20.30
  -9   1   4  252.87   19.90
  -9   1   4  328.27   21.80
   9   1  -4  254.87   20.80
   9   1  -4  314.27   18.40
  -9   1   4  291.57   22.70
   9   1  -4  256.17   21.60
   7  -1  -4 3109.19  186.18
   7  -1  -4 3246.88  189.68
  -7  -1   4 3143.59  189.08
  -7  -1   4 2914.51  189.48
  -7  -1   4 3245.78  188.48
   7  -1  -4 2703.93  187.78
   7   1  -4 3135.89  185.88
  -7   1   4 2823.82  187.78
  -7   1   4 2951.60  186.58
  -7   1   4 3312.77  190.08
   7   1  -4 3118.89  185.48
   7   1  -4 2838.52  189.08
   7   1  -4 2938.81  188.78
  -5  -1   4  950.10   64.49
   5  -1  -4 1039.10   62.19
   5  -1  -4 1036.00   64.39
  -5  -1   4 1064.59   63.79
   5  -1  -4 1038.50   64.79
   5  -1  -4  907.01   63.39
  -5  -1   4 1023.10   64.39
  -5   1   4 1063.29   62.39
   5   1  -4  887.91   63.49
   5   1  -4  985.40   64.29
   5   1  -4  965.60   61.39
  -5   1   4 1025.40   64.49
  -5   1   4  982.60   63.69
   5   1  -4 1026.90   64.69
   1  -1  -4 1643.04   98.09
  -1  -1   4 1616.34   99.89
   1  -1  -4 1572.64   97.89
   1  -1  -4 1684.23   98.39
  -1  -1   4 1545.05   97.39
  -1  -1   4 1514.35   98.19
  -1  -1   4 1497.15   97.59
   1  -1  -4 1375.16   98.39
   1   1  -4 1671.53   98.39
   1   1  -4 1557.44   97.19
  -1   1   4 1693.33   97.99
  -1   1   4 1497.35   98.49
   1   1  -4 1528.65   99.59
  -1   1   4 1570.24   97.69
  -1   1   4 1626.74   98.49
  -1  -1  -4 1534.55  100.79
  -1  -1  -4 1716.53  101.39
  -1  -1  -4 1565.64  100.69
   1  -1   4 1529.95  100.19
   1  -1   4 1441.76   99.89
   1  -1   4 1629.84  100.49
   1  -1   4 1615.64  103.29
   1   1   4 1709.73  101.19
   1   1   4 1597.74  100.59
  -1   1  -4 1661.73  100.29
  -1   1  -4 1612.84  100.09
  -1   1  -4 1572.04  102.99
   1   1   4 1697.63  100.99
  -1   1  -4 1691.43  100.29
   3  -1   4 6968.40  425.56
  -3  -1  -4 6528.45  421.46
   3  -1   4 6465.25  421.06
  -3  -1  -4 6969.00  422.86
   3  -1   4 6778.82  421.26
  -3  -1  -4 6942.41  422.66
  -3   1  -4 7139.59  421.86
   3   1   4 7230.28  422.36
  -3   1  -4 7077.89  421.16
   3   1   4 6662.03  422.36
  -3   1  -4 6958.50  420.66
  -5  -1  -4  752.22   45.60
   5  -1   4  629.94   45.70
   5  -1   4  705.43   50.39
  -5  -1  -4  692.53   47.20
   5  -1   4  694.93   45.10
   5  -1   4  660.73   45.30
   5   1   4  673.23   46.30
  -5   1  -4  745.73   45.50
  -5   1  -4  721.53   46.00
   5   1   4  724.93   47.80
   5   1   4  670.53   46.30
   5   1   4  708.13   45.80
  -7  -1  -4 1149.48   77.49
  -7  -1  -4 1234.08   75.39
   7  -1   4 1202.28   74.99
   7  -1   4 1190.78   74.39
   7  -1   4 1183.48   75.69
   7  -1   4 1148.19   81.19
  -7   1  -4 1192.08   76.59
   7   1   4 1119.09   76.79
   7   1   4 1152.28   78.49
  -7   1  -4 1214.18   76.09
   9  -1   4  447.66   31.60
  -9  -1  -4  500.85   32.40
  -9  -1  -4  454.15   36.60
   9  -1   4  387.76   37.40
   9  -1   4  477.75   33.00
  -9   1  -4  476.35   32.60
  -9   1  -4  484.15   33.30
   9   1   4  453.15   36.30
 -11  -1  -4   58.49    8.10
  11  -1   4   39.70    7.80
  11  -1   4   27.50    5.80
 -11  -1  -4   40.20    8.60
  11  -1   4   57.39   14.00
  11  -1   4   38.80    6.60
 -11   1  -4   49.90    8.50
 -11   1  -4   49.40    7.50
  13  -1   4 1267.67   84.99
 -13  -1  -4 1273.97   87.09
  13   1   4 1369.66   91.29
 -13   1  -4 1254.47   84.19
  15  -1   4  115.59   20.50
  15  -1   4   97.99   14.50
 -15   1  -4   94.99   14.00
  15   1   4   83.89   16.90
  17  -1   4    7.60    8.40
  17  -1   4   -0.40    6.00
 -17  -1  -4   11.90    8.30
 -17   1  -4   -0.10    5.20
  17   1   4   17.10    5.60
  17   1   4    2.20    8.80
  19  -1   4  240.28   38.30
 -19  -1  -4  251.27   31.10
  19   1   4  260.67   30.20
 -19   1  -4  271.87   25.10
  21  -1   4   33.60   15.60
 -21   1  -4   58.89   13.70
  21   1   4   65.19   18.10
  21   1   4   66.19   12.70
  23  -1   4   29.10   12.90
 -23   1  -4   27.20    9.00
  23   1   4   10.20    8.50
  25  -1   4   39.60   22.90
 -25   1  -4   65.69   15.70
  28  -2  -4   90.89   26.90
  28  -2  -4   90.49   29.40
  28   2  -4  118.89   22.80
  26  -2  -4  152.08   26.10
  26   2  -4  162.38   25.60
 -24  -2   4  117.69   22.30
  24  -2  -4  126.49   21.70
  24   2  -4   86.49   18.30
  24   2  -4  141.69   22.40
 -24   2   4  106.39   16.20
  22  -2  -4  285.97   30.90
 -22  -2   4  323.17   33.00
 -22   2   4  324.97   27.00
  22   2  -4  325.07   32.30
 -22   2   4  327.97   35.50
  20  -2  -4  200.58   22.40
 -20  -2   4  199.08   20.80
 -20  -2   4  158.08   23.10
  20   2  -4  190.28   25.90
 -20   2   4  202.78   18.80
 -20   2   4  157.88   25.40
 -18  -2   4 1147.69   72.09
 -18  -2   4 1059.59   72.59
  18  -2  -4  924.01   72.39
 -18   2   4  939.21   74.69
  18   2  -4  994.30   74.09
 -16  -2   4  543.95   41.10
 -16  -2   4  597.34   49.99
  16  -2  -4  487.95   43.90
 -16   2   4  493.35   43.40
 -16   2   4  580.24   38.90
  16   2  -4  515.45   42.60
  16   2  -4  496.05   36.60
  14  -2  -4  137.69   16.30
 -14  -2   4  138.99   14.90
  14   2  -4  143.39   12.20
 -14   2   4  132.69   13.80
 -14   2   4  115.99   18.50
  14   2  -4  128.79   18.30
  12  -2  -4  558.94   44.00
 -12  -2   4  597.94   42.60
 -12   2   4  579.04   42.20
  12   2  -4  599.14   45.00
 -12   2   4  666.33   45.90
  12   2  -4  596.64   39.80
  12   2  -4  601.24   38.70
 -10  -2   4 2643.84  161.48
  10  -2  -4 2496.25  163.68
  10   2  -4 2530.45  159.08
  10   2  -4 2647.73  158.18
  10   2  -4 2651.73  164.38
 -10   2   4 2515.25  161.38
  10   2  -4 2404.36  161.08
 -10   2   4 2639.04  163.88
  -8  -2   4 1020.60   60.69
   8  -2  -4  879.41   59.99
  -8  -2   4  884.61   61.79
   8  -2  -4  893.31   55.29
   8  -2  -4  875.31   61.29
   8  -2  -4  827.32   59.29
   8   2  -4  893.91   57.19
   8   2  -4  913.51   61.59
   8   2  -4  859.81   58.89
  -8   2   4  924.81   60.79
  -8   2   4  899.81   55.49
  -8   2   4  893.21   59.69
  -6  -2   4   58.79    9.30
  -6  -2   4   63.99    7.20
  -6  -2   4   54.99    5.60
  -6  -2   4   45.10    8.50
   6  -2  -4   56.59    5.20
   6  -2  -4   63.79    8.50
   6  -2  -4   43.00    8.30
  -6   2   4   66.59    5.20
  -6   2   4   56.79    8.80
  -6   2   4   63.09    9.40
   6   2  -4   63.49   10.00
   6   2  -4   51.19    6.50
   6   2  -4   59.79    9.00
  -6   2   4   69.79    9.10
   6   2  -4   54.79    8.00
  -4  -2   4  645.04   42.50
   4  -2  -4  670.33   43.20
  -4  -2   4  680.33   44.70
   4  -2  -4  683.83   42.30
   4  -2  -4  603.74   45.30
  -4  -2   4  629.74   44.60
  -4  -2   4  708.73   44.30
   4  -2  -4  577.94   43.70
  -4   2   4  676.03   43.40
  -4   2   4  705.13   42.00
  -4   2   4  651.63   44.60
   4   2  -4  620.94   43.80
  -4   2   4  653.03   45.20
   4   2  -4  670.53   45.00
   4   2  -4  628.24   42.40
  -2  -2   4   58.79    6.60
   2  -2  -4   65.39    6.80
   2  -2  -4   64.39    6.00
   2  -2  -4   62.59   11.40
  -2  -2   4   72.39    9.50
   2  -2  -4   74.09    9.20
  -2  -2   4   84.49   10.40
  -2  -2   4   57.09    7.90
   2   2  -4   57.59    8.70
   2   2  -4   61.19    7.50
   2   2  -4   55.79    8.70
   2   2  -4   73.69   10.50
  -2   2   4   58.49    6.00
  -2   2   4   51.99    8.30
  -2   2   4   55.39    6.10
   0  -2   4  996.50   65.89
   0  -2  -4 1084.69   63.99
   0  -2   4  962.70   65.69
   0  -2  -4 1097.69   66.69
   0  -2   4 1016.80   66.79
   0  -2   4 1078.49   70.39
   0   2   4 1082.69   63.59
   0   2  -4  880.71   66.19
   0   2   4  914.21   66.99
   0   2  -4 1017.70   65.59
   0   2  -4 1076.99   65.89
   0   2   4 1078.99   67.19
   0   2  -4 1020.50   67.89
   0   2   4 1011.10   66.79
  -2  -2  -4 2462.95  149.19
   2  -2   4 2295.27  148.89
   2  -2   4 2195.38  148.09
   2  -2   4 2563.64  152.08
  -2  -2  -4 2308.27  151.88
   2  -2   4 2357.56  147.59
  -2   2  -4 2318.37  148.69
   2   2   4 2101.69  150.98
   2   2   4 2433.46  149.09
   2   2   4 2301.37  148.29
   2   2   4 2385.76  145.49
  -2   2  -4 2512.95  148.19
  -2   2  -4 2535.75  147.29
  -2   2  -4 2418.76  151.48
   4  -2   4 2728.43  172.28
   4  -2   4 2529.45  166.28
  -4  -2  -4 2773.22  169.18
   4  -2   4 2494.85  168.08
  -4  -2  -4 2556.44  168.48
  -4   2  -4 2865.61  166.08
   4   2   4 2558.24  165.78
  -4   2  -4 2842.72  167.88
   4   2   4 2675.83  168.28
  -4   2  -4 2868.31  168.08
   4   2   4 2654.73  165.48
   6  -2   4 1929.51  128.29
  -6  -2  -4 2051.89  126.59
   6  -2   4 1890.61  123.89
  -6  -2  -4 2008.00  127.69
   6  -2   4 1940.61  131.09
   6   2   4 1981.90  126.39
   6   2   4 1905.81  124.09
  -6   2  -4 2024.20  126.19
   6   2   4 1945.51  125.09
  -6   2  -4 2097.69  127.29
  -6   2  -4 2097.89  123.89
  -8  -2  -4  956.30   65.89
   8  -2   4  993.50   69.99
  -8  -2  -4  981.90   63.79
   8  -2   4  857.61   60.99
   8   2   4  952.80   63.99
  -8   2  -4 1059.19   62.99
  -8   2  -4  980.50   63.69
   8   2   4  882.11   62.19
  -8   2  -4  969.90   61.39
  10  -2   4  210.08   27.50
  10  -2   4  146.19   16.00
 -10  -2  -4  171.78   15.90
 -10  -2  -4  166.38   17.80
 -10   2  -4  180.98   16.20
  10   2   4  158.38   16.60
  10   2   4  189.58   16.60
 -10   2  -4  192.98   19.10
  12  -2   4  880.31   69.49
 -12  -2  -4  833.42   63.79
 -12  -2  -4  976.60   61.49
 -12   2  -4  926.21   61.79
  12   2   4  880.21   61.89
 -12   2  -4  881.31   59.19
  12   2   4  904.81   63.89
  14  -2   4  155.08   17.00
  14  -2   4  117.99   23.30
 -14  -2  -4  182.28   16.50
 -14  -2  -4  153.78   21.50
  14   2   4  144.19   16.60
 -14   2  -4  155.38   16.30
  14   2   4  153.48   21.50
  16  -2   4  904.51   72.89
  16  -2   4  822.22   62.89
 -16  -2  -4  863.01   65.09
  16   2   4  859.41   62.39
 -16   2  -4 1024.40   63.29
  16   2   4  812.42   65.29
  18  -2   4  391.16   42.90
 -18  -2  -4  370.66   36.90
 -18   2  -4  478.25   35.50
  18   2   4  395.76   34.90
  20  -2   4    5.80   13.60
  20   2   4   11.00    8.30
 -20   2  -4   31.80   11.70
  22  -2   4   16.40   13.80
 -22   2  -4   21.40   10.80
  22   2   4   31.50    9.50
  22   2   4   21.40   13.60
  24  -2   4   12.70   13.20
 -24   2  -4   -2.00    8.50
  27  -3  -4    3.10   11.10
  27  -3  -4   20.60   17.60
  27   3  -4   39.90   14.30
  25  -3  -4   91.29   26.40
  25  -3  -4   52.29   16.00
  25   3  -4  104.49   20.70
 -25   3   4   50.79   11.30
  23  -3  -4   52.49   16.10
  23   3  -4   23.30   13.00
 -23   3   4   40.40    9.20
  21  -3  -4   36.80   12.50
 -21  -3   4   36.90   11.30
 -21   3   4   43.00   10.30
  21   3  -4   26.70   12.50
  19  -3  -4   21.00    8.80
 -19  -3   4   20.70    9.90
 -19  -3   4   20.60    8.90
 -19   3   4   10.50   11.20
  19   3  -4   11.00    8.00
 -19   3   4   51.89   10.00
 -17  -3   4 1249.68   81.99
  17  -3  -4 1035.10   83.09
 -17  -3   4 1140.49   80.09
 -17   3   4 1202.58   79.79
 -17   3   4 1178.88   85.59
  17   3  -4 1232.18   85.59
 -15  -3   4  408.56   32.40
  15  -3  -4  351.16   33.40
  15   3  -4  392.76   35.20
  15   3  -4  374.36   28.40
 -15   3   4  376.96   34.60
  13  -3  -4   35.20    9.40
 -13  -3   4   56.49    9.60
 -13  -3   4   56.29   11.70
 -13   3   4   44.10   11.20
  13   3  -4   43.00    7.40
 -13   3   4   34.70    8.70
  13   3  -4   57.29   13.10
  11  -3  -4  728.13   58.39
 -11  -3   4  869.81   55.09
 -11  -3   4  930.81   58.39
 -11   3   4  774.42   56.29
  11   3  -4  824.62   53.99
  11   3  -4  794.82   58.99
 -11   3   4  847.62   58.59
  11   3  -4  772.82   52.29
  11   3  -4  754.62   54.39
  -9  -3   4  756.22   50.19
   9  -3  -4  717.43   54.39
  -9  -3   4  809.82   53.79
   9   3  -4  762.32   50.09
  -9   3   4  812.92   53.79
   9   3  -4  676.53   50.09
  -9   3   4  736.73   52.49
   9   3  -4  722.23   54.49
  -7  -3   4  190.38   16.40
  -7  -3   4  170.58   14.90
   7  -3  -4  168.08   16.30
   7   3  -4  171.68   16.20
  -7   3   4  198.58   17.20
   7   3  -4  163.58   15.10
  -7   3   4  196.28   12.80
  -5  -3   4  889.11   61.69
  -5  -3   4 1023.30   59.79
   5  -3  -4  919.81   57.79
   5  -3  -4  787.42   62.09
   5   3  -4  828.02   59.09
   5   3  -4  858.31   58.79
  -5   3   4  881.41   61.09
  -5   3   4  930.91   57.19
  -5   3   4  907.21   59.49
   5   3  -4  911.11   61.79
  -3  -3   4  875.41   58.49
  -3  -3   4  757.32   55.29
   3  -3  -4  845.72   54.29
   3  -3  -4  776.12   58.89
   3   3  -4  899.21   57.69
  -3   3   4  801.32   57.39
   3   3  -4  809.92   56.29
   3   3  -4  849.12   55.69
  -3   3   4  897.81   54.79
  -3   3   4  873.81   54.69
  -1  -3   4   36.90    7.40
  -1  -3   4   46.60    8.50
   1  -3  -4   53.89    8.40
   1  -3  -4   64.79   12.10
  -1  -3   4   45.30    9.00
   1  -3  -4   52.49    5.10
  -1  -3   4   56.79   10.50
  -1   3   4   60.69    8.10
   1   3  -4   60.29    9.20
   1   3  -4   48.50    8.60
  -1   3   4   69.79   11.20
   1   3  -4   39.40   10.20
   1   3  -4   68.59    9.30
  -1   3   4   53.49    5.20
  -1  -3  -4  607.44   47.20
   1  -3   4  646.94   46.90
   1  -3   4  658.13   44.60
   1  -3   4  699.03   48.00
  -1  -3  -4  714.13   45.80
  -1   3  -4  660.63   44.90
   1   3   4  673.73   46.40
  -1   3  -4  615.74   46.90
  -1   3  -4  686.63   44.30
  -1   3  -4  578.84   45.80
   3  -3   4  385.66   29.80
  -3  -3  -4  397.96   32.30
   3  -3   4  443.56   34.30
  -3  -3  -4  426.16   31.70
   3  -3   4  412.66   32.10
   3   3   4  449.76   32.20
  -3   3  -4  456.35   31.10
  -3   3  -4  357.26   31.00
   5  -3   4   66.79   14.00
  -5  -3  -4   63.69   11.60
   5  -3   4   62.09   11.50
   5  -3   4   50.59    7.70
  -5  -3  -4   58.49   10.60
   5   3   4   58.59   10.40
  -5   3  -4   56.49    9.30
  -5   3  -4   62.19    7.60
  -7  -3  -4  252.67   22.50
   7  -3   4  273.67   25.80
   7  -3   4  223.58   21.60
   7  -3   4  209.08   18.40
  -7  -3  -4  268.27   22.50
  -7   3  -4  272.47   17.90
   7   3   4  237.68   21.00
   7   3   4  246.18   17.20
   7   3   4  221.08   17.20
  -7   3  -4  238.08   20.70
  -9  -3  -4  728.93   49.40
  -9  -3  -4  662.03   50.09
   9  -3   4  584.04   51.19
   9  -3   4  607.74   53.49
   9   3   4  668.53   48.50
  -9   3  -4  754.72   44.30
   9   3   4  629.44   45.00
  -9   3  -4  701.23   48.20
 -11  -3  -4  197.18   21.60
  11  -3   4  192.38   28.30
  11  -3   4  185.48   20.10
 -11  -3  -4  227.98   20.40
 -11   3  -4  236.18   20.00
  11   3   4  202.48   19.60
  11   3   4  189.58   19.00
 -13  -3  -4  643.94   44.60
  13  -3   4  525.65   50.79
  13  -3   4  550.64   44.90
 -13  -3  -4  575.34   46.70
  13   3   4  582.94   44.40
 -13   3  -4  589.84   43.70
  15  -3   4   30.90    8.80
  15  -3   4   11.40   10.90
 -15  -3  -4    4.80    8.10
 -15  -3  -4   16.40    7.30
 -15   3  -4   19.60    7.00
  15   3   4   19.90    8.30
 -17  -3  -4  120.39   16.70
  17  -3   4  107.29   24.70
 -17   3  -4   78.19   14.00
  17   3   4   79.39   14.50
  19  -3   4  267.47   41.90
  19   3   4  251.87   26.00
 -19   3  -4  256.07   25.60
  21  -3   4   25.30   13.80
  21   3   4   16.80   10.20
 -21   3  -4   42.40   11.30
  21   3   4   41.70   16.80
  23  -3   4   59.79   21.30
  23   3   4   99.79   21.20
 -23   3  -4   64.99   16.10
  26  -4  -4   66.99   19.80
  26  -4  -4  109.29   26.90
 -26   4   4   64.79   19.10
  26   4  -4   75.49   20.70
  24  -4  -4  336.07   49.10
  24  -4  -4  268.87   34.60
 -24  -4   4  353.06   35.00
  24   4  -4  329.67   43.00
 -24   4   4  350.26   32.00
  22  -4  -4  295.77   46.80
 -22  -4   4  425.16   38.10
  22   4  -4  406.96   40.90
 -20  -4   4   50.99   13.20
  20  -4  -4   62.49   16.30
  20   4  -4   59.19   16.20
 -20   4   4   58.99   11.50
 -18  -4   4  302.27   28.10
  18  -4  -4  231.98   28.50
 -18   4   4  294.77   27.30
  18   4  -4  246.58   33.80
 -16  -4   4  100.89   17.10
  16  -4  -4   67.89   15.80
 -16   4   4   90.09   15.00
  16   4  -4  105.49   19.90
  14  -4  -4  210.88   25.20
 -14  -4   4  297.67   26.50
 -14   4   4  222.18   25.60
 -14   4   4  265.97   24.60
  14   4  -4  222.98   30.10
 -12  -4   4   99.89   12.80
  12  -4  -4  108.69   19.00
 -12  -4   4   90.59   15.80
 -12   4   4   84.39   15.60
  12   4  -4   94.39   17.50
 -12   4   4   89.79   15.30
  12   4  -4   79.29   12.30
 -10  -4   4  169.98   14.60
  10  -4  -4  131.09   21.60
  10   4  -4  166.48   15.40
 -10   4   4  151.88   20.10
 -10   4   4  139.99   19.40
  -8  -4   4 1085.49   67.79
  -8  -4   4 1060.49   73.29
   8  -4  -4  905.11   73.49
  -8   4   4 1059.39   66.09
  -8   4   4 1080.29   72.39
   8   4  -4 1022.80   69.29
   8   4  -4 1009.70   73.29
  -6  -4   4   95.79   10.90
   6  -4  -4   80.79   13.70
  -6  -4   4  113.09   16.70
   6  -4  -4   99.79   17.60
  -6   4   4  107.19   13.20
   6   4  -4  114.49   16.60
   6   4  -4  104.79   13.50
  -6   4   4  104.69   15.30
   4  -4  -4  833.42   65.09
  -4  -4   4  905.81   64.59
  -4  -4   4  969.80   61.29
  -4   4   4  945.71   59.19
   4   4  -4  802.02   60.19
   4   4  -4  917.81   61.29
  -4   4   4  856.91   63.09
   4   4  -4  971.10   63.79
   2  -4  -4   26.70    4.80
   2  -4  -4   17.30    8.80
   2  -4  -4   19.20    6.00
  -2  -4   4   30.30    8.20
  -2  -4   4   20.20    7.90
   2  -4  -4   21.50    5.10
   2   4  -4   33.70    6.50
  -2   4   4   41.50    9.80
   2   4  -4   38.20    9.40
   0  -4  -4  407.96   36.50
   0  -4   4  509.15   36.10
   0  -4   4  444.06   36.00
   0   4   4  414.36   34.60
   0   4  -4  434.26   33.30
   0   4  -4  450.05   33.20
   2  -4   4 1694.83  112.79
  -2  -4  -4 1749.62  110.69
   2  -4   4 1839.72  113.89
  -2  -4  -4 1609.94  113.19
  -2   4  -4 1651.23  109.79
  -2   4  -4 1707.13  108.09
   2   4   4 1568.84  110.89
   4  -4   4  149.59   20.70
  -4  -4  -4  161.48   21.50
  -4  -4  -4  131.29   17.80
   4  -4   4  131.39   19.20
  -4   4  -4  136.99   14.70
  -4   4  -4  133.59   12.70
   4   4   4  136.69   18.20
   6  -4   4 1619.34  109.79
  -6  -4  -4 1527.95  106.99
  -6  -4  -4 1597.54  106.49
   6  -4   4 1440.46  106.49
   6   4   4 1502.95  105.29
  -6   4  -4 1741.33  100.59
  -6   4  -4 1655.83  105.09
   8  -4   4  243.48   24.30
  -8  -4  -4  226.08   23.30
  -8  -4  -4  234.48   23.70
   8   4   4  233.78   22.30
  -8   4  -4  224.98   21.60
 -10  -4  -4  335.67   30.20
  10  -4   4  304.07   33.20
 -10  -4  -4  314.27   30.40
  10  -4   4  285.97   29.50
 -10   4  -4  380.26   29.70
  10   4   4  360.26   29.70
 -12  -4  -4   90.09   15.70
 -12  -4  -4   61.39   14.90
  12  -4   4   61.59   16.70
  12  -4   4   58.09   13.00
 -12   4  -4   91.59   14.00
  12   4   4   67.69   13.50
 -14  -4  -4   74.89   14.60
  14  -4   4   46.50   13.30
  14  -4   4   49.10   17.30
 -14   4  -4   43.60   11.10
  14   4   4   44.30   10.40
  16  -4   4   98.39   22.70
 -16  -4  -4  128.69   18.90
 -16   4  -4  118.39   18.20
  16   4   4  129.19   18.80
  18  -4   4   25.40   16.80
 -18  -4  -4   11.90   10.70
 -18   4  -4   24.70    9.10
  18   4   4   15.60    8.30
  18   4   4    5.60   11.20
  20  -4   4  164.68   35.60
 -20   4  -4  176.78   24.70
  20   4   4  167.08   31.50
  22  -4   4   20.30   19.60
 -22   4  -4    7.00   10.90
  22   4   4   40.90   17.80
 -25  -5   4   78.99   17.90
  25  -5  -4   64.29   22.40
 -25   5   4   78.89   17.00
  25   5  -4   69.49   21.70
 -23  -5   4    8.40   11.00
  23  -5  -4    5.00   11.50
  23  -5  -4  -11.00   16.20
  23   5  -4    1.90   11.00
 -23   5   4   -4.70   10.60
 -21  -5   4  266.07   28.90
  21  -5  -4  164.38   33.70
  21  -5  -4  160.08   29.90
  21   5  -4  233.18   36.40
 -21   5   4  254.97   25.50
  19  -5  -4   19.80   11.40
 -19  -5   4   -4.10    7.50
  19  -5  -4   22.50   16.40
  19   5  -4   -2.10    9.10
  17  -5  -4   34.60   14.20
 -17  -5   4   37.50   11.90
  17  -5  -4   49.00   16.20
  17   5  -4   44.80   15.40
 -17   5   4   59.79   14.20
  15  -5  -4   27.50   13.80
  15  -5  -4   24.70   10.60
 -15  -5   4    6.80    7.50
  15   5  -4   23.70   12.20
 -15   5   4    2.10    6.40
  13  -5  -4  311.67   32.10
  13  -5  -4  260.67   31.30
 -13  -5   4  346.47   31.60
  13   5  -4  284.97   31.40
 -13   5   4  291.27   28.60
  11  -5  -4  174.08   29.60
  11  -5  -4  214.58   29.40
 -11  -5   4  221.28   23.80
  11   5  -4  224.38   28.80
  11   5  -4  160.78   21.10
 -11   5   4  186.28   24.40
   9  -5  -4  160.68   23.10
   9  -5  -4  190.08   27.10
  -9  -5   4  152.18   23.70
  -9   5   4  140.79   20.50
   9   5  -4  161.38   24.20
   9   5  -4  174.98   17.30
  -7  -5   4  674.53   50.89
   7  -5  -4  578.94   50.59
   7   5  -4  617.34   49.30
  -7   5   4  647.04   49.00
   7   5  -4  591.64   45.50
  -5  -5   4  127.19   20.50
  -5  -5   4  127.59   14.30
   5  -5  -4  133.09   17.00
   5  -5  -4  142.29   22.60
   5   5  -4  148.49   15.90
   5   5  -4  139.59   20.50
  -5   5   4  131.39   16.50
  -5   5   4  140.69   19.90
  -3  -5   4   58.09   11.10
  -3  -5   4   46.70   14.70
   3  -5  -4   42.00   12.40
   3   5  -4   42.70   10.40
   3   5  -4   49.10   11.80
  -3   5   4   52.89   11.60
  -1  -5   4  264.67   42.10
  -1  -5   4  262.97   23.10
   1  -5  -4  205.28   25.30
  -1   5   4  177.28   21.30
   1   5  -4  243.08   21.90
   1   5  -4  213.98   21.30
  -1  -5  -4  624.74   54.29
   1  -5   4  667.73   54.29
   1  -5   4  765.82   52.79
  -1   5  -4  727.63   51.69
  -1   5  -4  713.03   49.50
   1   5   4  634.84   51.79
  -3  -5  -4  469.55   43.90
   3  -5   4  486.35   47.10
   3  -5   4  564.94   44.00
  -3   5  -4  549.05   41.20
   3   5   4  479.55   41.60
  -3   5  -4  572.44   38.80
   5  -5   4  314.37   30.30
  -5  -5  -4  296.77   30.40
   5   5   4  266.07   27.10
  -5   5  -4  305.37   27.20
   7  -5   4  404.16   37.80
   7  -5   4  351.76   35.30
  -7  -5  -4  396.86   36.60
   7   5   4  416.06   34.90
  -7   5  -4  399.76   33.60
  -9  -5  -4 1123.79   80.79
   9  -5   4 1037.30   83.19
   9  -5   4 1033.90   80.49
  -9   5  -4 1192.98   78.59
   9   5   4 1141.99   79.39
 -11  -5  -4  267.87   26.60
  11  -5   4  229.88   34.70
  11  -5   4  184.08   28.10
 -11   5  -4  276.57   25.40
  11   5   4  219.88   24.10
  13  -5   4   83.89   17.60
 -13  -5  -4   65.59   14.90
  13  -5   4   67.49   17.10
 -13   5  -4   73.59   14.50
  13   5   4   52.49   13.10
 -15  -5  -4  103.79   18.70
 -15   5  -4   59.09   14.50
  15   5   4   62.19   15.40
  15   5   4   74.89   20.30
  17  -5   4   92.59   23.40
  17   5   4  102.29   23.90
 -17   5  -4   73.99   16.40
  17   5   4   57.19   16.00
  19  -5   4  -17.50   12.30
 -19   5  -4    1.30    9.30
  19   5   4    3.60    9.10
 -21   5  -4   41.80   20.50
  21   5   4   28.10   17.60
  22  -6  -4   25.40   22.40
  22  -6  -4   34.30   17.30
 -22  -6   4   31.40   15.10
  22   6  -4   21.90   12.70
 -22   6   4    1.50   11.40
 -20  -6   4  111.99   23.30
  20  -6  -4  100.09   24.00
  20  -6  -4  122.59   29.60
  20   6  -4  121.39   29.00
 -18  -6   4   52.89   14.50
  18  -6  -4   46.80   18.10
  18  -6  -4   60.19   19.80
 -18   6   4   37.30   13.70
  18   6  -4   28.90   13.40
  16  -6  -4  172.78   29.80
 -16  -6   4  152.08   25.30
  16  -6  -4  134.09   27.80
 -16   6   4  140.89   22.70
  16   6  -4  167.78   29.30
 -14  -6   4  309.17   35.10
  14  -6  -4  281.77   38.60
  14  -6  -4  274.57   34.00
  14   6  -4  357.36   42.30
 -14   6   4  240.48   28.40
  12  -6  -4  363.86   38.20
 -12  -6   4  391.56   37.00
  12  -6  -4  334.97   37.10
  12   6  -4  314.27   35.00
 -12   6   4  363.06   34.20
 -10  -6   4   48.30   14.70
  10  -6  -4   84.69   21.00
  10   6  -4   51.09   15.60
 -10   6   4   94.79   17.60
  10   6  -4  101.09   15.50
  -8  -6   4  681.33   52.99
   8  -6  -4  528.45   51.59
   8   6  -4  630.54   51.09
  -8   6   4  594.04   48.90
   8   6  -4  589.14   46.30
  -6  -6   4  373.76   37.20
   6  -6  -4  377.26   38.60
   6   6  -4  381.76   32.90
   6   6  -4  415.86   36.60
  -6   6   4  392.56   36.00
   4  -6  -4  196.28   29.80
  -4  -6   4  147.99   24.50
  -4   6   4  168.48   24.00
   4   6  -4  148.69   22.30
   4   6  -4  154.48   21.40
  -2  -6   4   72.39   16.90
   2  -6  -4   73.09   18.00
   2   6  -4   42.70   10.40
  -2   6   4   30.00   10.80
   2   6  -4   34.70   10.40
  -2   6   4   72.69   14.00
   0  -6   4  196.58   24.30
   0  -6  -4  236.68   32.70
   0   6  -4  212.08   21.60
   0   6  -4  184.48   20.40
   0   6   4  166.78   24.50
   0   6   4  192.58   25.60
   2  -6   4  148.99   21.20
   2  -6   4   82.69   18.50
  -2  -6  -4   99.69   20.90
   2   6   4  101.49   19.00
  -2   6  -4   89.89   15.70
  -2   6  -4  131.29   19.00
   2   6   4   71.69   15.90
   4  -6   4   78.69   17.90
  -4  -6  -4   75.39   16.70
   4  -6   4   64.79   15.40
  -4   6  -4   99.29   16.70
   4   6   4  109.09   19.40
   4   6   4   82.19   16.60
   6  -6   4   59.19   17.00
   6  -6   4   77.79   17.50
  -6  -6  -4   60.99   17.00
   6   6   4   90.49   19.80
   6   6   4   79.99   15.70
  -6   6  -4   75.99   15.20
   8  -6   4   55.99   15.30
   8  -6   4   33.40   15.40
  -8  -6  -4   55.09   16.90
  -8   6  -4   50.29   12.80
   8   6   4   45.10   13.80
   8   6   4   21.40    9.90
  10  -6   4   45.10   12.80
  10  -6   4   32.90   14.50
 -10  -6  -4   55.89   15.50
 -10   6  -4   47.10   13.10
  10   6   4   62.39   15.30
  10   6   4   29.70   13.90
  12  -6   4   76.09   18.50
  12  -6   4  102.19   23.90
 -12  -6  -4  114.19   22.20
  12   6   4  120.19   24.70
  12   6   4   80.89   17.90
 -12   6  -4  123.39   21.00
  14  -6   4   27.00   17.50
 -14  -6  -4   23.90   12.90
  14   6   4   44.50   14.40
 -14   6  -4   45.30   13.00
 -16  -6  -4   62.09   17.20
  16  -6   4   55.59   20.50
  16   6   4   82.69   22.40
 -16   6  -4   73.39   17.60
  18  -6   4  448.36   57.89
 -18   6  -4  406.56   38.20
  18   6   4  320.27   49.40
  19  -7  -4   15.80   16.60
 -19  -7   4   31.00   15.10
 -19   7   4   38.00   14.30
  17  -7  -4   67.19   20.30
 -17  -7   4   43.20   17.40
 -17   7   4   59.99   15.80
  17   7  -4   58.29   16.40
 -15  -7   4   11.60   11.00
  15  -7  -4   -3.40   10.20
  15   7  -4   10.20   10.70
 -15   7   4  -10.50    8.20
  13  -7  -4   10.40   11.60
 -13  -7   4    7.50   10.10
 -13   7   4    2.00    9.40
  13   7  -4   14.90   13.80
 -11  -7   4   26.20   12.30
  11  -7  -4    0.60   11.20
  11   7  -4   41.90   12.80
 -11   7   4   33.10   11.60
  -9  -7   4   91.59   20.20
   9  -7  -4   63.59   18.70
   9   7  -4   21.80   14.90
  -9   7   4   53.69   14.30
   7  -7  -4   97.09   26.00
  -7  -7   4  175.68   31.00
  -7   7   4  110.69   24.60
   7   7  -4  164.48   21.60
   7   7  -4  115.29   21.80
   5  -7  -4   -8.60    7.70
  -5  -7   4   16.90   10.60
   5   7  -4  -14.60    5.90
   5   7  -4    1.40    9.70
  -5   7   4    6.30    8.20
   3  -7  -4   75.49   17.40
  -3  -7   4   60.29   16.00
   3   7  -4   60.69   13.50
  -3   7   4   61.79   15.80
   3   7  -4   90.69   17.10
  -1  -7   4   44.30   13.60
   1  -7  -4   52.19   16.70
   1   7  -4   33.00   11.30
  -1   7   4   30.30   12.50
   1  -7   4   -1.90    7.40
  -1  -7  -4    8.70   11.20
   1   7   4   22.00   11.50
   1   7   4   25.60   11.80
  -1   7  -4   21.50    9.30
   3  -7   4  135.09   25.40
  -3  -7  -4  137.69   26.70
   3   7   4  152.58   25.00
   3   7   4  144.89   25.50
  -3   7  -4  176.98   24.00
   5  -7   4   73.29   18.70
   5   7   4   84.79   18.10
  -5   7  -4  109.19   21.40
   5   7   4   84.29   17.20
  -7  -7  -4   64.79   18.60
   7  -7   4   92.49   21.00
   7   7   4   64.39   18.60
  -7   7  -4   77.89   17.30
  -9  -7  -4   93.09   20.90
  -9   7  -4  101.79   18.50
   9   7   4   76.29   22.90
   9   7   4   93.99   19.10
  11  -7   4  181.48   32.20
 -11  -7  -4  278.17   37.90
  11   7   4  263.77   34.20
 -11   7  -4  284.07   29.30
  11   7   4  214.68   36.90
 -13  -7  -4   59.29   17.80
  13  -7   4   71.99   25.50
  13   7   4   71.19   20.60
 -13   7  -4   51.69   15.00
  15  -7   4   73.19   24.80
 -15  -7  -4   61.89   20.10
 -15   7  -4   34.40   16.40
  15   7   4   57.79   22.10
 -14  -8   4   56.79   25.70
  14  -8  -4   48.90   20.70
  14   8  -4   22.70   18.10
 -14   8   4   22.00   17.60
  12  -8  -4   50.19   22.50
 -12  -8   4   35.20   15.30
  12   8  -4   75.59   22.70
 -12   8   4   54.79   15.50
 -10  -8   4   67.49   19.30
  10  -8  -4   54.49   18.10
 -10   8   4   53.49   17.00
  10   8  -4   46.50   19.90
   8  -8  -4   20.90   16.20
  -8  -8   4   44.30   15.80
   8   8  -4   20.40   16.40
  -8   8   4   28.50   12.40
  -6  -8   4   65.09   18.90
   6  -8  -4   63.79   18.20
  -6   8   4   60.19   17.20
   6   8  -4   29.60   14.60
   4  -8  -4   78.29   19.90
  -4  -8   4   88.89   20.60
  -4   8   4   48.40   14.80
   4   8  -4   61.49   12.90
  -2  -8   4   63.69   18.70
   2  -8  -4   70.29   18.40
  -2   8   4   85.89   19.60
   2   8  -4   74.59   16.80
   0  -8   4   -0.10   10.80
   0  -8  -4    7.70   12.60
   0   8  -4    8.70   10.00
   0   8   4    4.80    9.50
  -2  -8  -4  153.08   29.10
   2  -8   4  134.59   26.90
   2   8   4  128.49   24.50
  -2   8  -4  107.69   21.80
  -4  -8  -4   36.00   13.60
   4  -8   4   20.40   13.80
   4   8   4   12.50   12.80
  -4   8  -4   27.00   12.30
   4   8   4    5.00   10.30
  -6  -8  -4   25.60   13.90
   6  -8   4   51.69   15.70
  -6   8  -4   42.10   13.10
   6   8   4   55.89   19.10
   6   8   4   41.70   13.00
   8  -8   4   73.19   18.20
  -8  -8  -4   48.50   17.50
  -8   8  -4   85.89   19.00
   8   8   4  101.09   24.10
   8   8   4   47.30   16.40
 -10  -8  -4  127.19   25.50
  10   8   4   65.09   25.10
  10   8   4  103.99   25.30
 -10   8  -4   88.99   17.70
   7  -9  -4   32.80   19.30
  -7  -9   4   44.00   18.30
  -7   9   4   36.40   17.00
   5  -9  -4   57.39   23.50
  -3   9   4   82.79   24.60
  -1  -9   4   78.29   25.80
   1   9  -4   73.09   17.40
  -1   9   4   92.39   23.40
  -1  -9  -4  123.19   38.70
   1  -9   4  119.39   28.80
  -1   9  -4  100.69   21.00
   1   9   4   96.59   22.00
  -3   9  -4   28.80   19.20
  30   0  -5   69.09   18.80
  28   0  -5    9.80    9.20
 -26   0   5    6.50   11.90
  26   0  -5   13.70    8.00
  24   0  -5   -1.40    6.20
 -24   0   5    3.50   10.90
  22   0  -5  160.08   18.60
 -22   0   5  108.99   20.40
  20   0  -5  742.03   55.79
 -20   0   5  822.42   53.99
  20   0  -5  830.02   58.59
 -20   0   5  766.32   61.09
  18   0  -5   12.30    7.10
 -18   0   5   27.80   10.50
  18   0  -5   24.20    7.60
  16   0  -5  354.36   29.30
 -16   0   5  352.66   32.30
  16   0  -5  422.66   31.20
 -16   0   5  403.86   27.40
  14   0  -5 1144.99   83.59
  14   0  -5 1286.87   85.09
 -14   0   5 1479.75   83.49
  14   0  -5 1292.77   85.59
  14   0  -5 1372.96   86.99
 -14   0   5 1324.07   89.09
  12   0  -5   82.79    9.60
 -12   0   5   70.39   11.70
  12   0  -5   70.29    9.50
  12   0  -5   64.59    7.30
  12   0  -5   74.39    9.60
 -12   0   5   90.79    7.30
 -10   0   5  501.55   29.40
  10   0  -5  434.26   31.20
 -10   0   5  442.16   33.30
  10   0  -5  428.56   32.90
 -10   0   5  392.96   31.30
  10   0  -5  415.46   29.70
  10   0  -5  526.75   32.70
   8   0  -5 2037.10  113.89
  -8   0   5 1810.12  110.89
  -8   0   5 1676.93  112.99
   8   0  -5 1927.21  113.39
   8   0  -5 1758.62  112.69
   8   0  -5 1636.74  111.19
  -8   0   5 1831.52  114.69
   8   0  -5 1734.23  114.19
  -6   0   5 1793.02  113.49
   6   0  -5 1818.22  112.19
  -6   0   5 1701.03  112.29
   6   0  -5 1787.62  110.69
  -6   0   5 1747.73  110.69
   6   0  -5 1840.82  113.59
   6   0  -5 1907.71  112.29
   4   0  -5 1862.81  112.29
   4   0  -5 1682.73  113.59
  -4   0   5 1782.22  112.89
  -4   0   5 1769.42  111.59
  -4   0   5 1838.22  113.89
   4   0  -5 1753.22  112.59
   4   0  -5 1984.60  111.59
   2   0  -5 4825.12  320.57
  -2   0   5 5241.28  320.87
   2   0  -5 5356.36  319.57
  -2   0   5 5418.96  319.77
   0   0  -5 5936.81  339.87
   0   0  -5 5495.35  337.97
   0   0  -5 5345.56  341.47
   0   0   5 5534.35  339.17
   0   0  -5 5260.57  339.17
   0   0   5 5726.53  339.87
   0   0   5 5496.25  341.47
   2   0   5  519.55   37.00
  -2   0  -5  525.85   34.50
   2   0   5  496.55   34.30
   2   0   5  563.74   35.00
  -2   0  -5  495.25   36.90
  -2   0  -5  554.44   35.10
  -4   0  -5  226.68   19.60
   4   0   5  227.18   16.50
  -4   0  -5  236.48   17.40
  -4   0  -5  226.38   16.80
   4   0   5  236.48   17.60
   4   0   5  207.28   15.00
   4   0   5  238.68   20.10
   6   0   5 1044.00   69.09
   6   0   5  970.80   64.19
   6   0   5 1020.60   66.89
  -6   0  -5 1023.60   65.19
  -6   0  -5 1040.60   64.59
   6   0   5  909.11   62.49
  -8   0  -5   90.99   10.00
   8   0   5  108.29    9.00
   8   0   5   87.79    8.30
  -8   0  -5   95.69   12.00
   8   0   5  105.39   16.50
  10   0   5  852.71   60.69
 -10   0  -5  844.72   55.79
  10   0   5  767.42   52.79
 -10   0  -5  794.42   54.59
  12   0   5  193.68   27.20
 -12   0  -5  191.18   18.80
 -12   0  -5  203.08   19.50
  12   0   5  243.08   18.40
 -14   0  -5 1871.61  121.69
 -14   0  -5 1835.52  122.39
  14   0   5 1923.81  129.69
 -16   0  -5  124.99   17.20
  16   0   5  101.89   21.40
 -16   0  -5  129.79   18.50
 -18   0  -5  170.88   19.60
  18   0   5  184.38   30.10
 -20   0  -5  341.27   31.30
  20   0   5  372.16   40.80
  22   0   5  -16.70   10.00
  24   0   5   20.70   12.30
  29  -1  -5   57.79   15.50
  29   1  -5   55.69   14.90
  27  -1  -5   57.19   16.00
 -27  -1   5   35.90   19.90
  27   1  -5   62.79   16.70
  25  -1  -5   32.90   11.60
 -25  -1   5    1.50   12.00
 -25   1   5    2.90   11.80
  25   1  -5   51.69   14.10
  23  -1  -5  181.48   21.70
 -23  -1   5  148.89   25.20
 -23   1   5  165.38   25.80
  23   1  -5  207.38   21.40
 -21  -1   5   56.99   13.60
  21  -1  -5   50.69   12.40
  21   1  -5   72.79   13.90
  21   1  -5   51.39   12.70
 -21   1   5   32.30   12.90
  19  -1  -5  275.67   24.90
 -19  -1   5  199.38   24.40
 -19   1   5  251.57   20.50
  19   1  -5  237.28   23.80
 -19   1   5  257.27   27.90
  19   1  -5  253.67   23.40
 -17  -1   5  340.37   30.80
  17  -1  -5  375.66   32.50
  17  -1  -5  302.47   24.30
 -17   1   5  341.87   32.00
 -17   1   5  378.66   26.10
  17   1  -5  329.67   29.00
 -15  -1   5  246.18   22.70
  15  -1  -5  202.98   17.20
  15  -1  -5  218.08   21.20
 -15  -1   5  263.27   21.00
 -15   1   5  245.78   18.60
 -15   1   5  250.67   23.80
  15   1  -5  239.08   22.10
 -13  -1   5  414.76   28.60
 -13  -1   5  380.86   30.20
  13  -1  -5  312.07   26.70
  13  -1  -5  369.16   25.40
  13  -1  -5  397.36   29.60
  13  -1  -5  377.66   25.70
  13   1  -5  358.06   24.90
 -13   1   5  366.56   30.70
 -13   1   5  376.86   26.60
  13   1  -5  378.66   29.80
 -11  -1   5 2848.62  168.78
  11  -1  -5 2879.61  170.28
  11  -1  -5 2589.84  165.78
 -11  -1   5 2681.43  169.88
  11  -1  -5 2373.06  167.38
 -11   1   5 2888.31  171.58
  11   1  -5 2704.33  169.98
  11   1  -5 2614.24  165.18
 -11   1   5 2658.73  167.18
  -9  -1   5  427.26   30.80
  -9  -1   5  483.65   30.30
   9  -1  -5  402.16   29.20
   9  -1  -5  417.06   27.60
   9  -1  -5  421.86   31.00
  -9  -1   5  406.76   30.80
   9  -1  -5  445.96   31.00
  -9   1   5  437.06   31.80
   9   1  -5  401.56   30.40
   9   1  -5  409.86   26.60
  -9   1   5  404.06   28.10
   9   1  -5  382.56   29.60
   9   1  -5  466.35   26.80
   9   1  -5  397.06   30.70
  -9   1   5  407.26   29.00
   7  -1  -5 1608.14   96.99
   7  -1  -5 1476.05   97.89
   7  -1  -5 1470.75   95.29
  -7  -1   5 1588.14   95.69
   7  -1  -5 1571.14   93.89
  -7  -1   5 1510.75   97.99
   7   1  -5 1453.15   96.49
  -7   1   5 1511.95   94.29
   7   1  -5 1416.36   95.59
   7   1  -5 1511.15   96.79
  -7   1   5 1459.75   95.29
  -7   1   5 1586.34   97.19
  -5  -1   5  582.84   36.70
  -5  -1   5  509.45   37.40
   5  -1  -5  547.95   36.70
   5  -1  -5  534.75   37.30
   5  -1  -5  566.24   35.60
  -5  -1   5  579.34   38.00
   5  -1  -5  551.54   37.70
  -5   1   5  629.94   37.80
   5   1  -5  550.04   34.20
  -5   1   5  578.34   37.60
  -5   1   5  595.94   35.90
  -5   1   5  534.45   36.80
   5   1  -5  552.24   37.60
   5   1  -5  531.35   37.80
   5   1  -5  486.45   36.40
   1  -1  -5 1516.05   94.39
   1  -1  -5 1455.05   94.49
   1  -1  -5 1644.84   94.69
  -1  -1   5 1501.55   94.69
  -1  -1   5 1465.95   93.49
  -1  -1   5 1626.34   96.99
  -1  -1   5 1384.26   93.29
   1  -1  -5 1342.57   94.59
   1   1  -5 1522.65   96.59
  -1   1   5 1465.95   94.29
   1   1  -5 1528.85   93.29
  -1   1   5 1565.24   94.29
  -1   1   5 1503.75   94.69
  -1   1   5 1545.95   94.69
   1   1  -5 1546.95   94.49
   1  -1   5 2840.22  170.68
   1  -1   5 2711.83  170.18
  -1  -1  -5 2820.22  171.28
   1  -1   5 2621.54  169.38
  -1  -1  -5 2522.95  170.38
  -1   1  -5 2652.63  169.38
  -1   1  -5 2656.43  173.38
   1   1   5 2547.05  170.48
   1   1   5 2816.72  171.08
   1   1   5 2937.91  170.98
  -1   1  -5 2965.60  170.18
  -1   1  -5 2986.30  170.48
   3  -1   5 1241.58   82.19
   3  -1   5 1123.49   80.99
   3  -1   5 1298.67   81.99
  -3  -1  -5 1340.87   83.49
  -3  -1  -5 1339.57   83.89
  -3  -1  -5 1197.68   81.69
   3  -1   5 1358.66   86.69
  -3   1  -5 1262.37   85.99
   3   1   5 1277.17   82.29
  -3   1  -5 1429.26   80.79
   3   1   5 1282.47   82.79
  -3   1  -5 1333.87   82.19
  -3   1  -5 1418.46   82.19
   3   1   5 1340.37   82.99
   3   1   5 1275.07   83.39
   5  -1   5 2577.84  164.18
  -5  -1  -5 2635.34  158.08
   5  -1   5 2536.05  158.98
  -5  -1  -5 2527.35  160.28
   5  -1   5 2338.87  157.78
   5   1   5 2547.34  159.78
  -5   1  -5 2673.33  158.98
   5   1   5 2568.34  160.98
  -7  -1  -5  352.66   23.00
  -7  -1  -5  315.07   25.40
   7  -1   5  313.47   23.10
   7  -1   5  323.77   31.20
   7  -1   5  336.57   22.00
   7  -1   5  317.87   23.00
  -7   1  -5  314.37   23.60
   7   1   5  279.07   24.50
   7   1   5  332.17   26.70
   9  -1   5 1540.45   95.59
  -9  -1  -5 1638.84   96.59
   9  -1   5 1457.95  103.99
   9  -1   5 1458.75   96.29
  -9  -1  -5 1417.86   99.19
  -9   1  -5 1532.15   97.49
   9   1   5 1391.96  100.79
  -9   1  -5 1666.23   98.29
 -11  -1  -5  705.83   44.60
  11  -1   5  635.04   45.30
  11  -1   5  640.04   52.59
 -11  -1  -5  627.44   47.70
  11   1   5  623.54   49.80
 -11   1  -5  663.33   46.00
 -11   1  -5  656.33   45.60
  13  -1   5  178.18   26.50
  13  -1   5  142.59   14.80
 -13  -1  -5  136.29   18.40
  13   1   5  109.49   20.10
 -13   1  -5  158.98   15.50
  15  -1   5  233.48   33.60
  15  -1   5  205.38   20.80
 -15  -1  -5  222.68   23.40
 -15   1  -5  254.17   21.90
  15   1   5  217.98   29.30
  15   1   5  265.57   21.00
 -15   1  -5  202.18   21.40
  17  -1   5   61.39   18.10
 -17  -1  -5   43.50   12.40
 -17   1  -5   66.19   13.00
  17   1   5   52.29   16.40
  19  -1   5    8.80    8.60
 -19  -1  -5   13.30   11.70
  19   1   5   15.30    7.70
 -19   1  -5    8.60    6.90
  19   1   5    5.70    7.20
  21  -1   5   35.00   14.40
  21   1   5   25.60   16.20
 -21   1  -5   39.20   12.20
  23  -1   5  120.19   26.90
  23   1   5  141.59   21.90
 -23   1  -5  108.59   19.60
 -25   1  -5  101.19   19.30
  28  -2  -5  201.88   32.90
  28   2  -5  226.08   26.00
  26  -2  -5  237.38   30.50
  26   2  -5  311.87   30.40
 -24  -2   5    4.80   13.60
  24  -2  -5   12.20    8.70
 -24   2   5   -7.30   11.00
  24   2  -5    2.20    6.30
  24   2  -5   26.20    9.90
 -24   2   5    0.10   10.70
  22  -2  -5  115.29   20.60
 -22  -2   5  138.49   22.10
 -22   2   5  109.89   21.30
 -22   2   5  117.89   15.70
  22   2  -5  147.59   21.70
 -20  -2   5   26.20    9.00
  20  -2  -5   34.10   10.60
 -20  -2   5   23.60    9.60
  20   2  -5   19.30    8.60
 -20   2   5   15.00    6.70
 -20   2   5   46.00   12.70
 -18  -2   5  469.95   37.90
 -18  -2   5  489.15   37.10
  18  -2  -5  407.06   37.80
 -18   2   5  463.15   34.40
 -18   2   5  406.66   39.90
  18   2  -5  502.65   39.80
 -16  -2   5  353.46   29.30
 -16  -2   5  352.96   31.30
 -16   2   5  332.37   26.70
  16   2  -5  322.97   30.60
  16   2  -5  352.56   25.00
 -16   2   5  322.47   31.70
 -14  -2   5  338.07   25.90
  14  -2  -5  284.97   26.60
 -14   2   5  303.57   24.30
  14   2  -5  317.27   23.10
 -14   2   5  269.67   27.30
  14   2  -5  298.97   27.50
 -12  -2   5   95.29   10.80
  12  -2  -5   99.59   11.90
 -12  -2   5   89.39   12.30
 -12   2   5   73.39   11.00
  12   2  -5   91.69    8.10
 -12   2   5   86.19   13.70
  12   2  -5   78.09    7.00
  12   2  -5   87.79   14.30
 -10  -2   5  525.75   36.50
  10  -2  -5  507.15   31.80
  10  -2  -5  529.55   41.30
 -10   2   5  501.05   36.20
 -10   2   5  488.35   32.20
  10   2  -5  467.35   36.10
  10   2  -5  505.15   33.40
 -10   2   5  545.85   38.60
  10   2  -5  558.44   39.00
  10   2  -5  508.95   32.60
  -8  -2   5  149.99    9.60
  -8  -2   5  135.39   12.80
  -8  -2   5  127.29   12.50
   8  -2  -5  125.09   12.30
   8  -2  -5  112.09   11.80
   8  -2  -5  105.69   13.00
   8  -2  -5  131.29    9.10
  -8   2   5  107.49   12.60
  -8   2   5  123.29   12.40
   8   2  -5  132.09   14.10
   8   2  -5  113.59   11.80
  -8   2   5  120.79    9.20
   8   2  -5  110.49    9.50
  -6  -2   5  237.68   18.80
   6  -2  -5  243.88   16.00
  -6  -2   5  220.18   15.90
   6  -2  -5  219.18   18.20
  -6  -2   5  250.57   19.90
  -6  -2   5  222.08   19.20
   6  -2  -5  183.08   18.80
  -6   2   5  265.37   16.00
   6   2  -5  199.38   18.10
   6   2  -5  202.38   15.80
   6   2  -5  205.18   19.00
  -6   2   5  213.68   18.50
  -6   2   5  271.17   20.10
  -6   2   5  265.27   19.00
   6   2  -5  203.88   18.00
   4  -2  -5  375.56   25.90
   4  -2  -5  373.16   26.90
  -4  -2   5  374.26   27.00
  -4  -2   5  392.16   27.80
   4  -2  -5  345.37   28.00
  -4  -2   5  339.47   24.90
  -4  -2   5  351.16   27.20
   4  -2  -5  385.36   25.30
   4   2  -5  346.07   24.70
  -4   2   5  367.36   27.30
  -4   2   5  400.56   28.10
   4   2  -5  353.76   27.20
   4   2  -5  355.36   27.00
  -4   2   5  387.56   24.90
  -4   2   5  375.66   26.00
   2  -2  -5 1651.83   97.59
   2  -2  -5 1580.14   98.49
  -2  -2   5 1470.65   98.19
   2  -2  -5 1457.75   99.49
   2  -2  -5 1527.85   96.49
  -2  -2   5 1459.45   99.29
  -2  -2   5 1404.96   96.79
   2   2  -5 1650.23   96.89
  -2   2   5 1646.84   96.59
  -2   2   5 1684.63   97.19
   2   2  -5 1378.86   98.09
  -2   2   5 1535.75   98.79
  -2   2   5 1534.35  100.99
   2   2  -5 1511.95   99.39
   2   2  -5 1633.84   98.49
   0  -2  -5 1107.29   66.69
   0  -2   5 1055.19   68.99
   0  -2  -5 1087.09   66.49
   0  -2   5  916.81   65.89
   0  -2   5  990.20   65.89
   0  -2  -5 1032.00   64.29
   0   2   5 1023.20   63.79
   0   2   5  998.50   66.79
   0   2   5 1069.59   65.79
   0   2  -5  917.81   67.79
   0   2  -5 1070.59   65.49
   0   2   5  938.61   68.79
   2  -2   5  855.71   58.19
   2  -2   5  869.01   57.49
  -2  -2  -5  988.20   60.99
  -2  -2  -5  834.22   59.29
   2  -2   5  769.52   57.59
   2  -2   5  960.10   62.39
  -2  -2  -5  894.71   56.49
  -2  -2  -5  843.62   58.69
  -2   2  -5  856.11   57.99
  -2   2  -5  912.91   57.69
  -2   2  -5  975.20   57.39
   2   2   5  891.31   55.99
  -2   2  -5  908.11   61.59
   2   2   5  895.71   58.89
   2   2   5  855.91   58.09
  -4  -2  -5  590.44   41.30
   4  -2   5  568.54   39.40
  -4  -2  -5  651.93   42.60
   4  -2   5  661.43   46.00
   4   2   5  547.95   38.90
   4   2   5  595.84   38.80
   4   2   5  507.25   40.90
  -4   2  -5  595.04   40.00
   4   2   5  638.84   41.60
  -4   2  -5  618.74   40.50
  -6  -2  -5 4602.84  288.47
  -6  -2  -5 4634.54  290.47
   6  -2   5 4640.94  294.47
  -6   2  -5 4898.61  287.97
  -6   2  -5 5034.90  287.37
   6   2   5 4351.66  286.77
   6   2   5 4245.48  287.57
  -6   2  -5 4821.32  288.37
  -8  -2  -5   65.69   11.90
   8  -2   5   70.79   15.20
   8  -2   5   72.29    8.10
   8  -2   5   83.49   10.10
  -8  -2  -5   81.09   11.20
  -8   2  -5   86.89   11.60
   8   2   5   77.89    9.00
   8   2   5   79.09   11.80
  -8   2  -5   94.89    9.00
  -8   2  -5   98.49    9.50
   8   2   5   98.59   12.70
 -10  -2  -5 2195.48  127.69
 -10  -2  -5 1921.51  130.39
  10  -2   5 1838.82  127.79
  10  -2   5 1960.20  135.59
  10   2   5 1840.22  129.09
 -10   2  -5 2136.49  126.19
  10   2   5 1921.61  128.29
 -10   2  -5 2107.59  128.19
  12  -2   5  138.79   24.20
  12  -2   5  103.49   12.90
 -12  -2  -5   99.89   16.70
 -12  -2  -5  139.09   13.50
 -12   2  -5  124.89   13.80
 -12   2  -5  118.29   12.40
  14  -2   5  195.38   30.30
 -14  -2  -5  210.78   18.90
 -14  -2  -5  204.28   22.30
  14  -2   5  177.88   19.70
  14   2   5  194.28   19.70
 -14   2  -5  241.08   20.60
  14   2   5  188.78   21.90
  16  -2   5  293.47   41.00
 -16  -2  -5  267.07   25.80
 -16  -2  -5  207.78   28.20
  16   2   5  240.48   24.30
 -16   2  -5  296.37   24.70
  18  -2   5  180.58   32.10
 -18  -2  -5  205.88   26.90
  18   2   5  212.38   21.80
 -18   2  -5  184.88   20.50
  20  -2   5   96.49   26.10
 -20   2  -5  174.98   22.10
  20   2   5  123.79   18.90
  22  -2   5    2.70   15.20
  22   2   5   -2.30    8.20
 -22   2  -5   -7.90    6.60
  24  -2   5   37.80   17.90
 -24   2  -5   22.30   11.60
  27  -3  -5   17.50   16.20
  27  -3  -5   -5.30    8.50
  27   3  -5    3.60    9.60
  25  -3  -5   20.30   11.90
  25   3  -5   12.40   10.30
  23  -3  -5  164.18   26.80
 -23  -3   5  131.49   23.90
  23   3  -5  148.89   25.00
 -23   3   5  162.78   20.30
 -21  -3   5  154.78   22.30
  21  -3  -5  109.19   20.80
 -21   3   5  132.89   23.50
 -21   3   5  122.69   17.20
  21   3  -5  126.79   23.10
 -19  -3   5  148.39   17.20
  19  -3  -5  101.39   19.40
 -19  -3   5  111.29   17.60
 -19   3   5  124.79   17.20
  19   3  -5  151.28   24.40
 -19   3   5  139.69   24.10
  17  -3  -5  288.27   31.90
 -17  -3   5  426.16   32.70
 -17  -3   5  356.66   30.90
  17   3  -5  369.96   34.60
 -17   3   5  396.56   30.40
 -17   3   5  328.77   34.00
 -15  -3   5  392.36   31.40
 -15  -3   5  473.45   34.40
  15  -3  -5  365.06   34.60
 -15   3   5  401.56   35.70
  15   3  -5  375.06   28.80
  15   3  -5  376.06   34.90
 -15   3   5  401.46   31.70
  13  -3  -5 2364.06  163.98
 -13  -3   5 2629.24  160.08
 -13   3   5 2573.54  161.08
  13   3  -5 2489.85  164.68
  13   3  -5 2458.65  157.38
 -13   3   5 2565.14  164.08
 -11  -3   5  707.13   46.70
  11  -3  -5  618.44   49.99
 -11   3   5  706.73   49.90
  11   3  -5  636.04   47.40
  11   3  -5  717.53   51.19
 -11   3   5  630.84   47.80
  -9  -3   5 3519.85  211.38
  -9  -3   5 3696.53  214.58
  -9   3   5 3133.59  212.88
   9   3  -5 2964.40  210.98
  -9   3   5 3712.53  207.38
  -9   3   5 3452.05  213.78
   9   3  -5 3113.49  209.68
   9   3  -5 3475.75  215.88
   7  -3  -5 1070.59   67.99
   7  -3  -5 1001.60   74.09
  -7  -3   5 1135.59   70.69
   7  -3  -5 1047.50   70.69
  -7  -3   5 1147.29   69.29
   7   3  -5 1070.29   69.29
   7   3  -5 1006.70   75.29
   7   3  -5  994.90   70.49
  -7   3   5 1155.18   71.69
   5  -3  -5  475.85   33.30
  -5  -3   5  461.05   35.60
  -5  -3   5  529.95   35.80
   5  -3  -5  530.85   35.90
   5  -3  -5  433.96   37.50
  -5  -3   5  501.45   36.90
  -5   3   5  497.05   35.80
  -5   3   5  518.55   32.90
   5   3  -5  455.65   33.80
  -5   3   5  478.95   36.60
   5   3  -5  478.55   35.30
   5   3  -5  543.45   37.60
   3  -3  -5  158.08   13.20
   3  -3  -5  159.48   12.20
  -3  -3   5  150.68   15.00
  -3  -3   5  156.98   15.10
  -3  -3   5  146.89   13.30
   3  -3  -5  122.49   15.20
  -3   3   5  142.09   12.30
   3   3  -5  136.69   14.40
   3   3  -5  129.49   12.70
  -3   3   5  143.49   12.00
   3   3  -5  132.69   13.80
  -3   3   5  148.59   15.10
  -1  -3   5 1536.55  104.99
  -1  -3   5 1778.42  107.69
   1  -3  -5 1731.43  101.69
   1  -3  -5 1590.84  107.99
   1  -3  -5 1753.52  105.19
  -1  -3   5 1550.34  106.29
  -1  -3   5 1474.95  104.29
   1   3  -5 1497.95  108.39
  -1   3   5 1687.83  101.59
   1   3  -5 1583.24  106.59
  -1   3   5 1643.24  106.49
   1   3  -5 1651.13  104.99
   1   3  -5 1661.13  104.39
  -1   3   5 1725.63  104.29
  -1  -3  -5  292.07   23.60
   1  -3   5  348.67   26.90
   1  -3   5  277.07   24.10
  -1  -3  -5  262.87   24.90
   1  -3   5  262.27   22.40
   1   3   5  306.67   26.80
  -1   3  -5  313.47   22.40
  -1   3  -5  332.67   23.50
  -1   3  -5  274.67   24.10
  -3  -3  -5  769.22   53.99
   3  -3   5  687.33   50.09
   3  -3   5  802.02   56.39
   3  -3   5  725.83   52.79
  -3  -3  -5  816.52   53.39
   3   3   5  756.22   52.79
  -3   3  -5  802.12   49.99
  -3   3  -5  698.63   51.99
  -5  -3  -5  420.76   34.10
  -5  -3  -5  454.15   34.30
   5  -3   5  390.46   32.90
   5  -3   5  470.45   37.50
   5  -3   5  397.36   30.40
   5   3   5  410.76   27.50
  -5   3  -5  467.45   32.80
   5   3   5  434.46   33.40
  -5   3  -5  478.95   30.20
   5   3   5  450.15   27.50
  -7  -3  -5  313.57   27.80
   7  -3   5  306.67   26.80
  -7  -3  -5  325.87   27.20
   7  -3   5  334.97   31.90
   7   3   5  336.77   27.00
   7   3   5  313.17   22.50
  -7   3  -5  342.17   26.20
  -9  -3  -5   77.59   15.90
   9  -3   5   75.19   13.10
  -9  -3  -5   65.79   11.50
  -9   3  -5   73.69   12.00
   9   3   5   68.09    9.70
  -9   3  -5   79.19    8.30
   9   3   5   90.09   13.40
 -11  -3  -5  566.64   38.90
  11  -3   5  484.45   45.10
 -11  -3  -5  523.05   41.60
  11  -3   5  442.06   38.30
  11   3   5  427.46   37.50
 -11   3  -5  563.34   38.80
 -13  -3  -5  307.77   24.80
 -13  -3  -5  240.88   26.50
  13  -3   5  210.98   23.20
  13  -3   5  259.17   36.10
 -13   3  -5  290.37   24.50
  13   3   5  240.98   24.10
 -15  -3  -5  505.75   46.90
 -15  -3  -5  657.23   44.80
  15  -3   5  516.85   52.69
  15   3   5  518.95   44.20
 -15   3  -5  625.74   44.80
 -17  -3  -5  342.47   35.50
  17  -3   5  370.36   41.50
  17   3   5  345.77   31.90
 -17   3  -5  383.96   32.50
  19  -3   5   88.19   25.20
 -19   3  -5   58.19   13.70
  19   3   5   84.69   16.50
  21  -3   5  135.89   29.40
 -21   3  -5  109.49   18.40
  21   3   5   57.79   15.70
  21   3   5   79.19   18.40
  23  -3   5   83.79   26.00
  23   3   5   51.99   19.90
 -23   3  -5   60.69   17.30
  26  -4  -5   32.80   14.90
  26  -4  -5   66.39   26.30
  26   4  -5  111.79   23.10
 -24  -4   5   50.79   15.10
  24  -4  -5   31.30   12.80
  24  -4  -5   50.29   21.90
 -24   4   5   36.40   13.10
  24   4  -5   47.60   17.70
 -22  -4   5  171.68   25.90
 -22   4   5  185.08   20.80
  22   4  -5  168.38   28.70
 -20  -4   5  209.48   23.30
  20  -4  -5  191.78   30.20
 -20   4   5  196.58   22.00
  20   4  -5  208.18   31.50
 -18  -4   5   35.70   11.80
  18  -4  -5   27.70   11.00
 -18   4   5   44.10   12.70
  18   4  -5   45.50   14.40
 -18   4   5   40.60   10.60
 -16  -4   5  159.18   18.80
  16  -4  -5  149.88   24.40
  16   4  -5  141.39   23.20
 -16   4   5  126.49   18.80
 -16   4   5  135.99   21.90
  14  -4  -5  816.72   62.39
 -14   4   5  823.92   58.49
 -14   4   5  767.72   60.29
  14   4  -5  743.83   58.29
  14   4  -5  836.02   62.39
  12  -4  -5   47.00   12.00
 -12  -4   5   98.29   16.00
 -12  -4   5   68.99   10.50
 -12   4   5   78.49   14.30
  12   4  -5   58.99    9.30
 -12   4   5   60.49   13.30
  12   4  -5   53.09   13.70
 -10  -4   5  672.13   44.70
 -10   4   5  627.44   47.70
 -10   4   5  624.94   48.10
  10   4  -5  620.54   44.50
  -8  -4   5  178.08   19.50
  -8  -4   5  190.18   16.70
   8  -4  -5  167.88   20.30
   8   4  -5  172.78   16.40
  -8   4   5  181.28   19.20
  -8   4   5  194.48   18.20
   8   4  -5  183.68   20.00
  -8   4   5  177.78   14.90
  -6  -4   5  338.07   28.10
   6  -4  -5  275.87   27.80
  -6  -4   5  337.77   24.60
   6  -4  -5  284.17   22.30
   6  -4  -5  271.97   24.00
   6   4  -5  317.17   24.20
   6   4  -5  329.97   27.60
   6   4  -5  272.87   24.00
  -6   4   5  298.07   26.80
  -6   4   5  299.27   24.20
  -4  -4   5  822.42   57.59
   4  -4  -5  809.12   52.89
   4  -4  -5  684.93   57.39
   4  -4  -5  794.62   52.89
  -4  -4   5  880.01   55.49
   4   4  -5  829.22   56.29
   4   4  -5  692.43   53.59
  -4   4   5  790.12   52.09
   4   4  -5  765.12   53.49
  -4   4   5  741.73   55.99
   2  -4  -5    9.60    5.40
  -2  -4   5   17.30    6.90
   2  -4  -5   13.60    4.10
   2  -4  -5    9.10    6.30
   2  -4  -5   18.50    6.10
  -2  -4   5   14.90    7.00
  -2   4   5   10.90    5.80
   0  -4   5  302.57   25.50
   0  -4  -5  241.88   25.30
   0  -4   5  243.78   24.10
   0  -4  -5  277.27   23.10
   0   4   5  241.48   23.40
   0   4  -5  313.97   23.10
   0   4  -5  246.98   22.20
   2  -4   5  223.18   23.20
  -2  -4  -5  215.28   22.30
   2  -4   5  200.18   21.30
  -2  -4  -5  226.58   20.40
  -2   4  -5  198.68   19.10
   2   4   5  229.28   21.40
  -2   4  -5  202.88   18.00
   4  -4   5  970.60   76.69
   4  -4   5 1148.09   80.29
  -4  -4  -5 1162.18   77.39
  -4  -4  -5 1086.29   78.29
   4   4   5 1054.69   76.49
  -4   4  -5 1185.28   72.79
  -4   4  -5 1200.58   75.89
  -6  -4  -5  353.16   31.10
   6  -4   5  299.57   29.90
  -6  -4  -5  371.66   31.50
   6  -4   5  330.57   33.40
  -6   4  -5  367.06   25.40
  -6   4  -5  384.46   31.80
   6   4   5  342.47   29.60
   8  -4   5   22.80   11.40
  -8  -4  -5   13.50    7.80
  -8  -4  -5   24.10   10.10
   8  -4   5   26.30    8.10
  -8   4  -5   27.90    8.60
   8   4   5   40.50   10.10
  10  -4   5  787.02   65.79
 -10  -4  -5  989.30   67.09
  10  -4   5  994.90   73.99
 -10  -4  -5  914.01   68.39
  10   4   5  870.91   65.99
 -10   4  -5 1032.70   66.19
  12  -4   5   87.79   20.60
 -12  -4  -5   68.99   15.40
 -12  -4  -5   78.19   14.30
  12  -4   5  100.39   17.10
  12   4   5   83.69   15.30
 -12   4  -5   85.99   14.50
 -14  -4  -5  158.58   24.30
 -14  -4  -5  217.38   21.80
  14  -4   5  166.08   30.90
 -14   4  -5  167.48   19.40
  14   4   5  155.78   22.50
 -16  -4  -5    8.50    9.80
  16   4   5   16.70    8.60
  18   4   5   47.70   14.20
 -18   4  -5   35.60   11.60
  20  -4   5   42.40   20.10
  20   4   5   -2.30   12.20
 -20   4  -5   39.30   12.00
 -22   4  -5   49.00   13.80
  22   4   5   29.00   17.20
  25  -5  -5    7.70   11.60
  25  -5  -5   -0.40   16.30
 -25  -5   5   12.90   12.10
 -25   5   5    2.30   10.80
  25   5  -5    9.70   14.90
 -23  -5   5  227.68   28.00
  23  -5  -5  234.28   38.50
  23   5  -5  202.08   31.70
 -23   5   5  242.78   26.70
  21  -5  -5  140.09   27.10
  21  -5  -5  180.18   31.80
 -21  -5   5  177.48   26.20
 -21   5   5  157.38   22.60
  21   5  -5  145.79   27.50
 -19  -5   5   91.89   18.30
  19  -5  -5  154.08   28.80
  19   5  -5   91.99   22.80
 -19   5   5  107.69   19.80
  17  -5  -5   77.09   18.10
  17  -5  -5   99.69   23.50
 -17  -5   5   92.49   18.00
  17   5  -5   87.09   20.00
 -17   5   5  104.09   17.40
 -15  -5   5   15.30    9.10
  15  -5  -5   10.10    9.20
 -15   5   5    9.10    8.40
  15   5  -5   13.40   10.00
  13  -5  -5  406.46   42.60
 -13  -5   5  577.44   43.60
 -13   5   5  486.95   40.80
  13   5  -5  470.85   43.30
 -11  -5   5   38.90   11.50
  11  -5  -5   40.00   12.70
  11   5  -5   59.19   13.80
  11   5  -5   29.70    7.40
 -11   5   5   27.80   10.40
  -9  -5   5 3547.65  215.08
   9  -5  -5 2994.10  215.38
   9   5  -5 3316.07  214.48
   9   5  -5 3311.87  208.88
  -9   5   5 3333.67  212.98
  -7  -5   5  602.84   46.20
   7  -5  -5  528.65   46.50
   7  -5  -5  581.54   43.60
   7   5  -5  480.35   40.20
   7   5  -5  598.14   45.60
  -7   5   5  522.85   43.80
  -5  -5   5  370.36   33.30
   5  -5  -5  293.87   32.80
   5  -5  -5  370.16   29.50
  -5  -5   5  385.96   29.40
  -5   5   5  353.86   32.10
   5   5  -5  379.16   32.40
  -5   5   5  334.27   28.90
   5   5  -5  367.96   29.50
  -3  -5   5   67.89   16.60
   3  -5  -5   54.39   14.30
  -3  -5   5   81.19   13.80
   3   5  -5   70.89   11.90
  -3   5   5   64.89   13.80
   3   5  -5   72.09   12.90
   1  -5  -5   16.00   10.80
   1  -5  -5    7.70    4.80
  -1  -5   5   27.50   11.70
  -1  -5   5   16.80    9.20
   1   5  -5   30.70    8.20
   1   5  -5   26.10    8.40
  -1   5   5   14.60    7.90
  -1  -5  -5 1737.23  121.79
   1  -5   5 1752.02  125.49
   1  -5   5 2106.49  125.59
  -1  -5  -5 1776.42  126.59
   1   5   5 1791.72  123.99
  -1   5  -5 1978.60  120.89
  -3  -5  -5   71.79   13.70
  -3  -5  -5   72.29   16.00
   3  -5   5   64.99   14.90
   3  -5   5   61.89   13.90
  -3   5  -5   99.99   14.60
   3   5   5   45.20   11.80
  -5  -5  -5  138.39   20.00
  -5  -5  -5  119.09   20.40
   5  -5   5  149.49   26.30
  -5   5  -5  154.28   16.30
   5   5   5  143.19   20.70
  -7  -5  -5  261.57   27.80
  -7  -5  -5  254.57   27.00
   7  -5   5  252.47   27.20
   7  -5   5  312.97   31.70
  -7   5  -5  286.47   26.30
   7   5   5  239.48   25.30
   9  -5   5  236.98   25.30
  -9  -5  -5  240.98   26.00
   9  -5   5  185.58   30.50
  -9  -5  -5  237.38   26.10
   9   5   5  214.58   23.50
  -9   5  -5  250.07   24.00
 -11  -5  -5  403.76   35.80
  11  -5   5  326.77   38.70
  11  -5   5  311.27   34.00
 -11   5  -5  411.16   33.40
  11   5   5  398.56   35.00
  13  -5   5   76.39   21.50
 -13  -5  -5   91.49   16.90
 -13   5  -5   93.29   16.70
  13   5   5   70.99   16.40
  15  -5   5  154.28   31.70
 -15  -5  -5  150.18   22.60
 -15   5  -5  124.89   20.10
  15   5   5  116.39   20.60
  17  -5   5  253.57   41.40
  17   5   5  201.08   29.40
 -17   5  -5  278.07   26.90
  17   5   5  224.18   36.70
  19  -5   5   52.99   18.70
 -19   5  -5   15.60   11.60
  19   5   5   22.10   14.40
  21   5   5   11.40   16.20
  22  -6  -5   65.49   23.00
  22  -6  -5   28.70   17.10
 -22  -6   5   72.49   17.40
  22   6  -5   56.69   19.00
 -22   6   5   69.89   18.10
 -20  -6   5   31.60   12.10
  20  -6  -5   39.90   17.20
  20  -6  -5   21.80   19.30
  20   6  -5   15.40   13.10
 -20   6   5   23.30   11.20
  18  -6  -5   39.40   19.00
 -18  -6   5   46.70   14.90
  18  -6  -5   36.30   14.90
 -18   6   5   56.39   14.40
  18   6  -5    9.30   12.10
  16  -6  -5    7.00   12.70
 -16  -6   5   -3.00    8.70
  16  -6  -5   -3.60    8.50
  16   6  -5    6.60    9.90
 -16   6   5   16.70   10.60
 -14  -6   5  242.38   29.20
  14  -6  -5  273.67   37.60
  14  -6  -5  221.98   35.80
  14   6  -5  312.07   32.20
 -14   6   5  288.37   29.20
  12  -6  -5  338.17   37.00
  12  -6  -5  337.67   35.80
 -12  -6   5  392.26   36.20
  12   6  -5  281.37   33.20
 -12   6   5  338.87   33.20
 -10  -6   5  103.29   20.80
  10  -6  -5   71.09   18.50
  10   6  -5  107.59   19.90
 -10   6   5   76.29   16.00
  -8  -6   5  145.19   24.00
   8  -6  -5  124.19   24.40
  -8   6   5  113.49   20.40
   8   6  -5  128.19   21.80
   8   6  -5  179.78   21.60
  -6  -6   5  262.87   28.60
   6  -6  -5  234.18   34.00
   6   6  -5  241.58   23.70
   6   6  -5  235.98   25.80
  -6   6   5  238.78   26.30
  -4  -6   5  394.26   37.20
   4  -6  -5  328.67   37.10
   4   6  -5  470.55   36.60
  -4   6   5  393.16   35.80
   4   6  -5  350.06   32.30
  -4   6   5  408.46   35.70
   2  -6  -5   27.10   12.30
  -2  -6   5   58.79   15.70
  -2   6   5   32.10   11.40
   2   6  -5   29.50   10.40
  -2   6   5   26.60    9.10
   2   6  -5   38.60   11.20
   0  -6   5   33.30   11.20
   0  -6  -5   40.50   14.30
   0  -6   5   27.90   16.50
   0   6  -5   27.40    8.90
   0   6   5   29.70   10.40
   0   6   5   38.20   10.60
   0   6  -5   32.20   10.30
   2  -6   5  162.68   25.10
  -2  -6  -5  147.89   25.50
   2  -6   5  213.68   23.60
   2   6   5  194.48   26.80
   2   6   5  174.78   25.50
  -2   6  -5  187.68   20.60
   4  -6   5   27.60   12.10
   4  -6   5   60.49   15.50
  -4  -6  -5   31.70   11.60
  -4   6  -5   40.40   11.30
   4   6   5   63.29   14.70
  -6  -6  -5   23.20   11.30
   6  -6   5   49.90   13.60
   6  -6   5   46.70   14.80
  -6   6  -5   44.50   11.20
   6   6   5   19.10    9.90
   8  -6   5  207.58   30.20
   8  -6   5  229.98   34.40
  -8  -6  -5  177.18   27.80
   8   6   5  199.88   26.90
  -8   6  -5  228.88   24.10
 -10  -6  -5   49.70   14.10
  10  -6   5   72.09   19.80
  10  -6   5   52.19   13.80
  10   6   5   87.49   17.10
 -12  -6  -5   10.40   18.70
  12   6   5    4.10    9.80
 -12   6  -5   35.70   11.00
  12   6   5   13.70   13.00
 -14  -6  -5  356.76   34.80
  14  -6   5  285.97   43.90
 -14   6  -5  293.67   30.40
  14   6   5  332.27   45.60
  14   6   5  274.27   32.20
  16  -6   5  229.18   39.70
  16   6   5  293.07   43.10
 -16   6  -5  337.87   31.70
  18  -6   5   97.49   25.00
  19  -7  -5   27.40   17.50
 -19  -7   5   75.69   19.10
 -19   7   5   65.69   17.00
  19   7  -5   47.70   18.00
  17  -7  -5   -2.70   12.80
 -17  -7   5   13.50   13.70
  17   7  -5    0.70   13.50
 -17   7   5   21.70   12.40
  15  -7  -5   -0.70   12.30
 -15  -7   5   12.80   10.90
 -15   7   5   31.60   12.10
  15   7  -5   33.90   14.10
 -13  -7   5   21.90   12.50
  13  -7  -5   28.80   15.80
  13   7  -5   22.00   12.30
 -13   7   5   55.39   15.20
  11  -7  -5    3.40   12.30
 -11  -7   5    8.30   10.20
 -11   7   5   11.90   11.40
  11   7  -5   20.30   11.50
   9  -7  -5   60.79   17.40
  -9  -7   5  115.39   21.80
  -9   7   5  104.29   20.60
   9   7  -5   68.29   19.00
  -7  -7   5   42.20   15.80
   7   7  -5   26.80   10.30
   7   7  -5   24.20   10.70
  -5  -7   5   81.89   20.40
   5  -7  -5   62.59   19.40
   5   7  -5   84.39   15.50
   5   7  -5   79.29   17.40
  -5   7   5   70.49   16.40
  -3  -7   5  133.09   24.90
   3  -7  -5  170.48   29.30
   3   7  -5  147.39   20.60
  -3   7   5  148.59   25.60
   3   7  -5  120.99   21.50
   1  -7  -5   20.00   11.70
  -1  -7   5    3.40    8.80
   1   7  -5    2.00    7.50
  -1   7   5   19.50   10.90
  -1  -7  -5   48.20   16.70
   1  -7   5   66.29   17.60
   1   7   5   29.40   13.80
   1   7   5   70.69   15.80
  -1   7  -5   64.09   14.50
   3  -7   5   99.69   20.10
  -3  -7  -5  100.99   27.10
  -3   7  -5  129.19   20.30
   3   7   5   97.89   19.60
   3   7   5   71.19   19.30
   5  -7   5   70.59   17.30
  -5  -7  -5   89.59   24.50
   5   7   5   56.29   16.40
   5   7   5   93.29   19.20
   7  -7   5  117.19   22.70
  -7  -7  -5   84.89   21.40
   7   7   5   93.19   19.50
   7   7   5   93.29   22.40
  -7   7  -5  156.38   23.10
  -9  -7  -5   81.29   20.00
  -9   7  -5   39.40   12.30
   9   7   5   57.29   15.50
   9   7   5   37.30   17.30
  11  -7   5   34.90   21.50
 -11  -7  -5    9.80   14.90
  11   7   5   47.70   13.70
  11   7   5   23.30   16.00
 -13  -7  -5   53.39   18.10
  13  -7   5   45.20   24.40
  13   7   5   38.30   15.30
 -13   7  -5   51.59   15.40
  13   7   5   49.60   21.70
  15  -7   5   36.30   23.20
 -15  -7  -5   24.50   14.60
  15   7   5   24.20   16.40
 -15   7  -5   -8.60   11.80
 -14  -8   5   26.20   16.60
  14  -8  -5  -12.30   10.60
 -14   8   5   14.90   11.60
  14   8  -5  -14.40   12.80
  12  -8  -5   57.49   18.70
 -12  -8   5   31.90   18.30
 -12   8   5   63.39   17.50
  12   8  -5   85.39   21.50
 -10  -8   5   62.89   19.80
  10  -8  -5   62.19   20.30
 -10   8   5   49.90   14.30
  10   8  -5   72.69   21.50
  -8  -8   5  136.19   26.90
   8  -8  -5  102.29   26.10
  -8   8   5   90.29   20.70
   8   8  -5  107.19   22.60
  -6  -8   5   81.79   21.10
   6  -8  -5   82.39   21.60
   6   8  -5   91.69   20.20
  -6   8   5   83.19   19.40
  -4  -8   5  191.88   33.90
   4  -8  -5  191.18   35.00
  -4   8   5  259.37   34.00
   4   8  -5  208.48   28.30
   2  -8  -5   51.29   18.70
  -2  -8   5   12.80   11.20
  -2   8   5   13.80   13.20
   2   8  -5   25.20   11.50
   0  -8   5  105.99   22.70
   0  -8  -5  105.19   23.80
   0   8   5  100.09   20.50
   0   8  -5   85.79   17.60
   2  -8   5  110.09   24.00
  -2  -8  -5  103.59   24.60
   2   8   5  135.29   24.70
  -2   8  -5  113.19   21.30
   4  -8   5   62.19   18.20
  -4  -8  -5   65.59   20.30
   4   8   5   64.09   20.50
   4   8   5   70.29   17.10
  -4   8  -5  115.59   21.50
  -6  -8  -5   27.00   15.60
   6  -8   5   17.60   14.30
  -6   8  -5   19.00   10.40
   6   8   5   22.30   12.80
   6   8   5    2.60   14.10
  -8  -8  -5   38.80   17.50
   8   8   5   14.80   19.10
   8   8   5   -9.20   10.30
  -8   8  -5   22.90   13.10
 -10  -8  -5   18.60   16.10
  10   8   5   32.10   14.50
   5  -9  -5   50.89   18.20
  -5   9   5   13.60   16.00
   3  -9  -5   19.70   15.40
   1  -9  -5   56.49   28.70
  -1  -9  -5   69.09   22.70
  -1   9  -5   71.49   15.50
  30   0  -6   23.70   11.20
  28   0  -6   -6.30    7.10
 -28   0   6  -22.40   12.20
 -26   0   6    4.10   13.00
  26   0  -6   26.10   10.30
  24   0  -6    8.30    6.10
 -24   0   6   10.60   11.90
  22   0  -6  230.58   24.00
 -22   0   6  221.98   29.50
  20   0  -6    5.10    4.90
 -20   0   6    1.00    7.00
 -20   0   6    3.20    4.80
  20   0  -6   -1.20    4.30
  18   0  -6   42.80    9.20
 -18   0   6   54.59    7.90
 -18   0   6   39.60   11.20
  18   0  -6   41.00    9.90
 -16   0   6   27.50    9.70
  16   0  -6   52.89   10.00
  16   0  -6   35.60    8.00
 -16   0   6   47.60    6.80
  14   0  -6   69.39    7.30
  14   0  -6   51.99    8.40
  14   0  -6   51.29    9.60
 -14   0   6   63.39   11.50
  14   0  -6   50.59    8.50
 -12   0   6  950.90   60.09
  12   0  -6  938.51   59.99
 -12   0   6  744.63   56.49
  12   0  -6  814.72   56.29
  12   0  -6  770.62   54.59
 -12   0   6  925.31   54.19
  10   0  -6  408.16   29.90
 -10   0   6  393.86   31.80
 -10   0   6  474.15   34.00
 -10   0   6  489.95   29.70
  10   0  -6  540.15   33.30
  -8   0   6   92.59    9.50
   8   0  -6   82.79    8.50
   8   0  -6   80.29   10.60
   8   0  -6   70.59    6.40
  -8   0   6   73.59    6.20
   8   0  -6   90.89    8.30
   8   0  -6   83.29    8.10
  -8   0   6   77.39    8.20
   6   0  -6   80.69    7.70
  -6   0   6   75.79    6.50
   6   0  -6   82.89    8.70
   6   0  -6  100.09    8.20
  -6   0   6   86.09   11.40
   6   0  -6   84.79    7.60
  -6   0   6   70.39    7.80
   6   0  -6   80.09    6.20
  -4   0   6 3337.37  211.38
  -4   0   6 3516.35  208.98
   4   0  -6 3442.36  209.28
   4   0  -6 3769.82  209.78
  -4   0   6 3280.57  210.18
   4   0  -6 3194.18  211.28
   4   0  -6 3270.37  209.88
  -2   0   6   60.89    8.70
   2   0  -6   60.59    4.60
  -2   0   6   48.80    4.80
  -2   0   6   48.10    6.30
   2   0  -6   49.99    6.50
   2   0  -6   53.59    4.90
   2   0  -6   55.99    8.20
   0   0  -6    8.00    2.60
   0   0  -6   12.20    1.80
   0   0  -6    8.50    2.80
   0   0   6   12.60    5.00
   0   0   6   12.40    2.70
   0   0  -6   14.40    4.20
   0   0   6    8.40    3.00
   0   0  -6   12.00    1.40
   2   0   6   68.29    6.80
  -2   0  -6   60.79    6.60
   2   0   6   60.79    6.20
  -2   0  -6   43.80    9.60
   2   0   6   76.29   12.20
  -2   0  -6   62.49    8.00
   4   0   6 2693.53  171.28
   4   0   6 2715.93  167.58
  -4   0  -6 2640.84  167.38
  -4   0  -6 2751.72  168.08
  -4   0  -6 2653.13  171.18
  -6   0  -6  508.85   35.80
   6   0   6  545.95   40.10
  -6   0  -6  504.05   36.20
   8   0   6  189.08   13.00
  -8   0  -6  137.39   14.00
   8   0   6  140.99   12.30
  -8   0  -6  173.28   15.90
  10   0   6 1213.18   72.49
 -10   0  -6 1098.59   75.09
 -10   0  -6 1050.79   73.89
  10   0   6 1085.39   79.69
  12   0   6  202.48   16.40
  12   0   6  169.58   24.80
 -12   0  -6  180.48   17.90
 -12   0  -6  186.88   18.90
  14   0   6   61.09   15.80
 -14   0  -6   69.99   11.60
 -14   0  -6   44.80   11.70
 -16   0  -6   94.59   14.70
  16   0   6   86.59   19.40
 -16   0  -6   70.39   14.60
  18   0   6  102.89   23.20
 -18   0  -6  136.59   19.20
  20   0   6   20.00   14.10
 -20   0  -6   25.40   16.90
  22   0   6  311.07   44.30
  24   0   6   25.10   16.10
  29  -1  -6   13.60    9.50
 -29  -1   6   27.30   20.50
  29   1  -6   19.40   12.90
 -27  -1   6   67.79   17.20
  27  -1  -6   85.59   18.80
  27   1  -6   59.39   15.40
 -27   1   6   23.80   15.40
 -25  -1   6   10.60   11.90
  25  -1  -6   35.40   11.10
  25   1  -6   54.99   16.30
 -25   1   6   45.00   15.50
  23  -1  -6   -1.30    4.90
 -23  -1   6    0.60    8.50
  23   1  -6   -1.80    5.90
  23   1  -6   11.60    6.70
 -23   1   6   -4.30    8.80
  21  -1  -6    7.70    7.10
 -21  -1   6   23.40   10.30
 -21   1   6   17.40    5.40
  21   1  -6    8.10    5.70
  21   1  -6   15.10    7.90
 -21   1   6   26.10   10.80
 -19  -1   6  993.50   74.09
  19  -1  -6  990.50   72.39
 -19   1   6 1045.60   75.99
  19   1  -6  975.80   71.89
 -19   1   6 1081.99   68.09
  19   1  -6 1052.19   71.99
 -17  -1   6  389.46   31.70
  17  -1  -6  324.37   24.30
 -17   1   6  328.97   31.40
  17   1  -6  344.67   29.50
 -15  -1   6  542.45   40.80
  15  -1  -6  540.65   39.90
  15  -1  -6  470.55   34.90
 -15  -1   6  487.95   37.90
  15   1  -6  508.55   39.50
 -15   1   6  584.14   36.50
 -15   1   6  555.64   41.90
 -13  -1   6  220.68   18.00
  13  -1  -6  196.18   16.70
  13  -1  -6  260.07   20.10
  13  -1  -6  200.98   15.30
 -13   1   6  207.88   16.30
 -13   1   6  217.68   20.20
  13   1  -6  171.08   18.20
  13   1  -6  191.88   14.40
 -11  -1   6 2210.88  140.19
  11  -1  -6 2320.67  140.29
  11  -1  -6 2139.79  135.99
 -11  -1   6 2324.87  138.89
  11   1  -6 2078.79  139.59
  11   1  -6 2426.96  134.89
 -11   1   6 2032.60  136.79
 -11   1   6 2164.08  137.19
  11   1  -6 2061.69  134.79
 -11   1   6 2179.08  140.99
  -9  -1   6 1274.37   78.19
   9  -1  -6 1295.77   78.19
   9  -1  -6 1096.59   75.69
   9  -1  -6 1207.58   74.49
   9  -1  -6 1168.78   77.99
  -9  -1   6 1317.37   76.89
  -9  -1   6 1122.59   77.59
   9   1  -6 1252.57   77.99
  -9   1   6 1113.49   74.99
  -9   1   6 1215.38   78.49
  -9   1   6 1156.48   75.69
   9   1  -6 1075.19   76.29
   9   1  -6 1162.58   77.69
  -7  -1   6  414.06   29.80
   7  -1  -6  365.36   27.80
  -7  -1   6  451.05   28.50
   7  -1  -6  429.26   27.10
  -7  -1   6  369.66   29.20
   7  -1  -6  403.36   29.60
   7  -1  -6  444.46   29.90
  -7   1   6  439.16   30.00
   7   1  -6  388.76   28.40
   7   1  -6  385.56   29.50
   7   1  -6  404.36   29.40
  -7   1   6  404.96   28.30
  -7   1   6  407.26   27.40
   5  -1  -6 3120.19  190.48
   5  -1  -6 3104.89  191.48
   5  -1  -6 3100.69  191.58
  -5  -1   6 3263.07  190.28
  -5  -1   6 3203.38  193.98
   5  -1  -6 3153.28  189.68
  -5  -1   6 2965.90  188.28
  -5   1   6 3171.48  191.58
   5   1  -6 2752.92  190.08
  -5   1   6 3239.38  190.08
   5   1  -6 3152.78  187.98
   5   1  -6 2984.00  192.18
   5   1  -6 2931.81  192.38
  -5   1   6 2963.10  190.58
   3  -1  -6 9883.11  573.14
   3  -1  -6 8590.64  573.34
   3  -1  -6 9107.69  573.54
  -3  -1   6 9813.52  575.54
   3   1  -6 9536.25  574.54
  -3   1   6 9999.00  572.84
  -3   1   6 9638.34  573.34
   3   1  -6 8937.61  574.94
  -3   1   6 9543.14  573.44
   3   1  -6 8624.54  572.34
   1  -1  -6 8079.89  478.05
  -1  -1   6 7674.23  475.75
   1  -1  -6 7549.14  477.35
  -1  -1   6 7657.03  477.05
   1  -1  -6 7199.68  476.75
  -1  -1   6 8037.80  481.65
  -1   1   6 7168.68  476.45
  -1   1   6 8081.59  477.25
   1   1  -6 7747.92  481.05
   1   1  -6 8255.57  477.05
  -1   1   6 7743.92  477.05
  -1   1   6 8227.48  476.85
  -1  -1  -6  113.89   10.50
   1  -1   6  137.59   13.30
  -1  -1  -6  106.09    9.60
   1  -1   6  107.89    9.70
  -1  -1  -6  107.69   10.70
   1  -1   6  108.99    8.10
  -1   1  -6  101.09   13.70
   1   1   6   85.89    9.10
   1   1   6  122.09   10.50
   1   1   6  113.99    9.80
  -1   1  -6  103.39    8.30
  -1   1  -6  125.59    9.50
   1   1   6  123.09   11.20
   1   1   6  112.59    9.90
   3  -1   6  567.44   39.50
   3  -1   6  593.94   44.20
   3  -1   6  571.04   39.60
  -3  -1  -6  602.24   41.70
  -3  -1  -6  628.14   41.20
   3  -1   6  532.45   37.90
  -3  -1  -6  565.24   38.80
   3   1   6  608.64   39.90
  -3   1  -6  640.24   39.80
   3   1   6  661.13   40.90
  -3   1  -6  620.44   39.60
  -3   1  -6  589.54   43.70
   3   1   6  595.14   40.30
   3   1   6  596.84   41.40
   5  -1   6 1092.09   72.29
   5  -1   6 1127.19   78.09
   5  -1   6 1051.19   71.19
  -5  -1  -6 1121.79   71.39
  -5  -1  -6 1139.89   74.39
   5  -1   6 1101.09   70.19
   5   1   6 1243.78   73.99
  -5   1  -6 1195.08   72.99
  -5   1  -6 1125.39   72.59
   5   1   6 1130.49   75.19
   7  -1   6   58.99    5.60
  -7  -1  -6   60.29    6.50
   7  -1   6   66.49    9.00
   7  -1   6   52.59    6.40
   7  -1   6   57.29   12.00
  -7   1  -6   70.79    9.20
   7   1   6   35.40    8.20
   7   1   6   61.69    8.50
   7   1   6   72.89   11.90
  -7   1  -6   66.89    8.90
   9  -1   6  523.95   43.10
   9  -1   6  491.25   35.40
  -9  -1  -6  473.95   38.10
  -9  -1  -6  539.25   34.90
  -9   1  -6  497.95   36.50
  -9   1  -6  536.15   36.60
   9   1   6  509.15   40.10
 -11  -1  -6  465.15   31.40
 -11  -1  -6  461.15   35.50
  11  -1   6  447.16   40.00
  11  -1   6  431.56   32.00
  11   1   6  423.66   36.80
 -11   1  -6  402.66   33.90
  13  -1   6  317.87   33.50
  13  -1   6  346.57   27.00
 -13   1  -6  357.36   27.90
  13   1   6  302.67   31.70
 -13   1  -6  337.07   27.70
  15  -1   6  180.38   29.80
 -15  -1  -6  203.28   21.00
 -15   1  -6  165.08   24.10
 -15   1  -6  186.08   18.60
  15   1   6  227.48   29.90
  17  -1   6   77.19   21.00
 -17  -1  -6   87.39   16.60
  17   1   6   88.19   18.80
 -17   1  -6   84.29   15.00
 -19  -1  -6  503.05   43.10
  19  -1   6  389.86   47.50
  19   1   6  493.25   47.50
 -19   1  -6  550.44   41.80
  19   1   6  509.85   41.50
  21  -1   6   67.79   20.80
  21   1   6   73.79   16.30
 -21   1  -6   84.39   16.80
  23  -1   6   10.70   16.10
 -23   1  -6   18.80   10.90
  23   1   6   -6.50    7.50
  28  -2  -6  201.48   32.60
  28   2  -6  249.08   29.30
 -26  -2   6   26.40   27.70
  26  -2  -6   57.99   15.60
  26   2  -6   84.69   18.70
  24  -2  -6  272.87   31.50
 -24  -2   6  308.67   35.30
 -24   2   6  301.97   45.20
  24   2  -6  359.06   32.00
  24   2  -6  293.87   31.60
  22  -2  -6  122.69   20.60
 -22  -2   6  135.29   21.30
 -22   2   6  123.19   23.40
 -22   2   6  113.79   15.40
  22   2  -6  109.09   20.10
  20  -2  -6  189.98   21.80
 -20  -2   6  200.48   20.20
 -20  -2   6  165.78   23.10
  20   2  -6  221.68   27.90
 -20   2   6  186.38   17.80
 -20   2   6  160.18   26.70
 -18  -2   6  312.07   28.50
 -18  -2   6  289.37   25.80
  18  -2  -6  251.87   26.90
 -18   2   6  298.47   30.20
  18   2  -6  270.27   27.30
 -18   2   6  320.67   24.50
 -16  -2   6  125.49   15.30
 -16  -2   6  175.58   17.50
  16   2  -6  144.99   20.60
 -16   2   6  130.29   20.50
 -16   2   6  141.19   14.00
  14  -2  -6 1052.59   68.99
 -14  -2   6 1127.39   76.19
  14  -2  -6 1108.69   77.59
 -14  -2   6 1252.77   76.29
  14   2  -6 1097.99   70.99
  14   2  -6 1147.99   77.99
 -14   2   6 1068.59   77.89
 -14   2   6 1148.99   74.69
  12  -2  -6   69.79   12.30
 -12  -2   6   88.39   12.10
 -12  -2   6   78.49   11.90
  12  -2  -6   67.99    5.30
  12   2  -6   66.19    6.20
  12   2  -6   62.89    5.50
 -12   2   6   73.99   10.50
  12   2  -6   97.79   14.40
 -12   2   6   72.29   12.80
  10  -2  -6 1336.97   82.19
 -10  -2   6 1326.97   86.79
  10   2  -6 1378.96   81.89
 -10   2   6 1309.47   82.79
  10   2  -6 1254.67   86.49
 -10   2   6 1385.96   88.39
  10   2  -6 1340.97   91.19
  10   2  -6 1284.97   82.49
 -10   2   6 1320.37   86.29
   8  -2  -6 1645.84  106.59
   8  -2  -6 1692.03  102.99
   8  -2  -6 1541.75  107.69
  -8  -2   6 1748.23  106.79
   8  -2  -6 1545.25  105.89
  -8  -2   6 1881.11  106.99
  -8   2   6 1628.54  106.89
  -8   2   6 1807.22  103.39
  -8   2   6 1570.14  106.19
   8   2  -6 1494.95  106.29
   8   2  -6 1603.44  102.49
   8   2  -6 1735.63  108.19
  -6  -2   6  129.49   10.10
  -6  -2   6  137.39   12.70
   6  -2  -6  120.29   13.50
   6  -2  -6  130.59   10.60
  -6  -2   6  150.48   14.20
   6  -2  -6  134.99   13.20
   6  -2  -6  124.09   12.20
   6   2  -6  122.59   13.30
  -6   2   6  142.99   13.60
  -6   2   6  147.79   12.90
  -6   2   6  121.69   12.90
  -6   2   6  139.89   10.60
   6   2  -6  130.59   12.80
   6   2  -6  121.89   12.20
   6   2  -6  127.09    9.80
  -4  -2   6 8045.19  459.25
  -4  -2   6 7496.15  457.25
   4  -2  -6 7643.14  455.95
   4  -2  -6 7179.88  457.25
  -4  -2   6 6936.11  455.15
   4  -2  -6 6728.43  458.35
   4  -2  -6 7605.74  456.45
  -4  -2   6 6834.82  457.65
  -4   2   6 7764.32  458.65
  -4   2   6 8155.48  455.75
  -4   2   6 7304.97  457.75
   4   2  -6 7646.04  454.95
   4   2  -6 7533.95  457.85
  -4   2   6 7826.72  456.55
   4   2  -6 6839.12  458.05
  -2  -2   6  266.87   20.60
  -2  -2   6  279.77   21.50
  -2  -2   6  313.27   24.40
   2  -2  -6  283.07   20.60
   2  -2  -6  317.17   21.60
  -2  -2   6  264.77   21.60
   2  -2  -6  282.97   21.80
   2  -2  -6  269.77   23.10
  -2   2   6  317.37   21.10
   2   2  -6  308.37   20.40
   2   2  -6  265.47   21.60
  -2   2   6  288.27   20.30
  -2   2   6  261.67   22.20
   2   2  -6  296.77   21.90
   2   2  -6  303.57   23.50
  -2   2   6  280.97   22.40
   0  -2   6  551.44   39.40
   0  -2  -6  608.84   40.30
   0  -2   6  562.74   42.70
   0  -2  -6  560.44   41.30
   0  -2  -6  672.53   41.90
   0  -2   6  547.15   39.00
   0  -2   6  548.95   39.50
   0  -2  -6  593.44   38.60
   0   2   6  573.04   40.60
   0   2   6  590.84   39.40
   0   2  -6  553.54   42.10
   0   2  -6  592.54   38.70
   0   2  -6  588.44   39.40
   0   2   6  603.04   38.00
   2  -2   6  773.82   53.99
  -2  -2  -6  859.31   53.89
   2  -2   6  773.92   54.09
   2  -2   6  877.61   59.29
  -2  -2  -6  866.51   56.09
  -2  -2  -6  751.52   55.09
  -2   2  -6  893.41   54.29
   2   2   6  816.62   53.09
  -2   2  -6  889.31   53.99
  -2   2  -6  764.42   53.89
   2   2   6  826.52   55.49
   4  -2   6 1772.72  118.29
   4  -2   6 1580.14  108.49
  -4  -2  -6 1573.54  109.19
   4  -2   6 1621.74  108.19
  -4   2  -6 1884.81  109.19
   4   2   6 1752.62  110.39
  -4   2  -6 1723.93  107.99
  -4   2  -6 1873.21  108.09
   4   2   6 1673.23  108.09
   6  -2   6 1546.25  114.39
   6  -2   6 1752.12  113.99
  -6  -2  -6 1828.42  115.29
   6  -2   6 1860.01  121.99
  -6  -2  -6 1858.71  117.69
  -6   2  -6 1979.80  113.89
  -6   2  -6 1908.21  115.49
   6   2   6 1735.73  115.19
   6   2   6 1705.63  114.19
  -6   2  -6 1947.41  114.09
   6   2   6 1780.52  116.09
  -8  -2  -6   70.89   10.00
   8  -2   6   54.69    9.10
  -8  -2  -6   49.99   10.40
   8  -2   6   58.79   14.10
   8  -2   6   70.19    9.10
   8   2   6   61.19   10.20
   8   2   6   79.09   11.90
  -8   2  -6   63.99   10.00
   8   2   6   50.79    9.40
  -8   2  -6   66.29    9.00
 -10  -2  -6  151.58   19.20
  10  -2   6  113.09   13.00
  10  -2   6  111.89   23.90
 -10  -2  -6  165.08   14.10
 -10   2  -6  126.99   13.30
 -10   2  -6  134.79   15.20
  10   2   6  113.89   16.60
  10   2   6  125.79   13.90
 -12  -2  -6  227.68   23.70
 -12  -2  -6  248.38   20.00
  12  -2   6  205.48   30.70
  12   2   6  226.98   21.20
 -12   2  -6  226.98   21.00
 -12   2  -6  211.18   19.70
  12   2   6  209.88   22.20
 -14  -2  -6   16.20    9.10
 -14  -2  -6    9.70    6.20
  14  -2   6    2.80    8.80
  14   2   6   29.50    9.90
  14   2   6   14.60    6.60
 -14   2  -6    5.70    6.10
 -16  -2  -6  166.28   25.00
  16  -2   6  238.88   36.30
 -16   2  -6  205.68   20.70
  16   2   6  179.38   20.40
  18  -2   6  164.68   33.10
 -18  -2  -6  113.59   21.10
 -18   2  -6  113.39   17.50
  18   2   6  191.48   23.40
  20  -2   6   -1.90   12.20
 -20   2  -6    3.30    9.10
  20   2   6   25.80   10.60
  22  -2   6  200.58   35.50
 -22   2  -6  157.18   23.40
  22   2   6  122.19   20.90
 -24   2  -6    0.30   10.70
  29  -3  -6   35.40   15.10
  29  -3  -6   63.49   25.20
  27  -3  -6   32.20   13.10
  27   3  -6   77.09   17.80
  25  -3  -6  146.19   27.20
  25   3  -6  182.68   28.40
  23  -3  -6   42.40   13.20
 -23  -3   6   33.00   13.50
 -23   3   6   29.10   10.00
  23   3  -6   40.40   13.90
 -23   3   6   15.80   12.50
  21  -3  -6  111.69   21.30
 -21  -3   6  105.19   21.30
 -21  -3   6  110.59   18.30
 -21   3   6   94.69   15.40
  21   3  -6  147.29   23.60
 -21   3   6  100.39   20.90
 -19  -3   6   82.09   17.80
  19  -3  -6   45.20   13.30
 -19  -3   6   68.49   13.80
  19   3  -6   58.69   15.40
 -19   3   6   85.09   13.00
  17  -3  -6   59.99   14.80
 -17  -3   6   52.19   12.00
 -17   3   6   89.29   13.00
 -17   3   6   70.19   15.80
  17   3  -6  115.49   18.90
  15  -3  -6  316.77   32.90
 -15  -3   6  410.66   32.30
 -15  -3   6  343.07   30.30
 -15   3   6  369.86   33.90
  15   3  -6  441.86   35.50
 -15   3   6  409.46   31.40
 -13  -3   6  410.16   31.50
  13  -3  -6  346.17   33.80
 -13  -3   6  463.05   33.60
  13   3  -6  394.16   28.20
 -13   3   6  373.86   31.60
  13   3  -6  433.36   35.30
 -13   3   6  413.36   34.40
 -11  -3   6  827.62   56.99
  11  -3  -6  772.62   60.59
 -11  -3   6  956.50   59.99
 -11   3   6  791.52   58.19
  11   3  -6  803.52   54.29
  11   3  -6  814.92   60.49
 -11   3   6  891.41   59.89
   9  -3  -6  122.29    9.20
  -9  -3   6  102.99    9.90
  -9  -3   6  146.59   14.50
  -9  -3   6  125.29   12.70
   9  -3  -6  124.59   17.60
   9   3  -6  101.09   10.00
   9   3  -6  101.39   14.10
   9   3  -6  126.89   17.30
  -9   3   6  109.79    9.00
  -9   3   6  118.09   15.60
  -9   3   6   98.89   14.40
   7  -3  -6  757.82   50.29
  -7  -3   6  752.62   50.79
  -7  -3   6  767.22   53.19
   7  -3  -6  770.02   52.69
   7   3  -6  696.73   52.89
  -7   3   6  820.32   53.49
   7   3  -6  766.42   50.79
  -7   3   6  865.41   50.19
   7   3  -6  780.42   55.19
  -5  -3   6 1317.47   89.29
   5  -3  -6 1458.85   89.29
   5  -3  -6 1347.87   87.09
  -5  -3   6 1473.85   90.39
   5  -3  -6 1262.77   94.79
  -5  -3   6 1423.16   90.49
   5   3  -6 1348.47   87.19
  -5   3   6 1350.86   93.59
   5   3  -6 1222.68   89.19
  -5   3   6 1438.36   89.59
   5   3  -6 1377.86   90.49
   3  -3  -6 1225.78   73.59
  -3  -3   6 1268.07   78.09
  -3  -3   6 1014.80   74.29
   3  -3  -6 1132.79   78.69
   3  -3  -6 1198.28   74.99
  -3  -3   6 1139.79   76.89
  -3   3   6 1132.19   73.99
   3   3  -6 1200.48   74.39
  -3   3   6 1153.28   73.39
   3   3  -6 1215.58   76.59
   3   3  -6 1074.19   76.69
  -3   3   6 1042.50   79.09
   1  -3  -6  823.82   56.39
  -1  -3   6  830.02   58.99
   1  -3  -6  772.42   58.69
   1  -3  -6  851.51   53.39
  -1  -3   6  819.62   57.49
  -1   3   6  900.61   53.19
   1   3  -6  732.33   56.99
   1   3  -6  844.72   55.59
   1   3  -6  919.81   56.79
  -1  -3  -6  213.38   22.00
   1  -3   6  239.78   21.60
   1  -3   6  220.88   19.90
  -1  -3  -6  256.67   16.80
  -1  -3  -6  230.98   22.40
   1  -3   6  244.58   23.70
  -1   3  -6  240.78   21.30
   1   3   6  260.67   16.50
  -1   3  -6  275.67   20.10
  -1   3  -6  276.77   20.60
   1   3   6  275.07   22.20
   3  -3   6   16.80    6.00
   3  -3   6   13.10    7.90
  -3  -3  -6   13.30    5.60
  -3  -3  -6   13.60    6.40
   3  -3   6   15.80    4.50
   3   3   6   19.40    2.50
  -3   3  -6   11.90    5.90
  -3   3  -6   27.80    6.50
   3   3   6   14.50    5.10
  -3   3  -6   24.80    5.50
   3   3   6   11.80    1.80
  -5  -3  -6 1100.79   78.09
   5  -3   6 1029.40   71.39
   5  -3   6  990.70   73.49
   5  -3   6 1139.69   79.39
  -5  -3  -6 1132.49   75.49
   5   3   6 1043.20   69.59
   5   3   6 1097.19   74.49
   5   3   6 1065.59   68.89
  -5   3  -6 1259.07   73.79
  -5   3  -6 1196.98   73.89
   7  -3   6   71.29   16.60
  -7  -3  -6   46.90   10.10
   7  -3   6   56.99   11.00
  -7  -3  -6   56.69   11.20
   7   3   6   64.29    7.10
  -7   3  -6   73.39   11.30
  -7   3  -6   71.69    9.00
   7   3   6   54.39   10.30
  -9  -3  -6  782.82   49.90
   9  -3   6  572.14   48.10
  -9  -3  -6  671.83   51.49
   9  -3   6  647.84   55.49
  -9   3  -6  745.13   49.10
  -9   3  -6  727.73   45.80
   9   3   6  566.14   50.79
  11  -3   6  117.49   14.80
 -11  -3  -6  115.29   19.20
 -11  -3  -6  127.69   14.90
  11  -3   6  122.39   23.10
 -11   3  -6  157.98   15.90
  11   3   6  155.88   20.20
 -13  -3  -6   50.19   10.70
  13  -3   6   55.59   15.80
 -13  -3  -6   54.49   12.30
  13   3   6   41.20   10.80
 -13   3  -6   46.10   10.00
  15  -3   6  348.37   39.70
 -15  -3  -6  386.56   36.30
  15   3   6  335.17   31.10
 -15   3  -6  359.66   30.90
 -17  -3  -6    4.60   11.50
  17   3   6    8.80    6.40
  19  -3   6  176.98   33.90
  19   3   6  174.48   24.80
 -19   3  -6  168.88   23.80
  21  -3   6   22.90   15.80
  21   3   6   17.50    8.60
 -21   3  -6   -1.80    8.90
  23  -3   6  -35.10   15.20
  23   3   6  -11.10   13.00
 -26  -4   6  112.59   19.80
  26  -4  -6   86.39   20.50
  26  -4  -6  114.59   29.70
  26   4  -6  128.49   27.90
 -24  -4   6  101.49   21.10
  24  -4  -6   73.49   20.20
  24   4  -6  142.09   27.10
 -24   4   6  121.59   18.70
  22  -4  -6   49.60   17.40
 -22  -4   6   84.39   17.90
  22   4  -6   38.60   16.80
 -22   4   6   59.59   13.20
  20  -4  -6   18.60   11.30
 -20  -4   6   34.40   10.30
  20   4  -6   25.10   13.00
 -20   4   6   37.10   11.20
 -20   4   6    6.10   11.10
 -18  -4   6  164.48   22.70
  18  -4  -6   99.19   20.90
 -18   4   6  104.09   20.80
  18   4  -6  119.59   21.60
 -18   4   6  139.89   19.30
 -16  -4   6  282.47   26.10
  16  -4  -6  162.38   26.60
  16   4  -6  224.78   30.70
 -16   4   6  217.28   25.60
 -16   4   6  246.18   23.30
  14  -4  -6  115.29   21.30
 -14  -4   6  153.58   18.90
  14   4  -6  161.88   23.80
 -14   4   6  167.18   18.50
 -14   4   6  173.88   23.60
 -12  -4   6 1814.82  113.09
  12  -4  -6 1596.04  118.89
 -12   4   6 1813.92  117.29
  12   4  -6 1750.52  118.89
  12   4  -6 1703.43  111.59
 -12   4   6 1791.52  116.39
 -10  -4   6  870.81   55.69
  10  -4  -6  833.52   73.69
 -10   4   6  818.42   57.99
 -10   4   6  764.42   58.19
  10   4  -6  765.62   54.19
   8  -4  -6  608.84   41.30
  -8  -4   6  684.73   48.10
  -8  -4   6  667.83   44.30
   8  -4  -6  552.44   48.10
   8   4  -6  607.34   47.60
  -8   4   6  626.24   45.10
  -8   4   6  584.04   46.60
   8   4  -6  603.54   42.90
   6  -4  -6  399.16   36.80
   6  -4  -6  431.46   31.30
  -6  -4   6  499.45   34.40
  -6  -4   6  471.35   36.40
  -6   4   6  404.06   34.90
   6   4  -6  464.65   36.00
   6   4  -6  401.76   31.80
  -6   4   6  445.06   32.60
  -4  -4   6  240.88   22.70
   4  -4  -6  204.08   23.40
   4  -4  -6  236.98   19.70
  -4  -4   6  213.98   21.10
   4   4  -6  274.57   22.80
  -4   4   6  217.68   22.00
   4   4  -6  258.27   20.20
  -4   4   6  230.68   18.40
  -2  -4   6  447.06   38.20
   2  -4  -6  474.05   40.40
  -2  -4   6  533.05   39.60
   2   4  -6  526.25   37.60
  -2   4   6  497.95   38.90
   0  -4   6 1451.75   94.69
   0  -4  -6 1296.07   94.39
   0  -4  -6 1376.36   91.29
   0  -4   6 1484.95   93.99
   0   4   6 1266.07   92.19
   0   4  -6 1319.77   91.79
   0   4  -6 1426.36   90.59
   2  -4   6 1281.17   86.69
   2  -4   6 1114.79   83.19
  -2  -4  -6 1216.08   82.79
  -2  -4  -6 1227.88   85.49
   2   4   6 1169.68   83.29
  -2   4  -6 1260.67   80.09
  -2   4  -6 1285.37   81.79
   4  -4   6  244.48   24.80
  -4  -4  -6  312.57   26.40
   4  -4   6  249.48   27.50
  -4  -4  -6  280.57   26.80
  -4   4  -6  304.37   24.40
   4   4   6  248.98   24.90
  -4   4  -6  291.47   21.90
  -6  -4  -6  134.89   20.40
  -6  -4  -6  170.48   18.90
   6  -4   6  132.89   19.70
  -6   4  -6  167.38   17.20
   6   4   6  152.88   20.70
  -6   4  -6  182.48   14.60
  -8  -4  -6  553.74   44.70
   8  -4   6  520.45   43.90
   8  -4   6  607.34   50.49
  -8  -4  -6  527.75   45.40
   8   4   6  554.84   44.20
  -8   4  -6  687.33   44.40
 -10  -4  -6  103.99   18.10
  10  -4   6  102.99   17.20
 -10  -4  -6  104.99   16.60
  10  -4   6  138.99   25.40
  10   4   6  141.79   19.50
 -10   4  -6  108.99   16.20
  12  -4   6  137.29   27.00
 -12  -4  -6   80.59   17.60
 -12  -4  -6  128.89   18.70
 -12   4  -6  113.49   16.60
  12   4   6  101.89   18.00
 -14  -4  -6  109.89   21.30
  14  -4   6   80.39   22.10
 -14  -4  -6  108.49   17.10
 -14   4  -6  104.99   16.60
  14   4   6   98.39   17.60
  16  -4   6  343.87   46.30
 -16  -4  -6  272.77   30.50
 -16   4  -6  309.37   29.00
  16   4   6  259.67   28.40
  18  -4   6   78.99   20.90
  18   4   6   68.99   16.50
 -18   4  -6   51.99   12.40
  20  -4   6   70.29   27.70
  20   4   6   68.69   18.60
  20   4   6   94.19   25.90
 -20   4  -6   61.89   14.40
  22  -4   6   44.70   22.40
 -22   4  -6   27.30   12.40
  25  -5  -6   76.99   22.90
 -25  -5   6   83.79   19.40
  25  -5  -6  120.79   29.80
 -25   5   6   72.29   17.30
  25   5  -6   99.89   24.80
  23  -5  -6   61.09   19.80
 -23  -5   6  134.89   23.30
  23  -5  -6  133.69   29.20
  23   5  -6  105.89   22.10
 -23   5   6  100.09   18.50
  21  -5  -6   25.70   12.10
 -21  -5   6   47.60   14.70
  21  -5  -6   33.20   15.90
  21   5  -6   24.30   13.00
 -21   5   6   24.80   11.60
 -19  -5   6   72.49   15.90
 -19   5   6   32.80   12.10
  19   5  -6   36.50   14.50
 -17  -5   6  319.37   29.60
  17  -5  -6  241.88   36.20
 -17   5   6  244.98   26.00
  17   5  -6  220.88   33.70
  15  -5  -6  116.99   22.70
 -15  -5   6  141.89   22.20
  15   5  -6  113.69   20.90
 -15   5   6   70.59   16.20
  13  -5  -6  169.78   28.50
 -13  -5   6  214.78   24.00
  13   5  -6  201.48   28.40
 -13   5   6  200.78   22.20
 -11  -5   6    1.40    5.90
  11  -5  -6   14.60    9.20
 -11   5   6    2.00    6.40
  11   5  -6   -4.90    4.80
  11   5  -6    2.10    4.60
   9  -5  -6   33.20   11.50
  -9  -5   6   79.09   15.90
   9   5  -6   43.30   13.20
  -9   5   6   56.69   13.90
   9   5  -6   63.19   10.80
   7  -5  -6  222.58   26.70
  -7  -5   6  279.37   27.00
  -7  -5   6  248.98   21.80
   7   5  -6  222.98   21.00
   7   5  -6  203.28   24.00
  -7   5   6  242.88   26.60
  -7   5   6  257.17   25.30
   5  -5  -6 1547.95  120.19
  -5  -5   6 1953.30  116.19
  -5  -5   6 1794.92  119.69
  -5   5   6 1694.13  118.19
   5   5  -6 1767.12  114.79
  -3  -5   6  624.54   52.29
   3  -5  -6  580.94   43.80
   3  -5  -6  518.45   48.40
  -3  -5   6  634.34   49.00
   3   5  -6  633.94   46.30
  -3   5   6  583.64   47.30
   3   5  -6  633.74   44.70
  -1  -5   6  258.67   32.10
   1  -5  -6  326.77   33.10
  -1  -5   6  321.77   29.50
   1  -5  -6  334.27   27.80
   1   5  -6  352.86   27.70
  -1   5   6  283.67   29.00
   1   5  -6  359.66   28.10
  -1  -5  -6  128.19   21.70
   1  -5   6  129.29   19.70
   1  -5   6   93.99   18.10
   1   5   6  105.69   18.10
  -1   5  -6  128.79   17.20
  -1   5  -6  156.08   18.00
  -3  -5  -6  839.22   69.39
   3  -5   6 1015.60   71.39
  -3  -5  -6  925.31   67.39
   3  -5   6  902.01   69.19
   3   5   6  849.61   67.39
  -3   5  -6 1030.40   66.79
  -3   5  -6  973.50   63.39
  -5  -5  -6  195.48   25.00
   5  -5   6  186.68   27.10
  -5  -5  -6  180.58   26.40
  -5   5  -6  205.68   20.30
   5   5   6  194.18   21.50
  -7  -5  -6  208.38   27.70
   7  -5   6  226.58   25.10
  -7  -5  -6  229.48   25.60
   7  -5   6  219.48   31.80
  -7   5  -6  235.38   22.60
   7   5   6  237.68   24.40
  -9  -5  -6  480.95   41.20
  -9  -5  -6  435.56   41.10
   9  -5   6  501.25   46.70
   9  -5   6  467.65   40.80
   9   5   6  447.56   39.80
  -9   5  -6  494.65   39.30
 -11  -5  -6  198.08   28.10
 -11  -5  -6  199.48   23.90
  11  -5   6  239.68   35.30
  11   5   6  176.78   25.70
 -11   5  -6  196.28   21.80
 -13  -5  -6   25.90   10.70
  13  -5   6   47.20   21.70
 -13   5  -6   29.20   10.50
  13   5   6   37.10   11.50
  15  -5   6  141.39   28.50
 -15   5  -6  141.39   21.80
  15   5   6  147.69   31.90
  17  -5   6   62.39   21.80
  17   5   6   61.59   16.40
  17   5   6   93.99   18.30
 -17   5  -6   62.99   14.90
  19  -5   6  196.48   39.70
  19   5   6  137.69   30.10
 -19   5  -6  188.28   25.10
 -22  -6   6   18.10   12.40
  22  -6  -6   12.00   16.70
  22  -6  -6   34.30   16.70
  22   6  -6   28.60   16.80
 -22   6   6   17.80   12.90
  20  -6  -6    6.20   12.70
 -20  -6   6   25.40   12.20
  20  -6  -6   44.50   21.20
  20   6  -6   30.40   15.00
 -20   6   6   22.70   13.50
 -18  -6   6  185.78   28.50
  18  -6  -6  136.29   28.70
 -18   6   6  196.98   26.90
  18   6  -6  130.89   25.80
  16  -6  -6  183.88   33.00
  16  -6  -6  245.48   36.50
 -16  -6   6  264.27   29.00
 -16   6   6  220.58   28.90
  16   6  -6  197.68   31.40
  14  -6  -6   73.29   21.30
  14  -6  -6   85.69   22.10
 -14  -6   6  121.19   22.20
  14   6  -6   88.09   19.70
 -14   6   6  120.49   19.90
 -12  -6   6  111.19   20.20
  12  -6  -6  110.29   23.10
  12   6  -6  126.59   22.60
 -12   6   6   97.09   19.60
 -10  -6   6  229.78   25.90
  10  -6  -6  184.18   29.60
  10   6  -6  153.88   25.00
 -10   6   6  214.78   27.90
   8  -6  -6   70.69   18.00
  -8  -6   6   88.99   18.10
   8   6  -6   72.59   14.60
  -8   6   6   97.49   18.50
   8   6  -6   87.19   16.00
   6  -6  -6  321.77   36.50
  -6  -6   6  350.06   35.00
   6   6  -6  368.96   31.10
   6   6  -6  390.66   34.90
  -6   6   6  377.16   34.70
  -4  -6   6  204.98   29.20
   4  -6  -6  183.78   27.60
  -4   6   6  163.68   21.80
   4   6  -6  177.68   23.10
  -4   6   6  175.28   26.00
   4   6  -6  170.48   19.30
  -2  -6   6  427.16   38.00
   2  -6  -6  330.77   37.10
  -2   6   6  365.86   35.60
  -2   6   6  394.16   35.10
   2   6  -6  403.46   34.50
   2   6  -6  410.06   33.30
   0  -6   6  395.56   36.60
   0  -6  -6  421.76   41.00
   0  -6   6  393.56   38.90
   0   6   6  399.66   37.80
   0   6  -6  474.45   36.10
   2  -6   6  180.18   25.50
   2  -6   6  213.68   29.80
  -2  -6  -6  224.48   31.90
   2   6   6  203.68   27.10
  -2   6  -6  195.98   21.10
   4  -6   6    6.50    6.80
  -4  -6  -6    7.80    9.90
   4  -6   6    6.60   10.60
  -4   6  -6    5.00    7.10
   4   6   6   10.80    7.70
  -6  -6  -6   79.09   19.20
   6  -6   6  112.89   21.10
   6  -6   6  117.29   24.30
  -6   6  -6   83.39   16.40
   8  -6   6  112.29   22.30
   8  -6   6  164.98   29.70
  -8  -6  -6  154.88   25.20
   8   6   6  159.68   25.40
  -8   6  -6  221.68   22.90
  10  -6   6    9.40   10.10
 -10  -6  -6   -6.80    7.90
 -10   6  -6   22.10   10.00
  10   6   6    0.20    8.00
  12  -6   6  165.98   32.30
  12   6   6  112.39   26.70
  12   6   6  128.49   22.10
 -12   6  -6  154.88   21.90
 -14  -6  -6   82.29   20.90
  14  -6   6  120.89   25.80
  14   6   6   75.19   15.90
  14   6   6   91.89   19.50
 -14   6  -6   93.79   17.90
  16  -6   6  161.68   31.20
 -16   6  -6  156.38   24.30
  16   6   6   92.49   26.60
  18   6   6   37.00   18.10
 -19  -7   6    0.60   11.30
  19  -7  -6   -6.00   12.90
 -19   7   6  -10.30    9.60
  19   7  -6  -10.40   10.50
  17  -7  -6   29.60   14.80
 -17  -7   6   77.19   18.00
  17   7  -6   49.80   17.10
 -17   7   6   65.59   16.60
  15  -7  -6   81.79   21.60
 -15  -7   6   75.19   17.90
 -15   7   6   75.39   19.30
  15   7  -6   71.19   18.50
  13  -7  -6   17.10   13.60
 -13  -7   6    5.20   12.00
  13   7  -6   11.30   11.30
 -13   7   6    9.60   10.70
 -11  -7   6   44.90   15.20
  11  -7  -6   78.19   20.30
 -11   7   6   39.30   14.10
  11   7  -6   51.89   17.40
   9  -7  -6   52.09   16.20
  -9  -7   6   58.99   15.70
  -9   7   6   39.30   12.70
   9   7  -6   36.00   13.00
  -7  -7   6   22.90   12.70
   7   7  -6   23.90   12.20
  -5  -7   6   26.60   12.10
   5  -7  -6    7.90   13.20
  -5   7   6   24.80   12.10
   5   7  -6   32.80    9.30
   5   7  -6   50.09   14.10
   3  -7  -6   -6.40    9.10
  -3  -7   6   16.30    8.90
   3   7  -6    3.90    9.70
   3   7  -6   14.00    7.30
  -3   7   6   -6.30    5.90
   1  -7  -6    3.60   11.10
  -1  -7   6   14.00   12.60
  -1   7   6   -4.70   14.10
   1   7  -6   28.70   10.60
  -1   7   6    4.90    7.20
   1  -7   6   73.39   17.90
  -1  -7  -6   61.59   18.20
  -1   7  -6   97.99   17.40
   1   7   6   52.19   16.80
   1   7   6   67.99   18.10
   3  -7   6  117.29   23.90
   3   7   6  175.48   25.90
  -3   7  -6  100.89   17.60
  -5  -7  -6  163.68   28.90
   5  -7   6  142.99   25.40
   5   7   6  145.99   24.40
  -5   7  -6  129.69   21.40
  -7  -7  -6   26.50   13.40
   7  -7   6   10.10    9.30
   7   7   6   25.60   15.00
  -7   7  -6   12.60    9.90
   7   7   6   27.00   11.50
  -9  -7  -6   68.39   18.30
   9  -7   6   15.90   18.10
   9   7   6   72.79   17.20
   9   7   6   52.19   17.40
  -9   7  -6   49.00   14.30
  11  -7   6  107.19   26.70
 -11  -7  -6   88.29   21.40
  11   7   6   78.29   22.90
 -11   7  -6   91.69   16.60
  11   7   6   71.29   19.40
 -13  -7  -6  -17.10   13.10
  13  -7   6   22.80   18.40
 -13   7  -6    9.50   11.10
  13   7   6   10.20   14.00
  13   7   6   -1.20    9.50
 -14  -8   6   15.00   13.50
  14  -8  -6    9.50   13.80
  14   8  -6   51.79   19.50
 -14   8   6   42.00   13.80
  12  -8  -6   -2.10   14.20
 -12  -8   6    7.00   12.10
 -12   8   6   24.90   12.30
  12   8  -6   -8.20   12.80
 -10  -8   6   26.60   15.90
  10  -8  -6   53.29   20.30
 -10   8   6   29.20   14.20
  10   8  -6   13.40   13.10
   8  -8  -6   55.19   19.40
  -8  -8   6  104.29   22.70
   8   8  -6   75.09   19.70
  -8   8   6   81.49   19.70
  -6  -8   6   40.10   14.50
   6  -8  -6   34.70   16.10
  -6   8   6   19.70   13.00
   6   8  -6   67.09   17.90
   4  -8  -6   10.60   12.60
  -4  -8   6   -5.70   11.30
  -4   8   6   -2.90   10.60
  -2  -8   6  147.39   29.00
   2  -8  -6  188.68   33.30
  -2   8   6  195.28   31.30
   2   8  -6  258.87   25.90
   0  -8   6   25.60   12.10
   0  -8  -6    7.10   12.60
   0   8   6    7.30   11.30
   0   8  -6   20.40    9.00
   2  -8   6   -0.10   12.30
  -2  -8  -6    0.20   13.80
  -2   8  -6   23.50   10.80
   2   8   6   18.50   11.60
   4  -8   6   37.70   13.20
  -4  -8  -6    9.50   13.50
   4   8   6   43.20   13.30
  -4   8  -6    1.30   11.30
   4   8   6   25.10   17.50
   6  -8   6    6.70   12.40
  -6  -8  -6   15.80   13.00
  -6   8  -6   -1.90   10.00
   6   8   6    9.10   12.40
   6   8   6    4.30   13.60
  -8  -8  -6   77.69   20.60
   8   8   6   41.00   17.20
  -8   8  -6  100.49   19.10
   8   8   6   67.19   21.10
 -10  -8  -6   10.50   26.40
 -10   8  -6   28.50   11.90
  10   8   6    1.70   11.10
  -5  -9   6   42.90   18.10
   5  -9  -6   50.29   18.20
  -5   9   6   47.80   17.90
   3  -9  -6   23.70   16.00
  -3   9   6   14.70   14.70
   1  -9  -6    8.50   15.80
  -1   9   6   26.40   16.10
 -30   0   7   36.80   20.60
  30   0  -7   21.80   10.90
  28   0  -7   61.49   16.60
 -28   0   7   71.89   19.40
 -26   0   7    6.60   11.70
  26   0  -7    1.90    6.80
 -24   0   7   17.80   11.80
  24   0  -7   16.60    7.70
 -22   0   7    0.30    7.50
  22   0  -7    6.40    6.10
  20   0  -7  534.25   39.60
 -20   0   7  426.26   40.50
  20   0  -7  468.55   36.10
 -18   0   7  274.77   29.10
  18   0  -7  312.57   27.10
 -18   0   7  341.77   23.40
 -16   0   7   60.09    7.20
  16   0  -7   40.90    9.20
  16   0  -7   26.90    7.30
 -16   0   7   38.80   10.30
 -14   0   7  384.86   23.40
  14   0  -7  347.27   27.10
  14   0  -7  309.77   23.80
  14   0  -7  321.17   25.60
 -14   0   7  324.07   28.70
 -12   0   7 2156.08  147.49
 -12   0   7 2596.14  144.39
 -12   0   7 2579.54  153.78
  12   0  -7 2087.09  144.79
  12   0  -7 2315.07  146.99
  10   0  -7  112.09    9.10
 -10   0   7  122.39   11.80
  10   0  -7  129.69   12.00
 -10   0   7  130.09   13.40
  10   0  -7  116.19   10.80
 -10   0   7  110.89    8.60
   8   0  -7 1681.53  101.69
  -8   0   7 1570.44  101.59
   8   0  -7 1743.23  103.99
  -8   0   7 1573.24  104.09
  -8   0   7 1663.73  105.69
   8   0  -7 1636.94  105.69
  -6   0   7 2294.37  150.28
   6   0  -7 2627.74  150.18
   6   0  -7 2735.73  152.18
   6   0  -7 2476.75  151.48
   6   0  -7 2340.37  151.78
  -6   0   7 2385.26  153.48
   6   0  -7 2297.17  153.28
  -6   0   7 2347.77  152.18
   4   0  -7   47.60    4.90
   4   0  -7   40.00    6.50
  -4   0   7   38.00    5.80
  -4   0   7   39.80    5.00
  -4   0   7   34.40    3.90
   4   0  -7   36.10    7.30
   4   0  -7   42.80    4.40
   2   0  -7 1201.18   71.19
   2   0  -7 1172.18   73.49
  -2   0   7 1128.69   76.19
  -2   0   7 1094.49   71.49
   2   0  -7 1029.20   74.09
   2   0  -7 1189.48   70.79
   0   0  -7 3871.11  252.67
   0   0  -7 4405.26  253.67
   0   0  -7 3676.93  250.57
   0   0   7 4361.16  253.67
   0   0   7 4206.18  256.17
   0   0   7 4286.47  253.47
   0   0  -7 4006.90  250.87
   2   0   7 2680.53  163.28
   2   0   7 2550.64  159.78
  -2   0  -7 2430.06  159.18
   2   0   7 2549.44  159.08
  -2   0  -7 2471.35  162.78
  -2   0  -7 2706.73  160.18
  -4   0  -7 2704.43  176.68
  -4   0  -7 2847.52  170.88
  -4   0  -7 2667.33  169.98
   4   0   7 2685.13  174.08
  -6   0  -7  474.95   35.00
  -6   0  -7  442.16   34.10
   6   0   7  521.85   31.70
   6   0   7  489.25   38.70
  -8   0  -7  248.18   20.30
  -8   0  -7  214.48   18.80
   8   0   7  187.98   16.20
   8   0   7  255.07   16.90
   8   0   7  251.57   23.90
  10   0   7  616.44   49.30
 -10   0  -7  634.54   44.90
 -10   0  -7  582.44   43.30
 -12   0  -7  362.36   32.10
  12   0   7  430.66   30.80
 -12   0  -7  397.96   31.60
  14   0   7  173.78   27.60
 -14   0  -7  156.58   17.50
 -16   0  -7  318.17   30.80
  16   0   7  299.27   34.40
 -16   0  -7  332.97   29.10
 -18   0  -7    1.90    8.10
  18   0   7   -7.10    9.70
  20   0   7   36.30   13.50
  22   0   7    1.60   12.30
  24   0   7   12.00   10.30
  29  -1  -7   95.39   20.80
 -29  -1   7  134.99   28.10
 -29   1   7  163.58   29.40
  29   1  -7  159.58   26.10
  27  -1  -7   39.30   14.80
 -27  -1   7   53.29   16.40
  27   1  -7   64.49   15.70
 -27   1   7   49.00   17.20
 -25  -1   7   10.50   10.60
  25  -1  -7    8.70    8.80
  25   1  -7   17.70    9.80
 -23  -1   7   95.79   20.00
  23  -1  -7   76.69   15.70
 -23   1   7   64.59   17.20
  23   1  -7   91.09   16.40
  23   1  -7   90.89   15.30
  21  -1  -7  372.56   34.20
 -21  -1   7  336.77   35.20
  21   1  -7  409.66   34.10
 -21   1   7  441.36   30.20
 -21   1   7  385.96   37.70
  19  -1  -7  593.64   48.70
 -19  -1   7  582.34   49.80
  19   1  -7  582.74   47.90
  19   1  -7  701.93   49.10
 -19   1   7  701.23   44.70
 -19   1   7  686.93   52.79
  17  -1  -7  197.08   15.50
 -17  -1   7  155.08   21.90
  17  -1  -7  187.98   21.50
  17   1  -7  185.88   19.60
 -17   1   7  203.98   16.60
 -17   1   7  232.08   23.00
  15  -1  -7  561.94   42.30
 -15  -1   7  585.54   43.40
 -15  -1   7  555.74   40.90
 -15   1   7  571.94   44.00
  15   1  -7  526.45   41.60
 -15   1   7  588.64   38.70
 -13  -1   7  195.08   19.80
  13  -1  -7  179.88   17.00
 -13  -1   7  208.18   16.60
  13  -1  -7  179.28   13.70
  13  -1  -7  157.88   14.70
 -13   1   7  157.28   14.70
 -13   1   7  172.78   14.30
  13   1  -7  197.98   17.40
  13   1  -7  160.88   12.20
 -13   1   7  179.78   18.30
 -11  -1   7  886.21   54.89
 -11  -1   7  817.22   56.19
  11  -1  -7  847.02   56.19
  11  -1  -7  767.12   53.49
  11  -1  -7  807.82   52.19
 -11   1   7  763.12   53.09
 -11   1   7  840.72   57.09
  11   1  -7  790.32   55.49
   9  -1  -7  229.38   18.90
   9  -1  -7  222.98   15.90
  -9  -1   7  239.88   17.60
  -9  -1   7  217.08   19.10
  -9  -1   7  198.78   18.20
   9  -1  -7  211.88   16.70
   9   1  -7  224.88   18.40
   9   1  -7  196.68   18.20
  -9   1   7  217.58   19.10
  -9   1   7  228.38   17.00
  -9   1   7  203.18   16.40
  -7  -1   7 4103.79  247.98
   7  -1  -7 3907.01  245.58
   7  -1  -7 4040.10  247.28
  -7  -1   7 4324.77  245.98
   7  -1  -7 4143.59  244.88
  -7  -1   7 3686.33  247.08
   7  -1  -7 3959.30  247.48
   7   1  -7 3689.33  245.78
  -7   1   7 4008.70  247.48
   7   1  -7 3718.43  247.58
   7   1  -7 4084.29  247.18
  -7   1   7 4165.08  245.48
  -7   1   7 3891.51  245.78
   5  -1  -7 1095.39   75.19
   5  -1  -7 1111.29   75.49
   5  -1  -7 1231.18   74.09
   5  -1  -7 1089.89   74.19
  -5  -1   7 1133.79   75.59
  -5  -1   7 1280.07   74.19
  -5  -1   7 1227.98   76.99
  -5  -1   7 1160.78   72.39
   5   1  -7 1187.98   72.19
  -5   1   7 1169.78   74.79
  -5   1   7 1248.28   74.39
   5   1  -7 1094.39   74.09
   5   1  -7 1194.78   75.49
   5   1  -7 1142.09   76.59
  -3  -1   7 2537.75  165.78
   3  -1  -7 2844.92  163.48
  -3  -1   7 2563.54  164.08
   3  -1  -7 2606.04  163.98
  -3  -1   7 2731.53  162.08
   3  -1  -7 2573.54  163.68
  -3  -1   7 2598.04  161.78
   3  -1  -7 2384.86  163.98
   3   1  -7 2603.54  163.68
  -3   1   7 2513.55  163.88
  -3   1   7 2929.21  163.68
   3   1  -7 2709.53  161.58
   3   1  -7 2327.57  165.18
  -3   1   7 2607.44  163.58
  -3   1   7 2842.12  164.48
  -1  -1   7 2230.18  140.59
   1  -1  -7 2140.39  138.19
  -1  -1   7 2193.48  135.09
   1  -1  -7 2163.68  137.19
  -1  -1   7 2057.89  137.39
  -1  -1   7 2136.89  136.09
   1  -1  -7 2352.26  137.59
  -1   1   7 2372.26  137.59
   1   1  -7 2270.07  135.99
  -1   1   7 2262.07  137.69
  -1   1   7 2101.29  136.59
  -1   1   7 2197.68  138.09
   1   1  -7 2027.10  139.79
   1   1  -7 2236.88  137.29
   1  -1   7  497.95   31.70
  -1  -1  -7  541.95   35.30
   1  -1   7  517.85   34.70
   1  -1   7  542.75   38.80
   1  -1   7  496.05   33.80
  -1  -1  -7  480.35   33.60
  -1  -1  -7  511.65   36.00
   1   1   7  462.15   33.50
   1   1   7  515.95   34.40
  -1   1  -7  528.75   33.80
   1   1   7  545.45   35.20
  -1   1  -7  533.75   34.50
  -1   1  -7  460.15   31.90
   1   1   7  518.15   34.70
   1   1   7  520.95   35.80
  -1   1  -7  467.35   37.30
  -3  -1  -7 1121.49   73.39
   3  -1   7 1179.98   77.59
   3  -1   7 1014.50   69.39
   3  -1   7 1073.09   71.99
  -3  -1  -7 1128.29   70.79
   3   1   7 1078.19   73.79
  -3   1  -7 1209.68   72.39
  -3   1  -7 1147.99   71.89
   3   1   7 1180.88   73.09
   5  -1   7  472.45   33.40
  -5  -1  -7  507.85   39.20
   5  -1   7  539.65   32.60
  -5  -1  -7  559.44   34.00
   5   1   7  548.55   38.60
   5   1   7  444.06   34.50
  -5   1  -7  537.55   35.80
  -7  -1  -7  137.69   11.00
   7  -1   7  123.49   10.90
   7  -1   7  135.19   10.10
   7  -1   7  153.28   21.10
  -7  -1  -7  148.69   14.90
   7   1   7  127.19   17.60
  -7   1  -7  112.89   12.50
  -7   1  -7  143.09   13.00
  -9  -1  -7  575.94   43.20
  -9  -1  -7  647.04   39.20
   9  -1   7  540.75   39.10
   9  -1   7  572.04   47.70
   9   1   7  518.05   44.00
  -9   1  -7  622.04   43.50
  -9   1  -7  554.74   41.00
 -11  -1  -7  555.04   42.00
  11  -1   7  563.94   47.30
  11  -1   7  531.85   37.90
 -11   1  -7  571.24   39.90
  11   1   7  510.65   43.50
 -11   1  -7  505.05   39.30
 -13  -1  -7   91.09   16.20
  13  -1   7   95.79   19.60
 -13   1  -7  110.19   15.70
 -13   1  -7   93.29   14.10
  13   1   7   92.69   18.00
  15  -1   7  115.19   24.50
 -15  -1  -7  134.59   19.50
  15   1   7  116.49   21.00
 -15   1  -7  112.69   17.40
  17  -1   7  224.38   35.10
 -17  -1  -7  195.08   26.20
 -17   1  -7  220.78   23.20
  17   1   7  221.38   30.80
  17   1   7  256.87   24.40
  19  -1   7  185.48   31.10
 -19  -1  -7  185.18   28.70
  19   1   7  156.88   26.80
 -19   1  -7  213.28   22.90
  21   1   7  360.06   33.60
 -21   1  -7  328.77   32.40
  23  -1   7   50.39   22.10
  23   1   7   98.79   19.00
 -23   1  -7   30.30   13.50
  30   2  -7   80.19   20.90
  28  -2  -7    6.70   10.80
 -28   2   7   24.50   17.60
  28   2  -7   -7.90    5.60
 -26  -2   7  -17.10   10.90
  26  -2  -7    3.20    9.30
  26   2  -7   13.40    9.70
 -26   2   7    5.60   12.70
 -24  -2   7  118.59   20.30
  24  -2  -7   80.59   18.00
  24   2  -7   88.69   17.20
  24   2  -7   92.99   19.50
  22  -2  -7  196.18   28.70
 -22  -2   7  208.08   24.20
 -22   2   7  222.38   20.10
  22   2  -7  204.68   27.70
 -22   2   7  222.18   30.60
  20  -2  -7  440.86   38.10
 -20  -2   7  406.46   35.90
 -20  -2   7  467.45   39.10
  20   2  -7  432.26   38.30
 -20   2   7  458.55   41.10
 -20   2   7  454.25   40.00
  18  -2  -7  227.98   25.30
 -18  -2   7  284.97   25.20
 -18  -2   7  242.38   25.20
 -18   2   7  301.77   22.90
  18   2  -7  289.87   27.10
 -18   2   7  236.28   26.20
 -16  -2   7  172.98   18.60
 -16  -2   7  165.08   17.60
  16  -2  -7  164.08   19.00
  16   2  -7  172.68   22.10
 -16   2   7  146.59   21.60
 -16   2   7  176.18   16.20
 -14  -2   7  450.55   32.40
  14  -2  -7  384.76   33.60
  14  -2  -7  401.66   26.40
 -14  -2   7  407.86   32.90
  14   2  -7  421.66   34.00
 -14   2   7  418.96   34.60
  14   2  -7  403.36   27.00
  12  -2  -7   85.19    7.10
 -12  -2   7  106.89   11.70
  12  -2  -7   99.59   15.10
 -12  -2   7   88.79   13.00
  12   2  -7   82.49    6.80
  12   2  -7  114.09   15.70
 -12   2   7  123.89   14.10
 -12   2   7   88.49    8.30
  12   2  -7   94.29    6.50
 -12   2   7   94.59   14.70
 -10  -2   7  532.95   37.60
  10  -2  -7  432.36   39.80
  10  -2  -7  499.35   33.10
  10   2  -7  558.74   31.80
 -10   2   7  497.45   36.70
 -10   2   7  521.65   33.90
  10   2  -7  493.95   32.00
 -10   2   7  515.05   38.20
   8  -2  -7 1387.46   86.49
   8  -2  -7 1187.98   88.59
  -8  -2   7 1483.15   90.49
  -8  -2   7 1460.55   89.49
   8  -2  -7 1308.17   90.89
   8  -2  -7 1347.77   89.69
  -8  -2   7 1496.05   85.29
   8   2  -7 1377.56   90.69
   8   2  -7 1370.26   84.99
  -8   2   7 1313.27   89.29
  -8   2   7 1403.86   90.09
   8   2  -7 1242.18   89.79
  -8   2   7 1499.65   86.99
   6  -2  -7 3684.73  230.18
   6  -2  -7 3855.71  228.38
   6  -2  -7 3557.34  230.08
  -6  -2   7 3440.06  227.28
  -6  -2   7 3787.02  231.68
  -6  -2   7 3929.81  230.28
   6  -2  -7 3306.97  231.38
   6   2  -7 3715.03  226.88
  -6   2   7 3447.05  230.48
   6   2  -7 3456.25  231.28
  -6   2   7 4060.79  234.58
   6   2  -7 3845.62  231.58
  -6   2   7 3785.12  230.28
  -6   2   7 3961.90  228.38
   4  -2  -7  357.86   26.50
  -4  -2   7  378.76   26.30
  -4  -2   7  386.46   29.10
   4  -2  -7  351.76   25.40
  -4  -2   7  341.97   24.60
   4  -2  -7  321.97   27.40
  -4  -2   7  317.27   27.70
   4  -2  -7  352.96   25.70
   4   2  -7  322.07   27.40
   4   2  -7  386.16   24.20
   4   2  -7  365.56   27.00
  -4   2   7  366.46   27.20
  -4   2   7  410.76   25.60
  -4   2   7  371.16   27.50
   4   2  -7  308.77   26.00
  -4   2   7  385.26   26.00
  -2  -2   7  174.18   15.70
   2  -2  -7  181.88   14.90
  -2  -2   7  190.28   14.70
   2  -2  -7  204.38   15.60
   2  -2  -7  181.88   17.00
  -2  -2   7  171.78   18.00
  -2  -2   7  191.68   15.20
  -2   2   7  192.58   14.60
  -2   2   7  182.08   16.30
   2   2  -7  176.48   15.50
   2   2  -7  190.58   17.60
   2   2  -7  158.48   14.90
  -2   2   7  166.88   15.80
  -2   2   7  190.78   14.90
   0  -2  -7  206.58   16.90
   0  -2   7  177.38   15.90
   0  -2  -7  168.98   16.80
   0  -2  -7  187.68   15.60
   0  -2   7  186.78   19.10
   0  -2   7  192.88   15.60
   0  -2   7  194.48   15.50
   0   2  -7  227.58   16.30
   0   2   7  173.38   17.40
   0   2  -7  223.28   15.60
   0   2  -7  173.78   15.50
   0   2   7  187.18   16.70
   0   2   7  205.28   15.00
   2  -2   7  485.95   38.40
   2  -2   7  459.15   33.30
  -2  -2  -7  475.55   34.30
  -2  -2  -7  471.35   34.70
  -2  -2  -7  476.75   33.40
   2  -2   7  473.35   32.80
   2   2   7  433.36   34.00
   2   2   7  502.65   34.80
  -2   2  -7  457.25   32.60
  -2   2  -7  503.35   33.00
   2   2   7  465.55   32.50
  -2   2  -7  495.15   33.00
   4  -2   7  189.78   15.60
   4  -2   7  212.88   21.00
   4  -2   7  172.18   15.00
  -4  -2  -7  202.08   18.00
  -4  -2  -7  172.48   16.10
   4   2   7  179.48   15.40
   4   2   7  203.18   17.30
  -4   2  -7  201.08   16.00
   4   2   7  157.58   15.90
  -4   2  -7  181.18   14.50
  -4   2  -7  195.88   15.20
  -6  -2  -7  935.01   60.29
   6  -2   7  807.22   66.09
  -6  -2  -7  962.80   63.39
   6   2   7  887.71   60.89
  -6   2  -7  994.80   60.99
   6   2   7  836.82   59.69
   6   2   7  889.31   61.49
  -6   2  -7  906.51   59.49
  -8  -2  -7  444.36   39.50
   8  -2   7  493.45   38.20
  -8  -2  -7  583.94   37.50
   8  -2   7  573.04   45.80
  -8   2  -7  566.04   38.40
   8   2   7  467.55   38.30
  -8   2  -7  551.94   37.00
   8   2   7  506.75   38.70
  10  -2   7   40.60   12.80
 -10  -2  -7   75.69   10.20
 -10  -2  -7   54.69   12.20
  10  -2   7   61.69    9.90
  10   2   7   60.39   11.30
  10   2   7   53.29   10.70
 -10   2  -7   65.59   10.80
 -10   2  -7   75.09   10.30
  12  -2   7   98.09   20.50
 -12  -2  -7   59.29   14.10
 -12  -2  -7   80.29   11.70
 -12   2  -7   84.19   13.20
  12   2   7   87.79   14.10
  12   2   7   64.39   14.40
 -14  -2  -7  192.78   26.10
  14  -2   7  239.18   35.00
  14   2   7  229.78   22.60
 -14   2  -7  214.68   21.30
  14   2   7  212.58   23.70
 -16  -2  -7  261.27   29.80
  16  -2   7  300.07   43.60
  16   2   7  308.77   28.40
 -16   2  -7  337.37   28.30
 -18  -2  -7   58.69   16.60
  18  -2   7   43.80   18.10
  18   2   7   56.79   13.20
 -18   2  -7   57.19   12.00
 -20  -2  -7    5.90   13.20
  20  -2   7   20.30   14.60
 -20   2  -7   35.90   11.60
  20   2   7   23.10   10.70
  22  -2   7   -1.90   14.30
  22   2   7    1.30    9.10
 -22   2  -7    4.20   10.40
  29  -3  -7   46.70   16.70
  29   3  -7   45.50   25.50
  27  -3  -7   80.49   19.40
  27   3  -7  168.38   29.70
  27   3  -7  130.89   23.90
  25  -3  -7   15.70   11.40
  25   3  -7   -0.60    9.40
 -25   3   7   -9.40    9.80
  23  -3  -7  217.78   27.10
 -23  -3   7  303.67   47.10
 -23   3   7  235.88   22.90
  23   3  -7  216.58   30.90
  21  -3  -7   43.50   12.60
 -21  -3   7   43.30   12.10
 -21  -3   7   62.19   15.40
 -21   3   7   62.39   16.30
 -21   3   7   51.59   10.60
  21   3  -7   52.29   13.70
 -19  -3   7   67.49   14.20
 -19  -3   7   53.69   15.10
  19  -3  -7   51.39   14.30
 -19   3   7   46.40   10.50
  19   3  -7   51.79   13.90
 -19   3   7   44.70   15.60
  17  -3  -7   54.39   14.40
 -17  -3   7   56.99   11.70
 -17  -3   7   63.49   13.10
  17   3  -7   76.39   15.70
 -17   3   7   55.59   10.70
 -17   3   7   55.39   14.00
  15  -3  -7 1377.66  103.89
 -15  -3   7 1555.44  100.99
 -15   3   7 1453.95  103.89
  15   3  -7 1637.84  105.29
 -15   3   7 1576.24  100.89
  13  -3  -7  423.06   37.50
 -13  -3   7  510.45   36.30
 -13   3   7  451.05   36.70
  13   3  -7  430.76   36.80
 -13   3   7  402.86   33.90
  13   3  -7  433.96   29.90
  11  -3  -7 1269.57   81.49
 -11  -3   7 1323.77   86.59
  11  -3  -7 1183.08   89.49
 -11  -3   7 1459.15   88.69
 -11   3   7 1358.46   88.69
  11   3  -7 1233.68   82.39
  11   3  -7 1334.97   89.89
 -11   3   7 1356.96   87.89
  -9  -3   7  197.68   18.50
   9  -3  -7  193.68   20.10
   9  -3  -7  192.38   14.40
  -9  -3   7  221.68   18.30
  -9  -3   7  195.68   14.70
   9   3  -7  195.58   19.70
  -9   3   7  200.68   14.50
   9   3  -7  165.98   14.30
  -9   3   7  170.48   18.10
  -9   3   7  192.28   18.30
  -7  -3   7  231.18   18.40
   7  -3  -7  188.08   16.30
  -7  -3   7  186.18   19.30
   7  -3  -7  171.58   18.50
  -7  -3   7  180.08   14.70
   7   3  -7  169.98   14.00
  -7   3   7  174.58   14.00
  -7   3   7  163.68   16.00
  -7   3   7  177.98   17.50
   7   3  -7  181.68   18.30
  -5  -3   7   14.90    6.90
   5  -3  -7   12.40    4.00
  -5  -3   7   13.30    5.70
  -5   3   7   22.10    4.90
   5   3  -7   16.90    4.30
  -5   3   7   21.20    7.10
  -5   3   7   11.60    3.60
  -3  -3   7  297.67   25.00
   3  -3  -7  332.07   24.40
   3  -3  -7  317.07   28.60
   3  -3  -7  325.17   25.50
  -3  -3   7  369.16   29.10
  -3  -3   7  355.76   27.30
  -3   3   7  332.07   27.90
   3   3  -7  368.26   25.00
  -3   3   7  345.37   24.30
   3   3  -7  378.36   27.30
  -1  -3   7 1026.60   70.19
  -1  -3   7 1003.70   67.49
   1  -3  -7 1013.60   64.09
   1  -3  -7  922.31   69.09
   1  -3  -7 1006.70   66.89
   1   3  -7 1004.10   66.49
   1   3  -7 1018.30   65.49
  -1   3   7 1014.40   63.39
  -1   3   7  977.90   68.09
  -1  -3  -7  589.14   37.70
  -1  -3  -7  516.95   42.60
  -1  -3  -7  617.54   42.30
   1  -3   7  560.54   41.30
   1  -3   7  551.24   44.80
  -1   3  -7  627.84   40.40
  -1   3  -7  587.44   42.10
   1   3   7  563.74   42.20
   1   3   7  564.24   36.90
   3  -3   7  422.86   33.70
  -3  -3  -7  461.95   35.40
   3  -3   7  501.45   39.60
  -3  -3  -7  458.65   35.10
  -3   3  -7  509.85   33.70
  -3   3  -7  467.15   32.20
   3   3   7  455.65   29.60
  -3   3  -7  398.46   33.30
   3   3   7  431.06   29.40
   3   3   7  479.75   35.30
  -5  -3  -7   79.09   13.10
   5  -3   7   74.69   15.30
   5  -3   7   73.39   11.70
  -5   3  -7   73.59   10.70
   5   3   7   86.39   13.40
  -5   3  -7   85.89    9.20
   5   3   7   74.09    7.50
  -7  -3  -7   30.60    7.60
   7  -3   7   31.90    8.10
  -7  -3  -7   26.40    8.30
   7   3   7   41.10    7.00
  -7   3  -7   42.90    7.30
   7   3   7   40.30    9.40
  -9  -3  -7  339.37   31.80
   9  -3   7  368.46   35.60
  -9  -3  -7  394.06   29.60
   9  -3   7  302.97   28.10
  -9   3  -7  354.76   26.50
   9   3   7  355.16   30.10
  -9   3  -7  395.66   29.80
  11  -3   7  157.28   26.40
 -11  -3  -7  126.49   20.10
 -11  -3  -7  160.68   16.20
 -11   3  -7  155.98   16.30
  11   3   7  111.89   17.70
 -13  -3  -7  584.94   41.40
 -13  -3  -7  520.25   45.20
  13  -3   7  495.15   48.50
  13   3   7  473.65   41.60
 -13   3  -7  547.35   41.40
 -15  -3  -7   48.30   12.90
  15  -3   7   28.40   14.90
  15   3   7   39.60   11.10
 -15   3  -7   41.50   10.50
  17  -3   7   32.70   17.20
  17   3   7   19.10    8.50
 -17   3  -7   36.10    9.80
  19  -3   7   61.29   19.30
 -19  -3  -7   93.69   19.40
 -19   3  -7   93.59   17.00
  19   3   7   88.69   18.20
  21  -3   7   20.10   18.70
  21   3   7    1.90    9.90
 -21   3  -7   41.00   12.30
  28  -4  -7   69.69   24.70
  28  -4  -7   48.20   20.80
  28   4  -7   69.79   18.80
  26  -4  -7   29.10   14.30
 -26  -4   7   29.90   12.70
  26   4  -7   23.20   16.60
  24  -4  -7   12.90   11.50
 -24  -4   7    0.90    9.00
 -24   4   7    8.20    9.60
  24   4  -7    3.90   11.80
 -22  -4   7   13.00   10.40
  22  -4  -7   -3.40    8.60
 -22   4   7   27.50   14.90
 -22   4   7    7.60    7.40
 -20  -4   7  123.39   18.80
  20  -4  -7   74.89   19.00
  20   4  -7  102.29   20.90
 -20   4   7  122.29   23.60
 -20   4   7  112.99   16.80
 -18  -4   7   98.69   17.80
  18  -4  -7   63.59   16.60
 -18   4   7   90.39   15.80
 -18   4   7  139.69   21.70
  18   4  -7  101.49   20.50
  16  -4  -7   50.29   13.40
 -16  -4   7   60.39   13.00
 -16  -4   7   57.99   17.90
 -16   4   7   31.30    9.40
  16   4  -7   57.69   14.40
 -16   4   7   62.09   15.40
 -14  -4   7  483.75   38.00
  14  -4  -7  363.46   37.80
 -14  -4   7  432.16   34.00
  14   4  -7  416.46   38.10
 -14   4   7  448.26   36.00
 -14   4   7  429.46   37.20
  12  -4  -7  287.77   30.30
 -12  -4   7  319.67   29.10
 -12  -4   7  330.37   28.20
 -12   4   7  313.67   28.60
 -12   4   7  326.57   28.60
  12   4  -7  317.37   30.00
  12   4  -7  278.27   23.60
 -10  -4   7  348.07   28.60
  10  -4  -7  351.16   33.30
  10   4  -7  327.67   31.50
 -10   4   7  374.06   30.10
 -10   4   7  350.76   31.30
  10   4  -7  363.26   26.40
   8  -4  -7  807.92   66.19
  -8  -4   7 1054.79   63.79
  -8  -4   7  934.71   65.29
   8  -4  -7  845.62   59.39
   8   4  -7  886.81   60.39
  -8   4   7  869.91   64.69
   8   4  -7  954.70   66.39
  -8   4   7  960.70   63.09
  -6  -4   7  776.42   53.79
  -6  -4   7  808.22   55.69
   6  -4  -7  656.13   56.19
   6  -4  -7  788.32   51.19
   6   4  -7  764.52   55.19
   6   4  -7  787.22   51.29
  -6   4   7  700.63   54.79
  -6   4   7  716.33   51.29
   4  -4  -7  704.13   49.10
  -4  -4   7  697.73   52.09
  -4  -4   7  783.62   52.79
   4  -4  -7  623.14   53.19
  -4   4   7  718.73   47.50
  -4   4   7  695.73   52.29
   4   4  -7  711.53   48.70
   4   4  -7  721.53   51.39
   2  -4  -7  611.64   50.99
  -2  -4   7  679.43   49.80
   2  -4  -7  675.73   47.80
  -2  -4   7  714.23   51.29
  -2   4   7  613.04   49.40
   2   4  -7  663.63   47.90
  -2   4   7  688.53   43.50
   2   4  -7  685.83   46.90
   0  -4  -7  573.54   43.50
   0  -4  -7  495.95   45.50
   0  -4   7  593.94   44.90
   0  -4   7  646.84   47.40
   0   4   7  558.04   44.80
   0   4  -7  629.44   42.90
   0   4  -7  641.74   42.70
   2  -4   7  179.28   25.20
  -2  -4  -7  205.78   19.40
   2  -4   7  160.68   18.60
  -2  -4  -7  201.18   21.20
  -2   4  -7  178.38   17.30
   2   4   7  154.58   18.00
  -2   4  -7  184.68   17.50
  -4  -4  -7  477.75   40.90
   4  -4   7  529.25   45.30
   4  -4   7  519.05   40.70
  -4  -4  -7  487.95   41.60
  -4   4  -7  599.14   48.90
  -4   4  -7  571.94   37.50
   4   4   7  498.45   40.90
  -6  -4  -7  199.98   21.20
   6  -4   7  246.68   31.90
  -6  -4  -7  152.78   22.20
   6  -4   7  170.18   19.40
   6   4   7  180.68   20.30
  -6   4  -7  213.08   17.00
  -6   4  -7  186.98   19.00
  -8  -4  -7  131.09   21.80
   8  -4   7  136.39   19.70
   8  -4   7  156.18   25.70
  -8  -4  -7  116.99   19.70
  -8   4  -7  176.88   17.80
   8   4   7  179.08   22.50
  10  -4   7  430.76   43.70
 -10  -4  -7  494.55   38.10
 -10  -4  -7  454.35   39.80
 -10   4  -7  470.95   36.80
  10   4   7  399.46   36.90
 -12  -4  -7  385.76   32.50
  12  -4   7  353.66   39.30
 -12  -4  -7  336.87   35.00
 -12   4  -7  387.76   31.80
  12   4   7  315.57   31.70
  14  -4   7  161.58   30.10
 -14  -4  -7  130.89   23.70
 -14   4  -7  172.78   22.70
  14   4   7  172.98   24.30
  16  -4   7  122.39   27.80
 -16  -4  -7  153.48   24.90
 -16   4  -7  118.89   18.50
  18  -4   7  138.09   31.20
 -18   4  -7  110.39   19.00
  18   4   7  129.69   22.30
  20  -4   7   89.89   26.00
  20   4   7   50.89   15.10
 -20   4  -7   49.00   12.20
  25  -5  -7   21.70   14.20
 -25  -5   7   75.09   17.70
  25  -5  -7   56.09   22.50
  25   5  -7   53.59   19.80
 -25   5   7   35.80   15.80
  23  -5  -7   23.60   14.90
 -23  -5   7   36.60   10.70
  23   5  -7   49.40   14.60
 -23   5   7   37.70   14.00
  21  -5  -7   83.39   21.40
 -21  -5   7  122.49   22.20
  21   5  -7   96.59   21.80
 -21   5   7  104.69   16.90
 -19  -5   7   15.50    9.20
 -19   5   7   10.40    9.10
  19   5  -7   28.60   10.80
  17  -5  -7  210.08   32.80
  17   5  -7  254.97   33.80
 -17   5   7  239.68   25.80
 -15  -5   7   24.40   10.90
  15  -5  -7   23.40   11.70
 -15   5   7   39.20   11.40
 -15   5   7   16.70   10.40
  15   5  -7   29.70   12.30
 -13  -5   7  739.93   54.09
  13  -5  -7  543.15   53.69
 -13   5   7  718.13   52.69
 -13   5   7  646.44   51.89
  13   5  -7  631.74   53.79
  11  -5  -7  120.69   22.60
 -11  -5   7  157.68   22.40
 -11   5   7  126.79   20.40
  11   5  -7  140.69   22.00
 -11   5   7  116.89   17.80
  -9  -5   7  323.87   28.60
   9  -5  -7  227.18   29.00
  -9  -5   7  342.87   30.80
   9   5  -7  286.07   24.40
  -9   5   7  307.57   29.70
   9   5  -7  309.17   30.10
  -9   5   7  356.96   27.90
  -7  -5   7  274.97   27.30
   7  -5  -7  228.48   28.60
  -7   5   7  257.17   26.90
   7   5  -7  288.47   27.50
   7   5  -7  315.87   24.10
  -5  -5   7   76.99   14.50
  -5  -5   7   69.79   15.00
   5  -5  -7   72.89   17.10
   5  -5  -7   85.59   12.30
   5   5  -7   77.29   16.10
   5   5  -7   72.89   12.70
  -5   5   7   78.39   15.90
   3  -5  -7 1161.58   91.29
  -3  -5   7 1342.37   88.79
   3  -5  -7 1244.08   85.59
  -3  -5   7 1342.37   94.59
  -3   5   7 1254.47   89.19
   3   5  -7 1243.98   85.29
   3   5  -7 1353.66   87.79
  -1  -5   7  127.49   20.80
   1  -5  -7  103.99   20.00
  -1  -5   7  126.89   23.10
   1  -5  -7  100.69   16.30
  -1   5   7  117.19   19.30
   1   5  -7  146.59   17.90
   1   5  -7  129.09   17.30
   1  -5   7   64.59   14.50
   1  -5   7   71.49   15.30
  -1  -5  -7   62.29   13.40
  -1   5  -7   59.79   12.20
  -1   5  -7   78.39   12.90
   1   5   7   66.69   13.90
   3  -5   7    6.40    6.80
  -3  -5  -7   10.50    7.70
  -3  -5  -7    7.10    7.70
   3  -5   7   15.50    9.60
   3   5   7   15.00    9.50
  -3   5  -7    8.00    5.30
  -3   5  -7   18.10    7.90
   5  -5   7  133.49   23.30
  -5  -5  -7  128.49   19.70
  -5  -5  -7  129.29   20.80
   5  -5   7  105.29   21.30
   5   5   7  116.79   20.10
  -5   5  -7  161.18   20.00
   7  -5   7   42.00   12.50
  -7  -5  -7   35.90   13.50
  -7  -5  -7   51.39   14.40
   7  -5   7   52.59   15.00
  -7   5  -7   66.39   12.80
   7   5   7   48.80   13.20
  -9  -5  -7  204.78   23.70
   9  -5   7  231.68   35.60
  -9  -5  -7  211.68   28.90
  -9   5  -7  240.88   23.30
   9   5   7  198.68   26.90
  11  -5   7   33.10   15.20
 -11  -5  -7   31.20   12.80
 -11  -5  -7   27.60   11.30
 -11   5  -7   40.00   10.20
  11   5   7   10.90    8.00
 -13  -5  -7  115.19   22.80
  13  -5   7  151.48   29.60
 -13  -5  -7  155.28   23.00
  13   5   7  114.99   21.50
 -13   5  -7  185.28   24.00
  15  -5   7  171.88   35.50
 -15   5  -7  273.57   26.70
  15   5   7  247.08   27.30
  17  -5   7   90.79   23.20
 -17   5  -7  176.58   24.60
  17   5   7  133.39   24.30
  22  -6  -7   79.89   24.80
  22  -6  -7   43.20   17.60
 -22  -6   7   48.30   14.70
 -22   6   7   43.90   16.20
  22   6  -7   99.79   24.50
  20  -6  -7   67.59   18.90
  20  -6  -7   35.40   18.20
 -20  -6   7   49.90   15.30
  20   6  -7   41.00   17.10
 -20   6   7   87.29   19.00
 -18  -6   7   28.40   11.90
  18  -6  -7    8.10   12.80
  18  -6  -7   26.20   12.90
  18   6  -7   26.30   15.20
 -18   6   7   44.60   13.70
 -16  -6   7  200.08   28.40
  16  -6  -7  135.29   26.10
  16  -6  -7  139.89   26.90
 -16   6   7  155.68   24.30
  16   6  -7  157.68   28.50
  14  -6  -7   22.60   12.90
 -14  -6   7   19.60   10.60
 -14   6   7   37.70   13.60
  14   6  -7   49.40   14.30
  12  -6  -7   36.30   15.00
 -12  -6   7   50.49   14.30
  12   6  -7   55.89   16.40
 -12   6   7   39.50   12.20
 -10  -6   7   23.90   10.60
  10  -6  -7   32.90   14.10
  10   6  -7    8.90    8.00
 -10   6   7   52.49   14.70
  -8  -6   7   23.30    9.30
   8  -6  -7    5.30    8.50
   8   6  -7    6.00    7.20
  -8   6   7    8.40    6.80
   6  -6  -7    7.20   10.20
  -6  -6   7   30.00   10.80
  -6   6   7   34.10   11.60
   6   6  -7   36.60   11.60
   6   6  -7   53.09   10.90
   4  -6  -7  234.28   28.40
  -4  -6   7  240.68   27.00
   4   6  -7  264.27   23.80
  -4   6   7  198.78   28.60
   4   6  -7  221.38   24.70
   2  -6  -7  137.19   24.70
  -2  -6   7  156.28   25.30
  -2  -6   7  133.29   23.30
  -2   6   7   99.59   19.80
   2   6  -7  126.49   18.00
   2   6  -7  118.69   17.90
   0  -6   7  256.67   27.90
   0  -6   7  229.78   26.10
   0  -6  -7  211.58   31.10
   0   6   7  176.78   26.50
   0   6  -7  201.08   21.30
   0   6  -7  193.98   21.40
  -2  -6  -7   31.70   11.90
   2  -6   7   24.90   11.60
   2  -6   7   22.00   11.10
  -2   6  -7   30.70   10.30
   2   6   7   33.80   10.60
  -4  -6  -7   39.20   14.10
   4  -6   7   53.39   14.30
  -4  -6  -7   44.00   12.00
   4  -6   7   49.30   12.70
   4   6   7   66.29   16.00
  -4   6  -7   47.90   12.10
   6  -6   7   40.00   12.00
  -6  -6  -7   32.70   13.50
   6  -6   7   34.20   14.10
   6   6   7   33.40   11.60
  -6   6  -7   31.00    9.50
  -8  -6  -7   23.30   12.60
   8  -6   7   36.60   16.00
  -8   6  -7   60.29   14.90
   8   6   7   40.60   12.50
 -10  -6  -7   15.10   12.20
  10   6   7   21.80   13.90
 -10   6  -7   23.00   10.00
 -12  -6  -7   98.09   19.10
  12  -6   7   90.29   25.10
 -12   6  -7  116.99   18.70
  12   6   7   61.09   16.20
  14  -6   7  129.39   29.20
  14   6   7   92.59   20.90
  14   6   7   72.99   16.80
 -14   6  -7  105.59   18.60
  16  -6   7  122.59   31.70
  16   6   7   83.49   18.90
  16   6   7   66.39   22.20
 -16   6  -7  132.29   21.50
 -19  -7   7   19.60   13.10
  19  -7  -7  -10.00   15.70
  19   7  -7    6.50   12.70
 -19   7   7   19.00   13.50
 -17  -7   7   26.00   13.90
  17  -7  -7   -6.80   11.10
 -17   7   7   26.40   12.20
  17   7  -7   38.90   17.30
 -15  -7   7   94.89   19.90
  15  -7  -7   50.09   18.60
 -15   7   7   98.09   20.00
  15   7  -7   88.99   20.20
 -13  -7   7  142.69   24.80
  13  -7  -7  157.88   30.00
 -13   7   7  123.59   22.80
  13   7  -7  119.49   25.10
  11  -7  -7  115.89   26.00
 -11  -7   7  129.29   24.10
 -11   7   7  166.08   25.20
  11   7  -7  106.39   23.20
   9  -7  -7  120.59   25.50
  -9  -7   7  146.09   24.70
   9   7  -7  178.58   27.90
  -9   7   7  173.38   27.00
   7  -7  -7  292.27   44.70
  -7  -7   7  208.68   35.80
   7   7  -7  296.37   29.90
  -7   7   7  253.07   34.20
  -5  -7   7   38.90   14.80
   5   7  -7   57.19   11.60
   5   7  -7   78.89   17.70
   3  -7  -7   46.90   19.60
  -3  -7   7   77.99   18.60
  -3   7   7   68.09   18.80
   3   7  -7   72.79   14.80
   3   7  -7   87.29   15.20
   1  -7  -7  235.18   40.00
  -1  -7   7  265.67   29.20
  -1   7   7  245.38   32.20
   1   7  -7  229.68   24.10
   1  -7   7   81.29   18.90
   1   7   7   30.30   13.90
  -1   7  -7   49.70   12.30
  -3  -7  -7   32.20   17.20
   3  -7   7   45.20   14.80
   3   7   7   16.30   12.50
   3   7   7   43.40   14.10
  -3   7  -7    8.90    8.80
  -5  -7  -7  121.69   24.70
   5  -7   7  110.49   21.80
   5   7   7   70.69   17.90
  -5   7  -7   87.59   16.50
   5   7   7   80.59   21.20
  -7  -7  -7   20.00   11.40
   7   7   7    0.10   11.30
  -7   7  -7   -2.40    8.60
   7   7   7   14.40    9.10
   9  -7   7   -1.20   18.30
  -9  -7  -7    0.90   11.70
   9   7   7    8.20    9.70
  -9   7  -7  -21.40    7.90
   9   7   7   -4.50   12.20
 -11  -7  -7   36.40   16.10
  11  -7   7   72.29   26.80
 -11   7  -7   52.89   12.90
  11   7   7   34.90   14.90
  11   7   7   -2.80   13.50
  13  -7   7   16.20   19.10
  13   7   7    8.50   10.90
  16   8  -7   41.40   16.30
  14  -8  -7   -2.50   12.10
 -14  -8   7    2.90   15.10
 -14   8   7   -0.60   13.20
  14   8  -7   19.20   11.90
 -12  -8   7   29.60   14.70
  12  -8  -7   12.80   12.30
  12   8  -7   -7.00   12.60
 -12   8   7    9.90   12.00
  10  -8  -7  114.69   27.10
 -10  -8   7  125.99   24.40
  10   8  -7  133.49   26.50
 -10   8   7  105.59   22.40
  -8  -8   7   11.10   13.00
   8  -8  -7  -12.50    9.90
  -8   8   7    3.80   10.30
   8   8  -7   22.40   15.20
  -6  -8   7   62.99   19.00
  -6   8   7   74.39   19.50
   6   8  -7   71.79   19.20
  -4  -8   7   37.40   16.80
   4  -8  -7   40.30   14.00
  -4   8   7   31.50   15.20
   2  -8  -7  119.09   26.30
  -2  -8   7  172.38   29.70
   2   8  -7  129.39   22.50
  -2   8   7  150.08   28.40
   0  -8   7   75.49   21.50
   0  -8  -7   56.29   19.80
   0   8  -7   53.99   13.00
   0   8   7   21.40   12.50
  -2  -8  -7   77.79   21.50
   2  -8   7  126.89   24.00
   2   8   7   72.39   19.10
  -2   8  -7   85.99   17.80
   4  -8   7   85.79   20.80
  -4  -8  -7   99.89   23.80
   4   8   7   49.60   20.00
   4   8   7   82.19   21.20
  -4   8  -7  100.09   18.60
  -6  -8  -7   82.19   24.50
   6   8   7   89.89   23.20
   6   8   7  117.79   26.00
  -6   8  -7   47.20   16.00
  -8  -8  -7   74.99   21.40
   8   8   7   27.60   14.90
   8   8   7   33.30   17.00
  -8   8  -7   54.09   15.40
 -30   0   8  -42.40   14.80
  30   0  -8    9.80   11.10
  28   0  -8   69.69   16.80
 -28   0   8   62.39   21.70
  26   0  -8  133.49   21.40
 -26   0   8  135.49   26.00
 -24   0   8   35.10   14.70
  24   0  -8   34.30   11.50
  22   0  -8   52.89   12.50
 -22   0   8   39.00   13.00
  20   0  -8   19.60    5.90
  20   0  -8   20.70    8.00
 -20   0   8    9.20    8.00
 -18   0   8  303.47   30.60
 -18   0   8  354.96   24.20
  18   0  -8  336.77   28.70
  16   0  -8  832.02   55.49
  16   0  -8  720.83   52.69
 -16   0   8  779.12   57.29
 -14   0   8  157.78   11.00
  14   0  -8  138.39   13.30
  14   0  -8  121.29   11.20
 -14   0   8  148.59   16.00
  14   0  -8  136.99   14.20
 -12   0   8 2222.48  148.79
  12   0  -8 2380.96  148.09
  12   0  -8 2185.88  145.49
 -12   0   8 2604.84  145.19
  10   0  -8   10.60    4.10
 -10   0   8   10.40    4.10
  10   0  -8    5.50    2.10
 -10   0   8    8.20    2.20
 -10   0   8    4.30    4.80
  10   0  -8   14.20    4.70
   8   0  -8    5.60    3.40
  -8   0   8    8.90    2.40
  -8   0   8    8.10    3.80
   8   0  -8    8.80    3.70
   8   0  -8    7.00    2.00
   8   0  -8    8.20    5.40
   8   0  -8    4.80    3.40
  -8   0   8    6.50    3.90
   6   0  -8  339.57   21.60
  -6   0   8  284.57   20.00
   6   0  -8  306.17   20.80
   6   0  -8  256.97   22.50
  -6   0   8  271.97   21.60
  -6   0   8  266.17   22.90
   6   0  -8  302.37   21.50
   4   0  -8 7755.12  429.26
   4   0  -8 6290.47  431.56
  -4   0   8 6859.71  428.36
   4   0  -8 6836.52  429.86
  -4   0   8 6846.21  431.96
  -4   0   8 7010.90  430.36
  -4   0   8 7403.06  429.06
   2   0  -8  262.27   16.30
  -2   0   8  258.77   18.90
   2   0  -8  224.58   20.10
   2   0  -8  241.08   16.70
  -2   0   8  229.28   17.10
  -2   0   8  244.58   20.40
   2   0  -8  237.88   18.40
   0   0   8  384.86   26.00
   0   0   8  368.16   24.70
   0   0  -8  374.76   25.80
   0   0  -8  326.97   24.70
   0   0  -8  331.67   27.70
   0   0   8  355.66   28.20
  -2   0  -8 3568.44  209.88
  -2   0  -8 3140.69  208.68
  -2   0  -8 3272.27  212.88
   2   0   8 3514.15  213.18
  -4   0  -8   59.99    9.20
   4   0   8   55.49   11.50
  -6   0  -8    3.30    3.60
   6   0   8   -0.20    1.50
   6   0   8    4.00    5.20
   6   0   8    2.40    1.50
  -8   0  -8  433.36   33.80
   8   0   8  481.45   30.00
   8   0   8  449.56   37.90
  -8   0  -8  394.76   32.30
 -10   0  -8 1420.06   95.39
  10   0   8 1485.65  102.09
 -10   0  -8 1458.15   96.59
  12   0   8  391.56   38.20
 -12   0  -8  422.36   33.20
 -12   0  -8  432.26   34.70
 -14   0  -8    0.80    4.20
 -14   0  -8   14.40    8.60
  14   0   8    2.00    7.10
 -16   0  -8  153.18   20.60
 -16   0  -8  113.99   20.00
  16   0   8  147.59   26.90
  18   0   8  174.78   30.30
  20   0   8   14.70   13.50
  22   0   8   47.80   18.00
 -29  -1   8   39.70   21.20
  29  -1  -8   28.20   14.80
  29   1  -8   31.30   13.60
 -29   1   8    9.60   14.20
  27  -1  -8   55.99   16.30
 -27  -1   8   58.49   16.30
  27   1  -8   64.99   16.20
 -27   1   8   82.29   21.70
 -25  -1   8   46.70   14.70
  25  -1  -8   35.20   12.40
  25   1  -8   34.80   13.10
  23  -1  -8  334.17   33.10
 -23  -1   8  273.47   33.90
  23   1  -8  449.46   34.70
 -23   1   8  366.26   37.30
  23   1  -8  367.76   32.00
 -21  -1   8  122.39   21.20
  21  -1  -8  136.29   20.70
 -21   1   8  138.89   22.70
  21   1  -8  190.18   19.70
  21   1  -8  180.88   24.20
 -19  -1   8  306.57   30.90
  19  -1  -8  295.67   28.90
 -19   1   8  399.16   26.20
 -19   1   8  355.56   32.80
  19   1  -8  337.17   29.20
  19   1  -8  303.47   28.80
 -17  -1   8  130.89   19.50
  17  -1  -8  122.29   17.50
  17  -1  -8   96.99   10.50
 -17   1   8  146.79   20.90
  17   1  -8  126.29   16.70
 -17   1   8  132.59   11.80
  15  -1  -8  767.62   55.39
  15  -1  -8  752.42   54.79
  15  -1  -8  760.72   50.79
 -15  -1   8  838.92   57.09
 -15   1   8  780.52   57.19
 -15   1   8  825.62   51.59
  15   1  -8  724.43   54.49
  13  -1  -8 1300.47   82.29
 -13  -1   8 1236.38   82.49
 -13  -1   8 1237.08   80.19
  13  -1  -8 1215.68   78.29
  13  -1  -8 1074.79   78.39
 -13   1   8 1237.48   83.19
  13   1  -8 1255.07   83.79
 -13   1   8 1240.18   78.29
  11  -1  -8   40.60    9.20
 -11  -1   8   34.50    7.60
 -11  -1   8   40.50    7.20
  11  -1  -8   31.30    5.90
  11   1  -8   33.50    7.40
 -11   1   8   28.40    9.00
 -11   1   8   22.10    5.50
  -9  -1   8 1451.75   93.29
  -9  -1   8 1525.85   95.89
   9  -1  -8 1303.87   92.39
   9  -1  -8 1503.05   93.09
   9  -1  -8 1515.95   95.09
  -9   1   8 1440.26   92.99
  -9   1   8 1442.06   92.89
   9   1  -8 1473.15   94.69
  -9   1   8 1547.75   95.89
   7  -1  -8 4096.39  252.67
  -7  -1   8 4297.17  254.07
   7  -1  -8 4113.19  250.97
  -7  -1   8 4192.58  250.97
  -7  -1   8 3846.72  248.18
   7  -1  -8 3975.10  253.07
  -7  -1   8 3645.14  252.47
  -7  -1   8 4399.56  248.18
   7   1  -8 4066.69  252.37
   7   1  -8 3859.61  251.17
   7   1  -8 3794.12  253.57
  -7   1   8 4257.97  253.27
  -7   1   8 3939.11  251.27
  -7   1   8 4424.36  252.47
   5  -1  -8  200.38   15.30
   5  -1  -8  198.58   17.60
   5  -1  -8  202.88   15.60
   5  -1  -8  189.68   16.80
  -5  -1   8  184.28   17.60
  -5  -1   8  205.68   14.90
  -5  -1   8  190.48   13.70
  -5  -1   8  177.78   16.50
  -5   1   8  224.58   17.30
   5   1  -8  193.58   17.80
  -5   1   8  196.48   16.10
   5   1  -8  219.88   16.90
   5   1  -8  196.08   13.60
  -5   1   8  211.78   15.80
  -5   1   8  237.68   16.40
   5   1  -8  177.58   15.00
   3  -1  -8  583.44   41.40
   3  -1  -8  595.84   40.10
  -3  -1   8  617.74   38.60
  -3  -1   8  577.04   40.90
  -3  -1   8  586.84   38.60
   3  -1  -8  541.95   40.20
  -3  -1   8  665.33   43.80
  -3   1   8  679.03   40.30
  -3   1   8  611.64   40.30
   3   1  -8  545.55   42.50
   3   1  -8  599.24   40.60
  -3   1   8  608.84   40.60
   3   1  -8  586.04   38.50
   1  -1  -8 1010.10   67.59
   1  -1  -8  993.80   68.59
  -1  -1   8 1017.20   67.89
  -1  -1   8 1033.90   71.09
   1  -1  -8  943.91   66.79
  -1  -1   8 1100.69   64.79
  -1  -1   8 1004.50   66.99
  -1   1   8 1008.50   66.99
   1   1  -8 1086.29   66.19
   1   1  -8  991.40   70.49
   1   1  -8 1114.59   67.69
  -1   1   8 1091.19   66.59
  -1   1   8 1120.79   68.09
  -1   1   8 1049.99   67.49
   1  -1   8 1805.92  106.29
  -1  -1  -8 1607.44  108.59
  -1  -1  -8 1707.53  113.29
  -1  -1  -8 1846.22  110.99
   1  -1   8 1786.22  114.59
   1  -1   8 1777.22  110.39
   1  -1   8 1651.53  109.09
  -1   1  -8 1784.12  109.19
   1   1   8 1874.01  110.79
   1   1   8 1586.44  108.49
  -1   1  -8 1752.22  109.89
   1   1   8 1714.53  111.49
   3  -1   8   14.30    6.20
  -3  -1  -8   12.00    2.90
  -3  -1  -8   -0.70    3.70
  -3  -1  -8   12.00    5.30
   3   1   8    9.20    4.50
  -3   1  -8   12.80    4.20
  -3   1  -8    4.90    3.20
   3   1   8    7.00    2.90
   3   1   8    8.10    4.30
   5  -1   8  869.21   60.69
   5  -1   8  999.00   70.49
  -5  -1  -8  945.41   65.69
  -5  -1  -8 1092.09   61.99
   5  -1   8  977.90   60.19
  -5   1  -8 1088.09   64.89
   5   1   8  914.41   66.79
  -5   1  -8  999.60   64.29
   5   1   8  860.91   62.69
   5   1   8 1044.80   65.49
  -7  -1  -8   15.10    3.60
  -7  -1  -8   20.30    7.00
   7  -1   8    9.70    6.90
   7  -1   8    6.60    2.30
   7   1   8    8.10    6.10
  -7   1  -8   12.00    4.50
   9  -1   8  144.79   22.50
   9  -1   8  117.19   11.50
  -9  -1  -8  134.99   11.30
  -9  -1  -8  162.58   16.60
  -9   1  -8  127.69   22.30
  -9   1  -8  136.79   14.50
   9   1   8  103.59   17.70
  11  -1   8   57.79   14.80
 -11  -1  -8   46.10   10.70
  11   1   8   32.00   11.10
 -11   1  -8   33.10    8.80
 -11   1  -8   47.90    9.90
 -13  -1  -8   51.99   13.30
  13  -1   8   54.09   16.00
 -13   1  -8   60.79   11.50
 -13   1  -8   49.20   11.00
  13   1   8   38.10   13.50
  15  -1   8  183.68   31.60
 -15  -1  -8  237.88   25.80
 -15   1  -8  249.78   23.90
  15   1   8  242.98   31.70
  15   1   8  262.37   24.50
 -17  -1  -8   18.10   12.80
  17  -1   8   11.90    9.60
  17   1   8    4.50    6.60
 -17   1  -8   15.60    7.60
  17   1   8   24.20   13.10
  19  -1   8   29.70   15.00
 -19   1  -8   38.70   11.10
  19   1   8   35.60   10.80
  21  -1   8   38.00   18.40
  21   1   8   55.59   14.60
 -21   1  -8   50.19   13.80
  23  -1   8   19.70   17.20
  23   1   8  -11.70    8.90
 -23   1  -8    0.70   11.80
  30  -2  -8   13.90   13.00
  30   2  -8   48.20   14.50
  28  -2  -8   40.90   15.20
 -28   2   8   -3.40   16.40
  28   2  -8   60.89   17.70
  26  -2  -8   80.49   19.20
 -26  -2   8  121.89   23.50
 -26   2   8   52.59   19.60
  26   2  -8  111.39   20.40
  24  -2  -8   53.89   15.30
 -24  -2   8   50.99   17.20
  24   2  -8   66.09   15.20
  24   2  -8   60.09   14.60
 -24   2   8   26.70   14.60
  22  -2  -8  154.88   25.40
 -22  -2   8  151.28   24.30
 -22   2   8  218.88   19.20
  22   2  -8  222.48   23.70
 -22   2   8  166.58   27.00
  20  -2  -8   45.20   12.90
 -20  -2   8   52.79   14.40
 -20  -2   8   97.29   15.90
  20   2  -8   75.39   15.10
 -20   2   8   52.79   15.00
 -20   2   8   86.19   11.80
  18  -2  -8  413.46   37.60
 -18  -2   8  459.55   36.20
 -18  -2   8  486.75   41.40
  18   2  -8  430.76   37.90
 -18   2   8  498.85   34.30
 -18   2   8  405.96   38.50
 -16  -2   8   39.40   10.80
  16  -2  -8   59.59   12.90
 -16  -2   8   68.99   11.70
 -16   2   8   65.39   10.10
  16   2  -8   57.79   12.40
 -16   2   8   73.69   14.50
 -14  -2   8   43.70    9.40
  14  -2  -8   37.80    4.60
 -14  -2   8   43.80   10.00
  14  -2  -8   32.00    9.30
 -14   2   8   42.40   10.50
 -14   2   8   45.50   10.50
  14   2  -8   45.40   10.10
  12  -2  -8  514.55   40.90
  12  -2  -8  516.75   34.70
 -12  -2   8  567.34   39.20
 -12   2   8  541.95   40.90
 -12   2   8  517.45   35.90
  12   2  -8  586.34   41.50
 -12   2   8  533.35   38.50
  10  -2  -8   26.50    4.40
 -10  -2   8   24.60    7.50
  10  -2  -8   34.80    8.60
 -10   2   8   27.40    5.20
 -10   2   8   39.20    7.60
  10   2  -8   26.00    7.20
 -10   2   8   28.00    7.50
   8  -2  -8 2086.49  130.99
  -8  -2   8 2299.47  133.59
  -8  -2   8 2113.99  134.99
  -8  -2   8 2139.59  129.29
   8  -2  -8 1886.31  134.79
  -8   2   8 2028.90  133.99
  -8   2   8 2027.70  133.69
  -8   2   8 2210.98  131.49
   8   2  -8 2104.19  134.79
   8   2  -8 2094.79  128.79
  -6  -2   8  169.38   13.10
   6  -2  -8  185.78   14.30
   6  -2  -8  162.98   16.60
  -6  -2   8  169.68   17.00
  -6  -2   8  194.58   15.40
   6  -2  -8  183.08   16.90
   6  -2  -8  187.38   15.90
  -6   2   8  168.88   15.70
   6   2  -8  192.28   12.40
  -6   2   8  176.08   13.90
   6   2  -8  165.78   16.10
  -6   2   8  166.58   15.30
   6   2  -8  145.69   14.90
  -4  -2   8 2041.90  129.49
  -4  -2   8 1846.22  128.19
   4  -2  -8 2013.50  129.39
  -4  -2   8 2179.28  133.59
   4  -2  -8 2007.50  129.99
  -4   2   8 2107.19  131.29
   4   2  -8 2105.99  127.69
   4   2  -8 2053.59  130.79
  -4   2   8 2209.48  129.49
  -4   2   8 2059.09  131.19
  -2  -2   8  273.87   20.10
  -2  -2   8  272.97   20.10
  -2  -2   8  271.07   24.40
   2  -2  -8  315.87   21.70
   2  -2  -8  252.07   22.00
   2  -2  -8  265.97   20.80
  -2   2   8  259.17   21.70
   2   2  -8  293.17   19.40
  -2   2   8  234.78   21.10
   2   2  -8  226.08   20.10
   2   2  -8  293.37   21.50
  -2   2   8  281.47   20.30
   0  -2  -8   67.09    9.80
   0  -2   8   70.69    7.70
   0  -2  -8   85.99   11.30
   0  -2  -8   70.39   10.60
   0  -2   8  105.89   12.70
   0  -2   8   73.99   13.20
   0   2  -8   79.89   10.20
   0   2   8   75.39   10.80
   0   2  -8   57.59    8.40
   0   2  -8   69.69    7.60
   0   2   8   71.19    8.80
   0   2   8   76.29    8.00
  -2  -2  -8  479.25   33.60
   2  -2   8  478.15   38.30
  -2  -2  -8  398.06   32.90
   2  -2   8  437.66   31.50
  -2  -2  -8  494.95   34.80
   2   2   8  450.65   32.50
  -2   2  -8  524.05   32.80
  -2   2  -8  429.06   31.40
   2   2   8  429.46   33.30
  -2   2  -8  531.75   33.10
   2   2   8  483.75   34.50
   4  -2   8 1887.21  121.09
   4  -2   8 1629.44  111.79
  -4  -2  -8 1802.72  113.59
  -4  -2  -8 1774.72  115.79
  -4   2  -8 1908.01  111.39
   4   2   8 1569.34  113.69
   4   2   8 1734.13  114.79
  -4   2  -8 1930.21  113.79
  -4   2  -8 1914.91  113.29
   4   2   8 1684.63  113.59
   6  -2   8  911.91   65.79
  -6  -2  -8 1032.10   66.99
  -6  -2  -8 1007.70   70.49
   6  -2   8 1029.00   75.09
  -6   2  -8 1090.69   67.19
   6   2   8  986.00   68.19
   6   2   8  959.60   68.59
  -6   2  -8 1150.38   68.49
   8  -2   8  815.82   67.29
   8  -2   8  673.83   52.79
  -8  -2  -8  879.41   53.69
  -8   2  -8  838.32   57.29
   8   2   8  745.03   55.69
  -8   2  -8  833.82   55.69
 -10  -2  -8  527.15   34.80
  10  -2   8  512.95   44.70
 -10  -2  -8  471.75   39.20
 -10   2  -8  482.55   36.30
 -10   2  -8  471.95   35.40
  10   2   8  433.86   36.60
  10   2   8  433.06   37.20
 -12  -2  -8    4.60    7.30
  12  -2   8   21.70   12.40
 -12   2  -8   -2.90    4.20
  12   2   8    2.40    6.10
  12   2   8   17.50    6.40
 -14  -2  -8   67.19   15.20
  14  -2   8   77.29   19.80
 -14   2  -8   90.59   15.10
  14   2   8   86.09   14.40
  16  -2   8   -0.40   11.00
 -16  -2  -8   11.50    9.40
  16   2   8   15.20    8.70
 -16   2  -8   20.50    8.20
  18  -2   8  260.97   41.20
 -18  -2  -8  232.78   34.60
 -18   2  -8  266.37   26.60
  18   2   8  277.67   28.00
  20  -2   8  110.29   22.20
 -20  -2  -8   50.09   18.80
  20   2   8   57.89   15.90
 -20   2  -8   73.99   14.90
  22  -2   8   61.69   19.90
 -22   2  -8   41.80   15.20
  22   2   8   72.59   16.20
  29  -3  -8   61.39   18.90
  29   3  -8   93.89   20.70
  27  -3  -8   64.89   19.30
  27   3  -8   60.59   16.50
 -27   3   8   51.09   22.10
  27   3  -8   64.49   15.50
  25  -3  -8  273.97   32.50
 -25   3   8  285.87   39.10
 -23  -3   8  221.98   40.20
  23  -3  -8  168.58   26.90
 -23   3   8  175.68   19.30
  23   3  -8  150.28   25.50
 -21  -3   8  266.57   27.50
 -21  -3   8  307.57   29.60
  21  -3  -8  221.68   28.50
  21   3  -8  279.47   29.40
 -21   3   8  242.88   34.20
 -21   3   8  333.57   26.40
  19  -3  -8  304.17   32.30
 -19  -3   8  306.57   30.50
 -19  -3   8  368.66   31.60
 -19   3   8  333.97   28.40
 -19   3   8  360.06   34.40
  19   3  -8  330.47   32.50
 -17  -3   8  501.15   40.60
  17  -3  -8  459.05   42.50
 -17  -3   8  521.35   41.10
  17   3  -8  566.14   44.00
 -17   3   8  509.65   43.40
 -15  -3   8  213.18   20.40
  15  -3  -8  210.58   23.40
 -15  -3   8  224.28   21.20
  15   3  -8  210.88   27.00
 -15   3   8  197.78   22.10
 -15   3   8  172.28   19.20
 -13  -3   8   21.10    7.40
  13  -3  -8   55.79   18.90
 -13  -3   8   23.30    7.50
 -13   3   8   18.20    7.70
  13   3  -8   12.50    7.50
 -13   3   8   31.20    9.60
  11  -3  -8  138.39   17.20
 -11  -3   8  160.88   16.20
  11  -3  -8  154.88   11.30
  11   3  -8  125.79   10.60
  11   3  -8  122.09   18.50
 -11   3   8  135.59   15.60
 -11   3   8  140.19   16.30
  -9  -3   8  482.65   32.10
   9  -3  -8  442.36   32.80
   9  -3  -8  418.96   37.60
  -9  -3   8  523.15   36.90
  -9  -3   8  466.75   36.10
   9   3  -8  521.65   38.30
  -9   3   8  490.45   36.40
  -9   3   8  459.15   36.40
  -9   3   8  505.05   32.60
   9   3  -8  478.15   31.70
   7  -3  -8  756.32   52.69
  -7  -3   8  803.92   54.69
   7  -3  -8  769.82   50.99
  -7  -3   8  856.61   56.99
   7  -3  -8  682.43   55.19
  -7  -3   8  735.03   50.39
  -7   3   8  811.62   53.09
  -7   3   8  838.32   50.79
   7   3  -8  748.13   54.59
  -7   3   8  692.43   53.89
   7   3  -8  767.12   49.80
   5  -3  -8  295.97   22.30
  -5  -3   8  318.27   24.30
   5  -3  -8  259.17   32.40
   5  -3  -8  252.67   21.80
  -5  -3   8  344.47   26.90
  -5  -3   8  261.67   21.50
  -5   3   8  264.77   21.80
  -5   3   8  333.37   23.70
   5   3  -8  263.57   23.80
   5   3  -8  292.77   21.00
  -5   3   8  309.17   25.00
  -3  -3   8  112.09   12.60
  -3  -3   8  166.68   17.10
   3  -3  -8  140.79   13.50
  -3  -3   8  132.29   14.00
   3  -3  -8  120.39   12.60
   3  -3  -8  122.09   17.80
  -3   3   8  133.89   11.70
  -3   3   8  149.39   17.80
   3   3  -8  142.09   12.10
   1  -3  -8 1491.05   93.39
  -1  -3   8 1447.76   95.79
   1  -3  -8 1356.36   97.89
   1  -3  -8 1526.35   98.39
  -1  -3   8 1507.65  100.09
   1   3  -8 1535.65   94.29
  -1   3   8 1451.75   92.39
   1   3  -8 1578.24   95.79
  -1   3   8 1341.67   96.69
   1  -3   8  115.59   18.00
  -1  -3  -8  117.39   15.20
   1  -3   8   99.09   11.90
  -1  -3  -8  108.29   10.40
  -1  -3  -8   96.39   14.80
  -1   3  -8  140.49   12.10
   1   3   8  124.79   15.90
  -1   3  -8  109.09   14.50
  -1   3  -8  116.59   11.20
   1   3   8   94.99    8.80
  -3  -3  -8  895.01   61.89
  -3  -3  -8  795.22   60.69
   3  -3   8  914.51   66.49
   3  -3   8  843.52   59.59
   3   3   8  894.61   61.79
  -3   3  -8  961.30   58.79
  -3   3  -8  971.30   59.79
   3   3   8  805.02   55.99
   5  -3   8  283.07   24.40
  -5  -3  -8  317.97   27.40
   5  -3   8  303.07   30.90
  -5   3  -8  367.36   25.60
   5   3   8  285.17   22.00
   5   3   8  293.87   26.20
  -7  -3  -8   24.70    7.20
   7  -3   8   25.30    7.10
  -7  -3  -8   19.30    8.50
   7  -3   8   26.10   10.60
   7   3   8   37.80    9.20
  -7   3  -8   28.60    7.70
  -7   3  -8   29.10    6.30
   9  -3   8  413.76   40.50
  -9  -3  -8  398.66   31.90
  -9  -3  -8  372.76   34.90
  -9   3  -8  422.06   32.00
  -9   3  -8  456.45   33.40
   9   3   8  384.56   33.30
  11  -3   8  237.18   35.00
 -11  -3  -8  245.78   26.70
 -11  -3  -8  290.07   23.60
  11   3   8  212.78   23.40
 -11   3  -8  274.37   24.00
 -13  -3  -8  522.85   45.00
  13  -3   8  528.15   50.69
 -13   3  -8  594.34   41.90
  13   3   8  435.46   40.70
 -15  -3  -8   16.50   10.00
  15  -3   8    2.50   10.20
 -15   3  -8   -3.90    5.30
  15   3   8   -0.40    5.80
  17  -3   8  161.58   30.30
 -17  -3  -8  142.99   25.20
 -17   3  -8  153.18   22.00
  17   3   8  130.99   21.90
  19  -3   8   79.09   24.60
 -19  -3  -8   44.90   18.50
 -19   3  -8   51.59   13.30
  19   3   8   62.99   15.50
  21  -3   8   78.49   27.30
 -21   3  -8   52.79   13.60
  21   3   8   52.49   14.00
  28  -4  -8  -12.90   18.50
  28   4  -8   26.50   13.90
  26  -4  -8   41.70   15.90
 -26  -4   8   57.99   16.30
  26   4  -8  103.69   22.60
  24  -4  -8   80.39   20.40
 -24  -4   8   90.69   19.00
  24   4  -8   44.10   17.10
 -24   4   8   23.40   16.40
  22  -4  -8   26.20   11.30
 -22  -4   8   29.70   12.60
 -22   4   8   11.40    9.40
 -22   4   8   43.70   16.70
 -20  -4   8  141.69   21.80
 -20   4   8  109.99   17.90
  20   4  -8   81.19   19.90
 -20   4   8  116.39   21.40
 -18  -4   8    9.80    6.60
  18  -4  -8   -4.60    6.70
 -18   4   8   14.60    5.10
 -18   4   8   14.40   10.40
  18   4  -8   -0.30    5.80
  16  -4  -8  131.29   23.10
 -16  -4   8  124.39   17.60
 -16  -4   8  139.69   20.00
 -16   4   8  143.59   22.80
  16   4  -8  126.19   21.70
 -16   4   8  105.59   17.40
 -14  -4   8  149.19   19.00
  14  -4  -8  132.39   22.20
 -14  -4   8  170.08   19.00
 -14   4   8  123.79   20.20
  14   4  -8  157.48   23.10
 -14   4   8  149.09   20.10
 -12  -4   8   50.79   12.40
 -12  -4   8   37.10    9.90
  12  -4  -8   39.70   12.30
 -12   4   8   52.19   11.70
  12   4  -8   50.99   12.80
 -12   4   8   54.29   11.70
  10  -4  -8 1027.20   70.19
  10  -4  -8  921.11   73.49
 -10  -4   8 1184.68   86.99
 -10   4   8 1024.40   70.39
  10   4  -8 1059.59   73.29
 -10   4   8  960.00   75.29
  10   4  -8  981.80   65.69
   8  -4  -8  241.98   20.60
   8  -4  -8  259.07   27.10
  -8  -4   8  341.47   26.90
  -8   4   8  268.17   25.60
   8   4  -8  255.17   20.60
   8   4  -8  282.17   25.70
  -8   4   8  272.47   23.30
   6  -4  -8 3354.66  240.88
   6  -4  -8 3824.62  235.68
  -6  -4   8 4046.50  240.08
  -6   4   8 3562.14  239.38
   6   4  -8 3885.71  235.08
  -6   4   8 3801.82  235.58
   6   4  -8 3920.61  239.68
  -4  -4   8  152.68   20.10
  -4  -4   8  168.28   17.60
   4  -4  -8  151.38   22.50
  -4   4   8  148.49   20.10
  -4   4   8  161.58   14.40
   4   4  -8  146.09   14.40
   4   4  -8  125.49   17.80
  -2  -4   8 1196.78   80.99
  -2  -4   8 1180.08   78.89
   2  -4  -8 1119.49   76.79
   2  -4  -8 1040.60   80.09
   2   4  -8 1197.78   77.19
  -2   4   8 1126.99   72.19
   2   4  -8 1131.09   75.39
  -2   4   8 1143.19   79.29
   0  -4   8 1637.24  111.19
   0  -4  -8 1602.24  113.49
   0  -4  -8 1645.44  110.69
   0  -4   8 1918.71  116.09
   0   4   8 1533.55  111.89
   0   4  -8 1745.03  109.29
   0   4  -8 1712.13  108.99
   2  -4   8  817.82   62.49
   2  -4   8  894.41   67.49
  -2  -4  -8  845.92   64.79
  -2  -4  -8  839.62   63.19
  -2   4  -8  987.90   60.79
   2   4   8  857.51   63.79
  -2   4  -8  985.00   61.89
  -4  -4  -8  199.58   21.00
   4  -4   8  149.09   18.50
   4  -4   8  203.08   29.00
  -4  -4  -8  218.28   21.80
  -4   4  -8  200.88   18.90
   4   4   8  211.88   21.20
  -4   4  -8  226.18   19.70
  -6  -4  -8  142.79   20.90
  -6  -4  -8  166.48   18.50
   6  -4   8  173.48   26.60
   6  -4   8  133.99   16.60
   6   4   8  144.19   20.40
  -6   4  -8  177.98   17.20
  -8  -4  -8  571.44   48.70
   8  -4   8  664.83   55.39
   8  -4   8  592.24   55.69
  -8   4  -8  686.43   46.90
   8   4   8  564.54   47.40
 -10  -4  -8   84.59   16.90
 -10  -4  -8   90.19   16.30
  10  -4   8   75.09   19.80
 -10   4  -8   89.29   15.20
  10   4   8   90.79   16.80
 -12  -4  -8  475.45   44.30
  12  -4   8  437.26   47.80
 -12   4  -8  551.94   41.00
  12   4   8  494.05   42.20
  14  -4   8  279.27   41.40
 -14  -4  -8  203.28   31.40
 -14   4  -8  261.47   24.90
  14   4   8  219.48   25.40
 -16  -4  -8   36.50   15.50
  16  -4   8   25.30   16.40
  16   4   8   23.40   10.70
 -16   4  -8   36.40   11.90
  18  -4   8   69.29   24.80
 -18   4  -8   65.59   15.60
  18   4   8   65.79   17.60
  20  -4   8  102.79   29.70
  20   4   8   70.49   18.00
 -25  -5   8   27.20   12.10
  25  -5  -8   39.80   14.50
  25   5  -8   56.79   18.60
 -23  -5   8   29.70   11.90
  23  -5  -8   27.40   14.50
 -23   5   8   19.80   11.50
  23   5  -8   33.20   17.30
 -21  -5   8   13.40   10.70
  21  -5  -8   41.40   15.80
 -21   5   8   53.19   12.20
  21   5  -8   12.70   11.30
 -19  -5   8  462.25   40.70
  19  -5  -8  340.67   63.99
 -19   5   8  425.16   37.60
  19   5  -8  430.86   45.00
 -19   5   8  380.06   40.10
 -17  -5   8  101.99   19.30
  17  -5  -8   68.29   18.30
 -17   5   8   71.99   16.10
 -17   5   8   64.69   17.30
  17   5  -8   77.59   16.90
  15  -5  -8   35.70   12.40
 -15  -5   8   12.00    9.90
 -15   5   8   25.50   10.80
  15   5  -8   34.30   12.60
 -15   5   8   37.10   11.60
  13  -5  -8    3.90    7.60
 -13  -5   8    3.70    7.70
 -13   5   8   -3.50    5.60
 -13   5   8    4.10    7.10
  13   5  -8    3.30    8.80
  11  -5  -8  591.54   55.39
 -11  -5   8  751.82   55.49
  11   5  -8  698.13   55.29
 -11   5   8  729.83   52.49
 -11   5   8  685.73   53.89
  -9  -5   8  601.04   46.00
  -9  -5   8  561.34   42.40
   9  -5  -8  515.55   47.30
  -9   5   8  564.94   42.00
  -9   5   8  524.85   45.20
   9   5  -8  568.04   45.90
   9   5  -8  525.45   39.70
  -7  -5   8   61.49   13.10
  -7  -5   8   65.49   14.70
   7  -5  -8   40.20   13.80
   7   5  -8   62.29   13.90
   7   5  -8   55.29   10.40
  -7   5   8   56.49   11.50
  -7   5   8   42.50   11.90
   5  -5  -8  395.86   31.50
   5  -5  -8  352.36   36.30
  -5  -5   8  439.56   35.60
  -5  -5   8  451.45   36.40
   5   5  -8  394.66   30.90
   5   5  -8  375.66   33.80
  -5   5   8  369.96   34.50
   3  -5  -8  237.78   23.80
  -3  -5   8  260.07   29.60
  -3  -5   8  325.07   27.90
   3  -5  -8  209.68   26.90
   3   5  -8  282.47   27.40
  -3   5   8  260.17   26.60
   3   5  -8  293.67   23.60
   1  -5  -8  118.39   21.40
  -1  -5   8  116.69   18.60
  -1  -5   8   97.79   19.60
  -1   5   8  116.09   19.40
   1   5  -8  124.29   18.50
   1   5  -8  119.69   16.30
  -1  -5  -8  145.99   24.70
  -1  -5  -8  150.18   20.80
   1  -5   8  158.98   26.90
   1  -5   8  152.08   22.10
   1   5   8  168.78   23.00
  -1   5  -8  180.98   16.90
  -1   5  -8  150.68   17.00
  -3  -5  -8   25.50   10.20
   3  -5   8   42.70   13.00
   3  -5   8   35.20    9.70
  -3  -5  -8   36.40   11.10
  -3   5  -8   41.00    9.20
   3   5   8   40.80   11.00
  -3   5  -8   41.80   10.30
   5  -5   8  127.69   19.30
  -5  -5  -8  131.99   20.80
  -5  -5  -8  106.89   19.60
   5  -5   8  140.59   25.40
  -5   5  -8  147.69   16.30
   5   5   8  134.19   21.30
  -7  -5  -8  325.07   32.10
   7  -5   8  298.87   33.70
  -7  -5  -8  334.37   33.10
   7  -5   8  431.56   39.90
  -7   5  -8  373.16   30.80
   7   5   8  295.47   31.20
   9  -5   8  103.09   22.60
  -9  -5  -8  116.99   21.50
  -9  -5  -8  124.09   19.80
  -9   5  -8  117.69   17.80
   9   5   8   77.99   16.50
  11  -5   8  147.39   29.00
 -11  -5  -8  127.19   20.80
  11   5   8  106.09   19.30
 -13  -5  -8   15.00   11.90
  13  -5   8   16.30   14.40
  13   5   8   -1.10    8.40
 -13   5  -8    9.80    8.50
  15  -5   8   32.30   18.40
  15   5   8   34.40   13.40
 -15   5  -8   24.60   10.20
  17  -5   8   50.29   21.30
  17   5   8   44.90   15.60
 -17   5  -8   73.49   14.60
  24  -6  -8   20.80   22.60
  24  -6  -8   -3.20   16.60
  24   6  -8   46.30   19.00
 -24   6   8   32.50   15.30
  22  -6  -8   79.49   27.10
  22  -6  -8   59.89   20.30
 -22  -6   8   78.89   19.70
  22   6  -8   70.79   20.00
 -22   6   8   74.19   17.60
  20  -6  -8   -1.60   16.90
 -20  -6   8    6.70    9.80
  20  -6  -8   -4.50    9.80
  20   6  -8    2.50   11.00
 -20   6   8   18.50   11.80
  18  -6  -8   23.90   13.80
  18  -6  -8   48.40   18.60
 -18  -6   8   14.90    9.70
 -18   6   8   29.30   12.80
  18   6  -8   10.10    9.90
  16  -6  -8   42.00   15.60
 -16  -6   8   57.99   15.50
 -16   6   8   59.69   16.90
  16   6  -8   47.50   15.90
 -14  -6   8    4.60    9.50
  14  -6  -8    2.10   11.10
  14   6  -8   -2.70    9.40
 -14   6   8    4.00    9.10
 -12  -6   8  146.39   25.10
  12  -6  -8  120.29   25.30
  12   6  -8  122.39   22.40
 -12   6   8  134.99   22.20
  10  -6  -8   93.69   20.20
 -10  -6   8  139.59   23.50
 -10   6   8  105.49   19.40
  10   6  -8   81.89   18.20
  -8  -6   8   79.89   16.70
   8  -6  -8   91.49   20.40
  -8   6   8   57.79   15.30
   8   6  -8   77.59   16.00
  -6  -6   8  465.25   41.20
   6  -6  -8  387.36   41.10
  -6   6   8  427.06   39.50
   6   6  -8  515.35   40.20
   6   6  -8  425.36   34.90
   4  -6  -8   25.00   12.90
  -4  -6   8   30.60   11.90
   4   6  -8   22.40    7.90
   4   6  -8   10.80    8.50
  -4   6   8   33.00    9.70
  -2  -6   8  625.14   53.19
   2  -6  -8  569.24   46.20
   2  -6  -8  534.15   51.19
  -2  -6   8  515.45   48.70
  -2   6   8  611.94   50.09
   2   6  -8  686.53   46.80
   2   6  -8  624.64   46.60
   0  -6  -8  122.99   19.40
   0  -6   8   75.99   18.00
   0  -6  -8  127.49   23.50
   0  -6   8  108.39   20.50
   0   6  -8  142.49   18.30
   0   6   8  115.89   20.20
   0   6  -8   92.59   16.10
   2  -6   8  229.68   29.30
  -2  -6  -8  212.88   31.30
  -2  -6  -8  182.58   25.40
   2  -6   8  199.38   28.10
  -2   6  -8  140.49   20.80
   2   6   8  198.98   28.20
   4  -6   8  110.19   20.90
  -4  -6  -8  142.59   24.90
  -4  -6  -8   82.89   17.00
   4  -6   8  139.69   26.30
   4   6   8  138.59   23.20
  -4   6  -8  138.59   19.50
  -6  -6  -8  260.27   29.20
   6  -6   8  249.88   29.80
   6  -6   8  224.68   35.20
  -6  -6  -8  219.28   30.10
  -6   6  -8  279.47   26.20
   6   6   8  231.08   30.80
   8  -6   8  244.48   36.50
  -8  -6  -8  283.97   30.30
  -8  -6  -8  210.28   30.70
  -8   6  -8  245.98   26.40
  10  -6   8   28.90   18.30
 -10  -6  -8   56.89   14.10
  10   6   8   51.39   15.40
 -10   6  -8   59.19   14.50
  12  -6   8  114.39   28.00
 -12   6  -8  110.19   19.30
  12   6   8   56.99   15.60
  14  -6   8   88.79   24.10
  14   6   8   62.79   17.10
 -14   6  -8   79.49   16.60
 -16   6  -8   31.00   13.30
  16   6   8   19.40   14.50
  16   6   8   47.00   19.80
  19  -7  -8   23.20   12.80
 -19  -7   8   45.10   15.90
  19   7  -8   49.20   17.20
 -19   7   8   28.60   12.80
 -17  -7   8   26.10   14.60
  17  -7  -8   33.50   18.50
 -17   7   8   53.29   18.40
  17   7  -8   52.89   17.10
 -15  -7   8   88.89   19.90
 -15   7   8  105.09   20.60
  15   7  -8  109.19   23.50
 -13  -7   8   87.99   21.00
  13  -7  -8   69.59   20.20
 -13   7   8  110.29   20.90
  13   7  -8   88.59   21.80
 -11  -7   8  224.18   32.40
  11  -7  -8  184.98   32.80
 -11   7   8  249.18   32.80
  11   7  -8  195.18   30.50
  -9  -7   8  310.27   32.80
   9  -7  -8  236.58   36.90
  -9   7   8  250.77   34.50
   9   7  -8  358.26   45.20
   7  -7  -8  166.48   29.20
  -7  -7   8  124.39   34.00
  -7   7   8  142.79   24.20
   7   7  -8  164.28   25.30
   5  -7  -8    2.40   13.70
  -5  -7   8   15.80   10.20
   5   7  -8    8.40    8.50
  -5   7   8    0.90    8.90
  -3  -7   8  302.77   31.80
   3   7  -8  269.57   27.20
   3   7  -8  315.67   29.70
  -3   7   8  237.48   34.00
  -1  -7   8  212.38   31.20
  -1   7   8  161.48   28.00
   1   7  -8  212.48   22.20
  -1   7   8  152.18   26.80
   1  -7   8  122.79   22.90
  -1  -7  -8  130.79   35.60
   1   7   8  113.79   21.20
  -1   7  -8  159.38   21.60
   1   7   8   99.09   20.90
  -3  -7  -8   48.40   15.40
   3  -7   8   53.69   14.90
   3   7   8   44.10   14.10
  -5  -7  -8   20.80   12.20
   5   7   8   12.00   10.00
  -5   7  -8    2.60    7.70
   7  -7   8   10.90   19.50
  -7  -7  -8   22.70   14.50
   7   7   8   19.50   12.40
   7   7   8   14.40   11.40
  -7   7  -8    7.60    8.30
   9  -7   8   26.80   17.80
  -9  -7  -8   41.40   13.80
   9   7   8   55.09   15.50
  -9   7  -8   28.30   11.50
   9   7   8   70.89   17.20
  11  -7   8   84.89   23.60
  11   7   8   30.70   14.80
  11   7   8   53.39   20.00
 -11   7  -8   77.79   16.90
  13  -7   8    3.20   18.30
  13   7   8   -2.70   11.30
  13   7   8    4.10   13.60
 -13   7  -8    2.30   10.60
  14  -8  -8  -22.40   13.50
 -14  -8   8   16.20   14.80
 -14   8   8    8.10   13.10
  14   8  -8    9.90   13.40
 -12  -8   8   57.99   19.70
  12  -8  -8   49.00   17.90
  12   8  -8   50.69   20.10
 -12   8   8   58.99   17.90
  10  -8  -8   98.09   24.00
 -10  -8   8   97.89   20.40
  10   8  -8   77.69   23.20
 -10   8   8   63.59   18.00
  -8  -8   8  117.19   23.70
   8  -8  -8   70.49   19.40
  -8   8   8   83.99   20.10
   8   8  -8  143.29   23.00
  -6  -8   8    7.80   10.00
   6  -8  -8   -2.00   12.70
  -6   8   8   20.30   12.90
   4  -8  -8   11.70   12.30
  -4  -8   8   32.10   13.80
  -4   8   8  -13.60    9.30
  -2  -8   8  197.58   30.80
   2  -8  -8  114.59   25.80
  -2   8   8  153.68   26.80
   0  -8  -8   25.20   15.60
   0  -8   8    8.90   10.50
   0   8   8   14.80   13.40
   0   8  -8   15.00    9.50
   2  -8   8   24.10   12.10
  -2  -8  -8    2.30   13.80
  -2   8  -8   17.60    9.90
   2   8   8   -3.50    9.20
  -4  -8  -8  143.29   29.70
   4   8   8  124.29   29.50
  -4   8  -8  164.98   22.50
   4   8   8  100.59   21.60
  -6  -8  -8   17.20   15.30
   6   8   8    8.50   20.10
  -6   8  -8   10.90   10.90
   6   8   8    8.90   10.80
  -8  -8  -8   64.09   21.50
  30   0  -9   -6.40    8.40
 -30   0   9   -9.60   12.90
  28   0  -9   96.49   20.30
 -28   0   9   77.59   23.20
 -26   0   9   -1.80   10.90
  26   0  -9   11.80    8.80
  24   0  -9   76.79   16.60
 -24   0   9   68.49   16.20
 -22   0   9  152.48   23.70
  22   0  -9  160.78   19.50
 -20   0   9    1.90    6.30
  20   0  -9    0.70    4.00
  20   0  -9   -1.30    3.30
  18   0  -9   26.80    7.20
 -18   0   9   30.80   11.00
  18   0  -9   25.60    7.80
  16   0  -9 1078.99   75.89
  16   0  -9 1185.28   78.39
 -16   0   9 1080.09   80.19
 -16   0   9 1235.58   72.79
  14   0  -9 1808.12  123.49
 -14   0   9 2068.39  120.49
  14   0  -9 2050.19  125.89
 -14   0   9 1820.72  127.09
  12   0  -9  193.28   14.10
 -12   0   9  211.78   13.90
  12   0  -9  208.38   18.50
  12   0  -9  180.38   16.50
 -12   0   9  192.48   18.80
 -10   0   9   77.09   10.50
  10   0  -9   80.59    9.10
  10   0  -9   74.29    9.50
 -10   0   9   62.69   11.20
  10   0  -9   68.29    5.80
 -10   0   9   60.89    5.90
   8   0  -9  134.49   11.50
  -8   0   9  118.59   11.90
   8   0  -9  120.49   11.60
   8   0  -9  124.19   11.60
  -8   0   9  133.79   10.20
  -8   0   9  121.79   13.50
   6   0  -9 1660.63  122.99
  -6   0   9 1902.21  121.89
  -6   0   9 1972.00  123.69
   6   0  -9 1929.01  121.29
  -6   0   9 1813.52  119.09
   6   0  -9 1999.60  120.49
  -6   0   9 1940.71  119.89
   6   0  -9 2175.18  121.39
  -4   0   9 3465.85  215.38
   4   0  -9 3694.63  211.28
  -4   0   9 3376.96  213.28
   4   0  -9 3432.36  212.78
  -4   0   9 3695.63  212.08
   4   0  -9 3093.49  214.88
   4   0  -9 3231.28  211.48
   2   0  -9   48.80    4.90
  -2   0   9   50.29    5.70
   2   0  -9   52.89    9.40
  -2   0   9   54.99   10.20
   2   0  -9   51.99    4.60
   2   0  -9   51.89    7.70
   0   0  -9 6753.22  457.75
   0   0  -9 7959.40  459.25
   0   0   9 7765.42  457.95
   0   0  -9 7175.68  464.15
   0   0   9 7680.93  462.35
  -2   0  -9 2131.09  144.99
  -2   0  -9 2500.65  146.59
   2   0   9 2337.77  149.59
   4   0   9   44.00   11.90
  -4   0  -9   25.70    5.70
  -4   0  -9   37.30    8.40
  -6   0  -9  336.77   25.60
   6   0   9  330.37   29.90
   6   0   9  320.07   21.10
  -6   0  -9  355.46   26.80
  -8   0  -9    3.00    5.50
  -8   0  -9    1.30    3.90
   8   0   9   10.00    7.00
 -10   0  -9 1444.56   98.19
 -10   0  -9 1539.45   99.89
 -12   0  -9 1192.18   85.59
  12   0   9 1288.87   93.69
 -12   0  -9 1347.67   87.69
 -14   0  -9   55.59   14.00
  14   0   9   51.89   16.00
 -14   0  -9   74.29   13.00
  16   0   9  440.26   44.00
 -16   0  -9  505.95   40.30
 -16   0  -9  384.16   36.20
  18   0   9  150.58   30.30
  20   0   9   13.30   14.30
  22   0   9  116.19   22.10
 -31  -1   9  151.78   26.60
 -31   1   9   91.19   41.10
  29  -1  -9   69.99   16.90
 -29  -1   9   60.39   22.00
  29   1  -9   49.00   14.00
 -29   1   9   58.69   19.50
 -27  -1   9   66.99   17.50
  27  -1  -9   98.39   18.80
 -27   1   9   38.80   18.10
  27   1  -9   88.29   18.30
 -25  -1   9   80.39   20.00
  25  -1  -9   83.89   17.30
  25   1  -9  103.39   20.30
 -23  -1   9   55.59   16.40
  23  -1  -9   70.69   15.70
  23   1  -9   73.39   14.50
  23   1  -9   71.69   13.00
 -23   1   9   87.29   18.90
  21  -1  -9  278.47   27.50
 -21  -1   9  319.47   30.30
  21   1  -9  275.37   26.80
  21   1  -9  285.97   26.60
 -21   1   9  255.97   29.70
 -19  -1   9  313.97   30.80
  19  -1  -9  303.97   28.80
 -19   1   9  344.77   25.90
  19   1  -9  332.47   28.80
  19   1  -9  331.47   28.80
 -19   1   9  320.07   31.10
  17  -1  -9  255.47   23.90
 -17  -1   9  284.47   25.70
  17  -1  -9  243.98   19.20
 -17   1   9  246.38   25.50
  17   1  -9  245.38   22.70
 -17   1   9  253.07   19.50
  15  -1  -9  200.98   19.50
 -15  -1   9  181.98   19.60
  15  -1  -9  185.78   15.30
 -15   1   9  200.18   20.80
 -15   1   9  200.48   16.10
  15   1  -9  202.58   18.70
 -13  -1   9 1035.30   69.09
  13  -1  -9 1059.59   66.79
 -13  -1   9 1080.59   71.79
  13  -1  -9 1107.99   71.29
  13  -1  -9  913.01   67.09
 -13   1   9 1014.10   67.09
 -13   1   9 1087.69   72.39
  13   1  -9 1112.19   72.69
 -13   1   9  992.30   68.09
 -11  -1   9  545.55   43.70
  11  -1  -9  520.65   35.90
  11  -1  -9  528.25   36.60
  11   1  -9  604.04   39.40
 -11   1   9  504.35   37.00
   9  -1  -9 1500.25   94.59
  -9  -1   9 1531.45   98.09
   9  -1  -9 1520.55   94.29
  -9  -1   9 1561.54   95.29
   9  -1  -9 1555.44   97.09
  -9   1   9 1459.05   95.19
  -9   1   9 1505.65   97.59
  -9   1   9 1366.36   94.89
   9   1  -9 1434.16   96.29
   7  -1  -9 3031.20  188.28
  -7  -1   9 3080.69  188.28
   7  -1  -9 3044.20  188.18
  -7  -1   9 3399.76  186.18
   7  -1  -9 2876.61  190.68
   7  -1  -9 3046.90  190.08
  -7  -1   9 2964.00  185.88
  -7  -1   9 3045.30  191.78
  -7   1   9 3063.49  190.78
   7   1  -9 2807.32  188.38
   7   1  -9 2954.60  189.78
  -7   1   9 3071.49  188.98
   5  -1  -9 2767.02  157.28
  -5  -1   9 2564.44  160.68
  -5  -1   9 2621.34  156.08
   5  -1  -9 2443.46  159.18
  -5  -1   9 2558.74  155.18
   5  -1  -9 2550.24  157.08
   5   1  -9 2331.37  154.98
   5   1  -9 2458.95  157.98
   5   1  -9 2275.77  156.28
  -5   1   9 2495.25  157.58
  -5   1   9 2652.33  157.68
  -5   1   9 2530.75  158.88
   3  -1  -9 1590.34  112.29
  -3  -1   9 1864.71  116.59
  -3  -1   9 1730.73  110.99
  -3  -1   9 1869.71  110.59
   3  -1  -9 1771.52  112.69
   3  -1  -9 1753.72  114.39
  -3   1   9 1819.22  113.09
   3   1  -9 1936.41  113.59
  -3   1   9 1880.91  114.39
  -3   1   9 1805.92  113.99
   3   1  -9 1832.92  110.99
   3   1  -9 1592.64  110.99
  -1  -1   9 3233.68  205.08
   1  -1  -9 3243.38  201.18
  -1  -1   9 3118.09  199.48
  -1  -1   9 3333.37  197.58
   1  -1  -9 2982.00  199.88
   1  -1  -9 2983.50  202.38
   1   1  -9 3179.78  199.38
  -1   1   9 3322.67  202.58
  -1   1   9 3311.57  201.28
  -1   1   9 3405.46  199.48
   1   1  -9 3365.66  200.98
  -1  -1  -9   72.29    7.50
  -1  -1  -9   74.89   10.50
   1  -1   9   87.59   14.10
  -1  -1  -9   76.99   11.40
  -1   1  -9   86.49    9.10
   1   1   9   70.89   10.20
  -1   1  -9   77.69    8.00
   1   1   9   80.19    7.40
   1   1   9   88.19   12.10
  -3  -1  -9  543.45   39.40
  -3  -1  -9  573.94   35.70
   3  -1   9  588.54   44.20
  -3  -1  -9  512.85   42.90
  -3   1  -9  531.15   39.20
  -3   1  -9  588.84   38.60
   3   1   9  490.05   36.00
   3   1   9  526.05   40.30
   3   1   9  587.84   39.20
   5  -1   9  762.52   55.49
  -5  -1  -9  733.63   45.40
  -5  -1  -9  708.33   50.19
   5   1   9  667.43   51.19
   5   1   9  695.53   49.40
  -5   1  -9  688.53   48.30
  -7  -1  -9  738.23   46.30
   7  -1   9  714.63   56.49
  -7  -1  -9  672.33   51.39
   7   1   9  692.13   53.09
   7   1   9  783.82   51.39
  -7   1  -9  718.03   49.80
  -7   1  -9  687.73   49.80
   9  -1   9   75.29   17.20
   9   1   9   69.69   14.30
  -9   1  -9   58.69   10.40
  -9   1  -9   63.19   11.00
 -11  -1  -9   80.39   14.40
  11  -1   9   59.49   16.30
 -11   1  -9   66.59   12.60
  11   1   9   72.69   16.00
 -11   1  -9   89.49   13.40
 -13  -1  -9  223.18   24.40
  13  -1   9  269.27   36.20
  13   1   9  250.87   24.10
  13   1   9  275.97   34.70
 -13   1  -9  234.48   23.00
 -15  -1  -9  -12.30    8.10
  15  -1   9   19.60   11.40
  15   1   9    3.40    6.90
 -15   1  -9    9.50    6.00
  15   1   9   -0.50    6.70
  17  -1   9  221.88   38.20
 -17  -1  -9  166.38   27.10
  17   1   9  202.68   31.50
 -17   1  -9  252.87   24.00
  19  -1   9  270.07   42.30
  19   1   9  254.37   27.90
 -19   1  -9  274.57   28.00
  21  -1   9   48.20   17.10
 -21   1  -9   22.30   10.20
  21   1   9   27.20   12.10
  30  -2  -9   37.10   16.60
  30   2  -9   57.39   17.90
  28  -2  -9  185.68   30.20
 -28  -2   9  164.18   37.50
  28   2  -9  203.98   29.40
 -28   2   9  173.68   31.50
 -26  -2   9   42.40   17.10
  26  -2  -9   23.70   12.50
  26   2  -9   46.10   12.00
 -26   2   9    7.80   13.00
 -24  -2   9   60.49   17.30
  24  -2  -9   24.50    9.80
 -24   2   9   40.90   17.80
  24   2  -9   47.30   13.90
  24   2  -9   47.80   12.30
 -22  -2   9   25.50   11.90
  22  -2  -9   56.39   15.00
  22   2  -9   74.59   15.30
 -22   2   9   68.99   17.50
  20  -2  -9  444.56   41.70
 -20  -2   9  540.25   41.10
 -20  -2   9  506.25   42.30
 -20   2   9  491.15   44.40
  20   2  -9  512.65   42.20
 -20   2   9  532.25   37.60
  18  -2  -9  214.98   24.60
 -18  -2   9  255.97   27.90
 -18  -2   9  279.97   24.90
 -18   2   9  273.97   22.10
  18   2  -9  262.57   25.70
 -18   2   9  277.97   28.00
 -16  -2   9   45.80    9.80
 -16  -2   9   53.49   11.10
  16  -2  -9   35.10   11.00
 -16   2   9   39.40   11.40
  16   2  -9   30.10    8.70
 -16   2   9   27.60    6.80
 -14  -2   9  400.76   29.40
  14  -2  -9  356.06   24.30
  14  -2  -9  323.67   30.30
 -14  -2   9  380.36   30.40
 -14   2   9  360.06   31.20
  14   2  -9  308.27   29.40
 -14   2   9  383.26   28.70
 -12  -2   9  623.44   43.80
  12  -2  -9  563.04   44.00
  12  -2  -9  539.15   38.20
 -12  -2   9  631.24   42.40
 -12   2   9  587.84   39.70
 -12   2   9  592.74   41.70
  12   2  -9  626.84   44.10
 -12   2   9  542.85   43.60
 -10  -2   9  289.27   23.00
  10  -2  -9  238.18   22.80
  10  -2  -9  281.67   19.30
 -10  -2   9  243.18   24.50
 -10   2   9  242.08   21.30
  10   2  -9  284.27   23.40
  -8  -2   9 2127.69  138.79
  -8  -2   9 2456.65  142.89
   8  -2  -9 1990.40  144.19
  -8  -2   9 2378.96  145.49
   8  -2  -9 2250.07  140.89
   8   2  -9 2318.17  138.29
  -8   2   9 2380.16  141.49
   8   2  -9 2181.38  146.29
  -8   2   9 2216.28  143.49
  -8   2   9 2256.07  143.79
   6  -2  -9 1668.23  107.79
   6  -2  -9 1572.24  110.49
  -6  -2   9 1834.52  112.49
   6  -2  -9 1593.14  109.29
  -6  -2   9 1857.21  108.79
  -6  -2   9 1554.64  106.29
   6   2  -9 1764.22  110.59
   6   2  -9 1809.12  105.69
  -6   2   9 1679.93  109.29
  -6   2   9 1621.54  109.69
  -6   2   9 1831.02  108.29
  -4  -2   9   22.20    4.60
   4  -2  -9   21.80    5.90
   4  -2  -9   16.40    6.50
   4  -2  -9   20.70    5.20
  -4  -2   9   15.70    7.20
  -4  -2   9   17.80    4.50
  -4   2   9   11.10    4.30
   4   2  -9   17.70    3.60
   4   2  -9    7.90    5.00
  -4   2   9   12.70    4.80
  -4   2   9   17.40    6.00
   4   2  -9   15.20    4.60
   2  -2  -9  452.15   34.40
  -2  -2   9  507.85   33.10
  -2  -2   9  544.15   39.40
   2  -2  -9  468.15   35.60
  -2  -2   9  459.85   33.30
   2  -2  -9  494.85   34.90
   2   2  -9  517.55   32.80
  -2   2   9  515.95   35.90
   2   2  -9  430.66   33.60
  -2   2   9  481.35   35.00
   2   2  -9  498.25   34.70
   0  -2   9   57.99   12.30
   0  -2   9   46.10    5.70
   0  -2  -9   51.19    9.20
   0  -2  -9   43.90    9.30
   0  -2  -9   59.09    9.30
   0   2  -9   45.50    7.00
   0   2   9   55.09    9.00
   0   2  -9   37.20    6.50
   0   2   9   56.79    9.90
   0   2  -9   58.89    8.70
  -2  -2  -9 1169.88   78.79
   2  -2   9 1199.98   76.49
  -2  -2  -9 1395.76   90.99
   2  -2   9 1271.17   85.39
  -2  -2  -9 1240.88   80.79
  -2   2  -9 1303.17   78.49
   2   2   9 1188.18   78.69
   2   2   9 1202.68   80.09
  -2   2  -9 1254.17   78.59
  -2   2  -9 1143.39   76.39
   2   2   9 1051.99   78.39
  -4  -2  -9  155.48   14.90
  -4  -2  -9  189.38   18.70
   4  -2   9  170.48   13.60
   4  -2   9  165.98   23.30
  -4  -2  -9  193.98   18.10
   4   2   9  141.89   15.50
  -4   2  -9  183.28   15.80
  -4   2  -9  176.08   15.50
   4   2   9  212.58   17.60
   6  -2   9  124.79   12.00
  -6  -2  -9  142.29   13.60
  -6  -2  -9  154.48   19.10
   6  -2   9  139.79   22.40
  -6   2  -9  162.58   14.90
   6   2   9  144.69   15.20
   6   2   9  167.68   16.30
  -6   2  -9  194.88   17.10
  -8  -2  -9  105.29   10.90
  -8  -2  -9   92.09   15.40
   8  -2   9   94.19   19.10
  -8   2  -9  106.79   14.00
   8   2   9  101.99   15.10
  -8   2  -9   94.29   12.50
   8   2   9  105.19   15.30
 -10  -2  -9  137.59   19.80
  10  -2   9  179.18   27.80
  10   2   9  171.58   18.40
  10   2   9  144.59   16.30
 -10   2  -9  132.49   17.20
 -10   2  -9  151.28   16.00
  12  -2   9   81.09   19.10
 -12  -2  -9   89.29   17.30
  12   2   9   57.79   13.50
  12   2   9   92.89   15.00
 -12   2  -9  100.29   14.40
  14  -2   9  119.49   24.90
 -14  -2  -9   69.09   16.70
  14   2   9   54.49   13.50
 -14   2  -9   39.30   10.20
 -16  -2  -9  425.16   40.60
  16   2   9  451.65   39.30
 -16   2  -9  448.96   38.40
 -18  -2  -9   65.59   16.30
  18  -2   9   93.19   23.90
 -18   2  -9   36.40   11.90
  18   2   9   62.49   15.70
  20  -2   9   75.49   18.90
 -20  -2  -9   31.60   22.40
 -20   2  -9   54.39   13.40
  20   2   9   61.09   17.10
  22   2   9  157.58   32.80
  29  -3  -9  173.18   32.50
  29   3  -9  245.78   34.90
  27  -3  -9   72.59   18.10
 -27   3   9  134.99   28.50
  27   3  -9  198.88   28.70
  27   3  -9  113.09   21.60
  25  -3  -9  220.98   33.90
 -25   3   9  298.37   38.60
  23  -3  -9   19.60   11.50
 -23  -3   9   33.10   12.20
  23   3  -9   25.40   12.30
 -23   3   9   25.20   17.90
 -21  -3   9  439.76   36.80
  21  -3  -9  330.67   37.30
 -21  -3   9  368.26   37.30
  21   3  -9  437.06   38.90
 -21   3   9  440.06   41.10
 -21   3   9  450.25   34.40
  19  -3  -9  425.56   42.70
 -19  -3   9  499.25   42.10
 -19  -3   9  587.04   42.80
 -19   3   9  504.05   39.70
 -19   3   9  504.45   45.10
  19   3  -9  574.14   45.00
 -17  -3   9 1036.80   68.19
  17  -3  -9  859.01   69.59
 -17  -3   9  922.51   66.99
 -17   3   9  949.90   69.59
  17   3  -9  923.81   69.59
 -17   3   9  940.31   70.09
 -15  -3   9  834.72   55.79
 -15  -3   9  701.43   53.99
  15  -3  -9  732.23   57.59
 -15   3   9  752.72   56.99
 -15   3   9  728.33   53.79
  15   3  -9  740.43   57.09
 -13  -3   9  271.47   23.80
 -13   3   9  244.78   23.00
 -13   3   9  253.17   25.10
  11  -3  -9  234.78   25.00
 -11  -3   9  278.77   24.30
  11  -3  -9  282.17   20.10
 -11  -3   9  273.57   23.80
 -11   3   9  222.98   23.20
  11   3  -9  273.77   25.20
  11   3  -9  275.57   17.90
 -11   3   9  288.57   24.80
   9  -3  -9  104.19   10.00
  -9  -3   9  112.49   12.80
   9  -3  -9   78.59   14.80
  -9   3   9  105.69   14.20
  -9   3   9   98.49   11.00
   9   3  -9  107.09   15.50
   9   3  -9  104.19    8.40
  -9   3   9   99.49   14.80
  -7  -3   9  551.64   40.90
   7  -3  -9  604.24   41.80
  -7  -3   9  646.54   44.60
  -7   3   9  653.53   41.80
   7   3  -9  587.84   44.90
  -7   3   9  623.94   43.30
   7   3  -9  637.84   40.20
  -7   3   9  589.44   44.90
   5  -3  -9  505.25   36.50
   5  -3  -9  526.85   36.70
   5  -3  -9  437.66   39.20
  -5  -3   9  536.55   37.80
  -5  -3   9  478.15   35.60
  -5   3   9  528.25   39.40
   5   3  -9  537.75   38.70
   5   3  -9  537.65   34.90
  -5   3   9  535.35   36.50
  -3  -3   9 1157.58   78.39
   3  -3  -9 1028.70   72.59
  -3  -3   9 1119.09   74.29
   3   3  -9 1186.98   72.29
  -3   3   9 1116.39   73.19
  -3   3   9 1076.99   75.89
   3   3  -9 1146.59   74.79
   1  -3  -9 2083.79  129.29
   1  -3  -9 1901.51  133.09
   1  -3  -9 2020.70  131.49
  -1  -3   9 2130.09  136.29
  -1  -3   9 2056.79  130.69
  -1   3   9 1963.30  127.89
   1   3  -9 2132.99  130.99
   1   3  -9 2178.38  129.49
  -1   3   9 1950.70  132.49
   1  -3   9  200.78   17.90
  -1  -3  -9  208.68   19.80
   1  -3   9  213.38   23.10
  -1  -3  -9  180.18   19.30
   1   3   9  201.08   15.50
  -1   3  -9  219.48   17.60
   1   3   9  221.58   20.30
   3  -3   9 1311.87   90.79
  -3  -3  -9 1266.17   85.39
  -3  -3  -9 1175.08   83.99
   3  -3   9 1213.68   82.19
  -3   3  -9 1407.76   82.99
   3   3   9 1199.68   79.69
   3   3   9 1255.17   85.09
   5  -3   9 1069.49   72.79
   5  -3   9 1121.09   82.19
  -5  -3  -9 1129.69   76.89
   5   3   9 1010.60   70.99
   5   3   9 1066.59   75.59
  -5   3  -9 1224.28   72.89
   7  -3   9  459.65   44.10
  -7  -3  -9  500.05   37.30
  -7  -3  -9  473.35   40.10
  -7   3  -9  510.35   35.70
  -7   3  -9  559.44   37.90
   7   3   9  412.06   37.40
   9  -3   9 1397.06  106.39
  -9  -3  -9 1372.56  100.69
  -9  -3  -9 1588.84   96.89
   9   3   9 1274.17   98.09
  -9   3  -9 1503.85   97.59
  -9   3  -9 1586.64   98.69
 -11  -3  -9   54.39   14.60
 -11   3  -9   57.19   11.80
  11   3   9   49.10   11.80
  13  -3   9  128.49   27.40
 -13  -3  -9  107.39   19.80
 -13   3  -9  100.19   16.70
  13   3   9   95.69   18.10
  15  -3   9   43.30   15.80
 -15   3  -9   57.09   12.60
  15   3   9   21.30   10.70
  17  -3   9  139.29   30.70
 -17  -3  -9  100.29   21.30
 -17   3  -9  115.99   19.10
  17   3   9   92.99   19.10
  19  -3   9   15.60   16.60
 -19  -3  -9   11.60   13.90
  19   3   9    9.40   10.80
 -19   3  -9    2.40    8.20
  21  -3   9   45.00   20.10
 -21   3  -9   36.60   14.20
  21   3   9   56.89   14.70
  28  -4  -9   71.89   22.70
  28   4  -9   89.29   21.90
 -26  -4   9   52.89   14.20
  26   4  -9   69.69   19.10
 -26   4   9   28.60   18.00
  24  -4  -9  225.88   35.60
 -24  -4   9  215.38   25.60
 -24   4   9  188.48   32.50
  24   4  -9  209.98   32.70
 -22  -4   9  121.29   20.80
  22  -4  -9  122.79   23.90
 -22   4   9  135.79   20.10
 -22   4   9  131.59   27.80
 -20  -4   9  263.67   26.00
  20  -4  -9  184.08   30.10
  20   4  -9  184.78   29.10
 -20   4   9  216.88   22.80
 -20   4   9  176.38   28.30
 -18  -4   9   47.60   12.50
  18  -4  -9   19.90    8.70
 -18   4   9   36.60   10.30
 -18   4   9   24.60   10.40
  18   4  -9   37.40   12.60
 -16  -4   9  105.39   15.40
 -16  -4   9  103.99   18.00
  16  -4  -9  122.89   22.80
 -16   4   9   98.49   18.40
 -16   4   9   95.79   16.40
  16   4  -9  116.99   20.40
  14  -4  -9  315.47   33.40
 -14  -4   9  309.17   29.70
 -14  -4   9  425.56   33.20
 -14   4   9  358.56   31.90
  14   4  -9  421.46   35.50
 -14   4   9  357.06   32.50
  12  -4  -9  202.78   24.60
 -12  -4   9  249.78   24.10
 -12  -4   9  258.67   23.10
 -12   4   9  208.08   22.90
 -12   4   9  226.18   23.40
  12   4  -9  280.97   26.20
 -10  -4   9  342.27   31.60
 -10  -4   9  333.07   27.70
  10  -4  -9  320.97   23.60
  10  -4  -9  276.27   29.50
 -10   4   9  314.37   27.30
  10   4  -9  310.27   23.00
  10   4  -9  305.27   29.10
   8  -4  -9   14.80    4.90
  -8  -4   9   31.60    8.60
  -8  -4   9   24.70    8.60
   8  -4  -9   25.00   13.60
  -8   4   9   12.90    7.60
  -8   4   9   20.10    6.30
   8   4  -9   21.70    5.00
  -6  -4   9  782.12   54.59
   6  -4  -9  755.52   53.09
   6  -4  -9  640.54   55.49
  -6  -4   9  813.82   55.79
   6   4  -9  714.43   53.89
  -6   4   9  715.73   54.59
  -6   4   9  733.23   50.69
   6   4  -9  752.62   49.90
  -4  -4   9   58.79   11.40
   4  -4  -9   58.89   13.00
  -4  -4   9   85.69   15.10
   4  -4  -9   58.59   10.60
  -4   4   9   66.89   13.20
   4   4  -9   76.99   13.00
  -2  -4   9 1444.16   97.49
   2  -4  -9 1249.88   95.69
   2  -4  -9 1377.86   92.79
  -2  -4   9 1477.15   94.19
   2   4  -9 1447.36   90.89
  -2   4   9 1323.27   90.59
   2   4  -9 1438.86   92.69
   0  -4   9  210.28   27.30
   0  -4  -9  199.38   20.00
   0  -4   9  221.68   20.50
   0  -4  -9  181.68   21.80
   0   4   9  162.68   22.60
   0   4  -9  204.08   18.80
   0   4  -9  224.48   19.10
   2  -4   9  121.29   15.60
  -2  -4  -9  172.38   18.20
  -2  -4  -9  142.49   20.50
  -2   4  -9  169.88   15.30
  -2   4  -9  138.69   15.10
   2   4   9  163.68   21.60
  -4  -4  -9  242.68   25.00
   4  -4   9  282.47   30.20
   4  -4   9  249.38   25.10
  -4  -4  -9  224.08   24.30
  -4   4  -9  294.47   23.50
   4   4   9  230.58   24.50
  -4   4  -9  259.17   21.30
  -6  -4  -9  581.24   43.10
   6  -4   9  551.54   49.10
   6  -4   9  482.05   42.20
  -6  -4  -9  528.25   43.70
   6   4   9  428.76   41.30
  -6   4  -9  556.84   38.60
  -6   4  -9  601.34   41.30
  -8  -4  -9   53.39   14.50
   8  -4   9   49.60   17.20
   8   4   9   64.09   12.60
  -8   4  -9   51.49   11.40
  10  -4   9   74.99   20.80
 -10  -4  -9   70.09   16.40
 -10  -4  -9   91.89   16.80
 -10   4  -9   64.19   12.30
  10   4   9   77.29   15.70
 -12  -4  -9  129.19   23.50
  12  -4   9  174.28   32.80
 -12   4  -9  152.28   20.90
  12   4   9  153.48   22.90
  14  -4   9   27.50   17.20
 -14  -4  -9   25.90   12.00
 -14   4  -9   34.00   11.30
  14   4   9   19.50    8.70
  16  -4   9    9.60   13.60
 -16  -4  -9    4.40   14.50
 -16   4  -9   14.50    9.30
  16   4   9   27.00   12.00
  18  -4   9   89.49   24.30
 -18  -4  -9   46.30   18.80
 -18   4  -9  103.69   18.40
  18   4   9   92.59   20.20
  25  -5  -9   56.99   18.80
 -25  -5   9   67.19   16.80
  25   5  -9   93.09   22.00
 -23  -5   9   57.69   16.80
  23  -5  -9   36.10   15.90
  23   5  -9   48.50   15.70
 -23   5   9   41.50   14.40
 -21  -5   9   17.60    9.60
  21  -5  -9   31.70   14.90
 -21   5   9    8.90   12.60
 -21   5   9   46.80   14.80
  21   5  -9   41.30   14.20
 -19  -5   9   -1.50    8.30
  19  -5  -9   13.40   11.20
 -19   5   9    9.30    8.40
  19   5  -9    2.00    7.30
 -19   5   9    3.10    9.30
 -17  -5   9  184.78   22.20
  17  -5  -9  161.98   29.20
 -17   5   9  164.78   24.00
 -17   5   9  119.19   22.90
  17   5  -9  187.98   27.60
  15  -5  -9  100.09   21.90
 -15  -5   9  132.39   21.10
 -15   5   9  122.69   20.00
 -15   5   9   91.79   17.10
  15   5  -9   76.79   17.90
  13  -5  -9   15.10   11.40
 -13  -5   9   50.09   12.60
 -13   5   9   37.90   12.40
  13   5  -9   10.50    7.50
 -13   5   9   23.90    9.30
 -11  -5   9  121.19   17.50
 -11  -5   9  112.79   18.20
  11  -5  -9  119.49   22.70
  11   5  -9  129.89   21.50
 -11   5   9  103.19   16.00
 -11   5   9  101.19   17.70
   9  -5  -9  333.77   36.80
  -9  -5   9  407.66   36.00
  -9  -5   9  441.86   34.50
  -9   5   9  419.36   32.70
   9   5  -9  370.76   34.90
  -9   5   9  399.26   35.80
   7  -5  -9  798.12   64.89
   7  -5  -9  763.32   57.09
  -7  -5   9  875.61   61.69
  -7  -5   9  938.21   63.89
   7   5  -9  841.02   57.19
   7   5  -9  830.62   62.19
  -7   5   9  814.82   62.69
  -5  -5   9  478.35   38.60
   5  -5  -9  414.46   34.10
  -5  -5   9  455.05   38.00
   5  -5  -9  418.56   39.70
   5   5  -9  459.05   37.60
  -5   5   9  442.46   38.40
   5   5  -9  427.66   33.10
   3  -5  -9  270.87   25.80
   3  -5  -9  290.27   31.10
  -3  -5   9  362.06   31.30
  -3  -5   9  344.87   32.60
   3   5  -9  264.47   26.20
  -3   5   9  275.67   28.80
   3   5  -9  301.77   24.80
   1  -5  -9  316.07   28.60
   1  -5  -9  264.67   30.60
  -1  -5   9  296.07   32.00
   1   5  -9  383.06   30.10
  -1   5   9  326.77   31.00
   1   5  -9  360.26   28.50
   1  -5   9   35.80   12.60
  -1  -5  -9   39.20   11.40
  -1  -5  -9   31.60   10.80
   1  -5   9   37.60   10.20
  -1   5  -9   46.00    9.90
   1   5   9   27.40    9.20
  -1   5  -9   40.50    9.10
  -3  -5  -9  424.36   36.80
   3  -5   9  362.56   38.90
   3  -5   9  448.06   36.60
  -3  -5  -9  391.16   37.70
  -3   5  -9  473.15   34.80
  -3   5  -9  423.96   32.30
   3   5   9  370.16   36.10
   5  -5   9   42.50   13.70
   5  -5   9   28.60    9.60
  -5  -5  -9   35.20   11.90
  -5  -5  -9   43.40   12.50
  -5   5  -9   14.70    8.60
   5   5   9   23.20    9.70
  -7  -5  -9  524.15   43.00
  -7  -5  -9  444.56   41.90
   7  -5   9  502.55   48.50
  -7   5  -9  515.95   39.90
   7   5   9  441.86   41.20
  -9  -5  -9  365.96   36.10
   9  -5   9  374.66   40.90
  -9  -5  -9  375.56   34.30
   9   5   9  304.97   33.00
  -9   5  -9  381.76   32.40
 -11  -5  -9   54.79   15.70
  11  -5   9   63.79   19.60
 -11   5  -9   61.89   14.70
  11   5   9   68.89   25.40
  13  -5   9  117.19   25.80
 -13  -5  -9   44.90   17.60
 -13   5  -9   88.09   16.50
  13   5   9   68.29   17.70
  15  -5   9  190.18   35.20
 -15  -5  -9  132.79   25.80
 -15   5  -9  119.29   20.10
  15   5   9  113.69   22.80
  17  -5   9   43.00   20.70
  17   5   9   58.49   14.90
 -17   5  -9   64.19   23.00
  24  -6  -9   14.60   18.60
  24  -6  -9   38.70   23.90
  24   6  -9   28.90   15.50
 -24   6   9   53.49   14.80
  22  -6  -9   25.70   15.00
 -22  -6   9   36.90   15.10
  22  -6  -9   38.30   21.40
 -22   6   9   36.70   15.20
  22   6  -9   45.60   18.90
 -20  -6   9   56.09   16.90
  20  -6  -9   49.20   18.50
 -20   6   9   68.99   16.40
  20   6  -9   67.09   20.00
 -18  -6   9   80.99   18.60
  18  -6  -9   63.49   19.10
 -18   6   9   28.80   13.30
  18   6  -9   50.59   16.50
 -16  -6   9  251.87   29.00
  16  -6  -9  191.18   34.60
 -16   6   9  245.88   32.30
  16   6  -9  211.28   31.50
 -14  -6   9   49.70   23.50
  14   6  -9   41.00   16.80
 -14   6   9   46.90   12.20
  12  -6  -9  116.89   24.70
 -12  -6   9  150.28   23.60
 -12   6   9  106.49   20.40
  12   6  -9  124.59   21.60
 -10  -6   9  108.19   20.20
  10  -6  -9   71.49   19.00
 -10   6   9  104.89   19.10
  10   6  -9   88.89   18.30
  -8  -6   9  138.59   22.40
   8  -6  -9  138.59   25.50
   8   6  -9   95.99   18.90
  -8   6   9  112.39   21.50
   6  -6  -9  355.66   38.50
  -6  -6   9  383.36   36.50
   6   6  -9  411.66   36.00
  -6   6   9  421.56   38.00
   6   6  -9  405.26   32.20
  -4  -6   9  296.67   30.50
  -4  -6   9  293.77   37.70
   4  -6  -9  256.87   25.80
   4  -6  -9  286.17   32.50
   4   6  -9  312.27   26.40
   4   6  -9  317.27   29.40
  -4   6   9  263.07   29.30
   2  -6  -9   15.00   10.60
  -2  -6   9   12.00    8.50
   2  -6  -9    7.00    8.00
  -2  -6   9   12.30   10.10
   2   6  -9   -5.60    5.30
  -2   6   9    6.40    9.10
   2   6  -9    3.90    7.80
   0  -6  -9   18.10   10.10
   0  -6   9   30.30   11.60
   0  -6  -9    9.30   10.20
   0  -6   9   11.70   11.90
   0   6  -9   25.90    9.70
   0   6  -9   38.60   10.40
   0   6   9   26.90   10.20
   2  -6   9   54.39   14.70
  -2  -6  -9   74.09   18.80
   2  -6   9  112.49   21.70
  -2  -6  -9   92.39   17.90
   2   6   9  102.49   19.30
  -2   6  -9   94.79   15.80
   4  -6   9  149.79   25.80
  -4  -6  -9  159.18   23.70
   4  -6   9  113.29   19.40
  -4  -6  -9  142.59   25.90
  -4   6  -9  167.78   21.90
   4   6   9  173.18   25.90
  -6  -6  -9  366.86   36.20
  -6  -6  -9  344.97   35.80
   6  -6   9  362.96   40.20
   6   6   9  258.07   41.10
  -6   6  -9  382.86   32.70
  -8  -6  -9  200.38   30.40
  -8  -6  -9  236.48   32.10
  -8   6  -9  276.87   26.00
   8   6   9  170.18   28.40
 -10  -6  -9   10.90    9.60
  10  -6   9  -10.80   12.10
 -10   6  -9   28.30   10.60
  10   6   9   20.70   10.20
  12  -6   9  178.28   35.00
 -12   6  -9  137.59   22.90
  12   6   9  217.78   31.70
  14  -6   9  129.19   31.70
  14   6   9  116.09   24.80
 -14   6  -9  107.69   20.20
  19  -7  -9  140.49   28.60
 -19  -7   9  136.59   26.90
  19   7  -9  161.68   29.20
 -19   7   9  137.89   25.90
 -17  -7   9  129.69   24.40
  17  -7  -9   65.49   20.90
  17   7  -9   95.59   20.70
 -17   7   9   81.19   19.80
  15  -7  -9   18.80   14.20
 -15  -7   9   44.70   16.60
  15   7  -9   22.10   11.70
 -15   7   9   44.10   15.60
 -13  -7   9   79.19   20.10
  13  -7  -9   48.90   17.40
  13   7  -9   70.79   18.90
 -13   7   9  105.19   21.30
  11  -7  -9   88.89   23.50
 -11  -7   9   95.99   19.20
 -11   7   9  113.49   22.60
  11   7  -9   89.79   19.90
   9  -7  -9   57.29   17.30
  -9  -7   9   67.69   17.60
  -9   7   9   78.69   18.50
   7  -7  -9  243.68   37.10
   7   7  -9  303.27   30.60
  -7   7   9  275.57   36.70
   5  -7  -9   57.59   18.20
  -5  -7   9   69.09   15.90
   5   7  -9   45.10   15.30
  -5   7   9   52.99   15.20
  -3  -7   9   56.59   15.90
   3  -7  -9   30.10   17.20
   3   7  -9   24.90   12.90
   3   7  -9   52.39   11.70
  -3   7   9   27.20   13.10
   1  -7  -9   54.89   21.30
  -1  -7   9   95.69   22.00
   1   7  -9  110.59   16.70
  -1   7   9  101.79   20.10
   1  -7   9  153.68   25.30
  -1  -7  -9   74.29   20.40
  -1   7  -9  103.49   16.20
   1   7   9   85.79   20.20
  -3  -7  -9   18.10   13.60
  -3   7  -9   53.09   12.50
   3   7   9   23.20    9.80
  -5  -7  -9   69.49   20.40
   5   7   9   72.49   16.90
  -5   7  -9  101.99   19.30
  -7  -7  -9   98.49   21.70
   7  -7   9  134.69   26.00
   7   7   9  108.19   21.30
  -7   7  -9   64.59   15.50
  -9  -7  -9   31.20   25.50
   9  -7   9   36.40   21.60
  -9   7  -9   41.50   14.20
   9   7   9   61.89   20.10
  11  -7   9   20.40   16.90
  11   7   9  -12.00   15.10
 -11   7  -9   -5.20   10.20
  11   7   9   -1.20   10.90
 -14  -8   9   49.10   25.50
  14   8  -9   74.79   23.50
 -14   8   9   94.19   30.50
 -12  -8   9  229.78   33.90
  12  -8  -9  172.38   31.60
  12   8  -9  160.58   28.10
 -12   8   9  150.98   26.00
  10  -8  -9   21.70   14.30
 -10  -8   9   20.60   11.70
  10   8  -9   -4.90   13.50
 -10   8   9   33.10   14.50
   8  -8  -9   24.20   16.60
  -8  -8   9   51.29   15.70
  -8   8   9   30.30   14.20
   8   8  -9   25.30   13.20
  -6  -8   9   44.30   16.90
   6  -8  -9   11.90   16.70
  -6   8   9   23.50   14.10
  -4  -8   9  128.99   25.20
  -4   8   9  110.49   26.60
  -2  -8   9   60.49   18.40
   2  -8  -9   36.60   17.00
  -2   8   9   72.69   20.40
   0  -8   9  238.48   28.00
   0  -8  -9  204.78   35.60
   0   8  -9  219.78   28.20
   0   8   9  155.18   28.20
  -2  -8  -9   44.10   18.80
  -2   8  -9   17.60    9.40
   2   8   9   15.80   13.20
  -4  -8  -9  103.09   23.70
  -4   8  -9  102.69   17.30
   4   8   9   70.79   23.90
   4   8   9  117.79   25.70
  -6  -8  -9   27.60   18.10
   6   8   9    4.50   14.40
   6   8   9   11.80   16.10
  -6   8  -9   -4.90    8.70
 -30   0  10  398.26   44.40
  30   0 -10  406.76   40.70
 -28   0  10    9.40   14.00
  28   0 -10    4.70    8.80
 -26   0  10  197.48   30.40
  26   0 -10  193.28   27.80
  24   0 -10   67.99   15.30
 -24   0  10   60.19   15.90
  22   0 -10  367.86   32.10
 -22   0  10  327.67   34.20
 -20   0  10  898.61   68.59
  20   0 -10  934.31   65.89
  20   0 -10  898.01   62.29
  18   0 -10 2859.01  193.98
 -18   0  10 3142.69  200.38
  18   0 -10 3277.27  197.88
 -16   0  10  625.24   38.00
  16   0 -10  572.44   43.40
 -16   0  10  531.15   45.20
  14   0 -10  450.85   33.10
 -14   0  10  442.86   35.10
 -14   0  10  444.86   27.80
  14   0 -10  416.46   31.20
  14   0 -10  392.36   28.40
  12   0 -10  262.17   18.10
  12   0 -10  319.47   22.80
 -12   0  10  259.47   23.60
 -12   0  10  266.37   18.10
  12   0 -10  241.98   20.90
  10   0 -10  144.59   13.20
  10   0 -10  142.29   10.10
  10   0 -10  138.39   12.70
 -10   0  10  118.79   10.30
  -8   0  10    6.60    1.90
   8   0 -10    8.70    3.30
   8   0 -10   18.80    4.80
  -8   0  10    2.90    2.40
   8   0 -10    2.40    3.00
  -8   0  10   -1.40    3.90
  -6   0  10  102.99    8.70
  -6   0  10  103.99    9.60
   6   0 -10  107.69    9.50
   6   0 -10  111.19   10.70
  -6   0  10  116.89   13.00
   4   0 -10  478.05   35.70
  -4   0  10  543.45   35.40
   4   0 -10  551.24   34.20
  -4   0  10  494.05   38.40
   4   0 -10  518.55   34.60
  -2   0  10  643.44   47.50
   2   0 -10  583.64   42.00
  -2   0  10  757.02   44.60
  -2   0  10  641.94   43.20
   2   0 -10  658.63   44.60
   2   0 -10  685.33   41.60
   0   0 -10   73.29    9.90
   0   0  10   56.79   11.40
  -2   0 -10 6768.72  398.16
   2   0  10 6662.63  402.16
  -2   0 -10 5924.41  396.66
   4   0  10  649.83   49.70
  -4   0 -10  635.64   44.80
  -4   0 -10  662.33   45.90
  -6   0 -10   -4.70    3.20
  -6   0 -10    6.00    4.40
   6   0  10    8.40    6.30
   8   0  10  747.13   55.29
  -8   0 -10  633.44   48.00
  -8   0 -10  688.13   49.90
 -10   0 -10  330.57   28.20
  10   0  10  377.86   34.90
 -10   0 -10  331.47   29.50
 -12   0 -10  362.06   31.60
  12   0  10  342.97   36.50
 -12   0 -10  348.97   29.80
 -14   0 -10  137.29   20.50
  14   0  10  180.58   28.80
 -14   0 -10  205.28   24.70
 -16   0 -10   63.39   22.70
  16   0  10   53.79   17.20
  18   0  10  -10.70   12.40
  20   0  10   13.90   16.10
  29  -1 -10   79.69   19.40
 -29  -1  10   58.99   22.20
 -29   1  10   53.99   16.80
  29   1 -10   71.19   18.40
  27  -1 -10   57.59   16.50
 -27  -1  10   37.50   18.80
  27   1 -10   59.69   16.20
 -27   1  10   49.30   16.20
 -25  -1  10   75.29   17.80
  25  -1 -10   51.09   15.60
 -23  -1  10  278.97   31.50
  23  -1 -10  260.37   27.90
 -23   1  10  240.68   32.60
  23   1 -10  265.97   26.00
  23   1 -10  306.47   28.50
 -21  -1  10  256.17   26.30
  21  -1 -10  216.48   23.60
  21   1 -10  197.48   21.10
  21   1 -10  238.88   23.60
 -21   1  10  211.08   29.30
 -19  -1  10  107.39   18.40
  19  -1 -10  157.78   21.60
  19  -1 -10  118.59   13.30
  19   1 -10  111.49   16.80
 -19   1  10  126.99   21.20
 -19   1  10  129.19   17.70
  19   1 -10  126.49   15.40
  17  -1 -10  221.78   21.50
  17  -1 -10  188.88   16.50
 -17   1  10  221.98   17.10
 -17   1  10  220.08   23.20
  17   1 -10  213.78   20.90
 -15  -1  10  455.75   38.00
  15  -1 -10  523.85   37.80
  15  -1 -10  449.26   32.70
 -15   1  10  417.66   37.90
 -15   1  10  504.75   33.30
  15   1 -10  492.05   36.40
  13  -1 -10  186.58   17.10
  13  -1 -10  155.88   13.40
 -13  -1  10  176.08   15.30
 -13  -1  10  171.28   17.20
  13  -1 -10  146.99   13.50
 -13   1  10  140.79   15.20
 -13   1  10  150.18   17.00
 -13   1  10  149.29   13.50
  13   1 -10  169.68   16.00
  11  -1 -10  162.28   13.70
  11  -1 -10  171.18   17.70
 -11  -1  10  166.98   17.30
 -11   1  10  177.28   17.40
 -11   1  10  158.08   14.20
 -11   1  10  164.68   14.60
   9  -1 -10 1438.46   90.39
  -9  -1  10 1429.76   90.89
  -9  -1  10 1532.95   97.19
   9  -1 -10 1449.76   92.79
  -9   1  10 1296.77   90.89
   9   1 -10 1366.06   92.09
  -9   1  10 1446.26   91.49
  -9   1  10 1435.56   93.69
  -7  -1  10   46.60    4.80
   7  -1 -10   54.49    9.30
  -7  -1  10   36.70    9.10
  -7  -1  10   46.60    6.90
   7  -1 -10   43.90    6.90
  -7  -1  10   43.70    4.50
   7  -1 -10   55.09    7.60
   7   1 -10   44.80    8.30
  -7   1  10   58.49    8.60
  -7   1  10   58.09    8.60
  -7   1  10   64.59    8.70
  -7   1  10   53.39    9.70
   7   1 -10   40.00    6.60
  -5  -1  10  222.38   15.40
   5  -1 -10  233.88   17.50
  -5  -1  10  230.98   20.60
   5  -1 -10  254.17   17.50
   5  -1 -10  172.38   18.20
  -5  -1  10  237.58   16.10
   5  -1 -10  186.98   17.30
   5   1 -10  226.58   18.10
  -5   1  10  219.28   17.60
  -5   1  10  211.68   18.80
   5   1 -10  181.58   15.90
   5   1 -10  216.78   15.40
  -3  -1  10 1092.09   72.69
  -3  -1  10 1106.59   65.89
   3  -1 -10 1072.29   70.79
   3  -1 -10  917.61   67.69
   3  -1 -10 1163.88   69.09
  -3  -1  10 1087.69   66.89
   3   1 -10  943.31   66.39
  -3   1  10  925.21   68.39
   3   1 -10 1053.19   66.69
  -3   1  10 1116.49   69.09
   3   1 -10 1094.59   68.89
  -3   1  10 1065.99   70.19
   1  -1 -10   69.09   11.00
  -1  -1  10   57.29   12.20
   1  -1 -10   75.99   10.00
   1  -1 -10   63.69    7.60
  -1  -1  10   73.29    9.00
  -1   1  10   85.99   12.50
   1   1 -10   71.09    7.60
   1   1 -10   57.09    5.80
  -1   1  10   65.39    6.70
   1   1 -10   66.29    9.50
  -1   1  10   94.69    9.70
   1  -1  10  651.23   50.69
  -1  -1 -10  679.33   47.10
  -1  -1 -10  629.44   43.70
   1   1  10  625.24   47.80
  -1   1 -10  693.13   45.50
   1   1  10  685.53   43.80
  -1   1 -10  722.03   48.00
   1   1  10  745.53   47.40
  -3  -1 -10  652.33   39.90
  -3  -1 -10  642.44   44.70
   3  -1  10  609.44   48.40
   3   1  10  596.44   40.30
   3   1  10  661.43   44.20
  -3   1 -10  584.24   42.50
   3   1  10  594.94   45.50
  -3   1 -10  621.74   43.30
  -5  -1 -10  700.33   42.90
  -5  -1 -10  647.24   48.40
   5  -1  10  676.13   53.09
   5   1  10  695.43   48.00
  -5   1 -10  639.14   46.40
  -5   1 -10  661.63   47.00
   7  -1  10  280.17   31.40
  -7  -1 -10  242.18   23.00
   7   1  10  237.68   24.50
  -7   1 -10  278.87   22.40
  -7   1 -10  218.58   21.10
   7   1  10  274.87   22.80
   9  -1  10   27.80   11.80
  -9  -1 -10   18.70    9.00
   9   1  10   26.70   10.00
   9   1  10   25.60    7.80
  -9   1 -10   30.90    8.20
  -9   1 -10   46.90   10.50
 -11  -1 -10  684.33   53.29
  11  -1  10  697.03   59.19
  11   1  10  744.33   52.79
  11   1  10  645.54   54.99
 -11   1 -10  726.53   51.49
  13  -1  10    1.30    9.50
 -13  -1 -10    5.30    7.60
 -13   1 -10   14.90    6.70
 -13   1 -10   12.50    9.20
  13   1  10   18.90    7.90
  13   1  10    7.60    8.30
  15  -1  10  328.67   36.80
 -15  -1 -10  292.97   31.30
  15   1  10  353.76   30.90
 -15   1 -10  295.47   28.40
  15   1  10  290.57   33.00
 -17  -1 -10   72.49   17.40
  17  -1  10   90.59   23.10
 -17   1 -10  119.79   18.80
  17   1  10  111.59   19.90
  19  -1  10   35.40   19.10
  19   1  10   18.30   10.80
 -19   1 -10   17.30    9.50
  21  -1  10  144.29   30.10
 -21   1 -10  131.69   21.50
  21   1  10   85.29   20.10
  30  -2 -10   26.80   14.90
  30   2 -10   28.30   15.20
 -30   2  10    9.80   19.60
 -28  -2  10  109.89   24.40
  28  -2 -10  105.29   22.10
 -28   2  10   98.19   22.30
  28   2 -10  106.39   20.10
 -26  -2  10   14.80   11.40
  26  -2 -10    8.70    8.30
  26   2 -10   25.00    9.50
 -26   2  10   13.00   14.70
 -24  -2  10  105.09   21.80
  24  -2 -10  111.29   20.20
  24   2 -10  110.29   18.30
 -24   2  10  105.09   22.70
  24   2 -10  145.29   22.40
  22  -2 -10  196.18   24.30
 -22  -2  10  189.38   26.80
 -22   2  10  242.18   31.60
  22   2 -10  287.87   26.20
  20  -2 -10  224.58   26.00
 -20  -2  10  272.47   27.60
 -20   2  10  256.07   28.50
  20   2 -10  268.27   26.60
 -20   2  10  299.97   23.00
 -18  -2  10 1681.53  105.89
  18  -2 -10 1418.26  106.99
 -18  -2  10 1572.84  107.59
 -18   2  10 1538.65  109.19
 -18   2  10 1605.74  102.59
  18   2 -10 1638.34  107.59
  16  -2 -10  717.43   56.19
 -16  -2  10  765.12   54.09
 -16  -2  10  741.63   55.79
 -16   2  10  836.72   52.89
 -16   2  10  721.83   56.89
  16   2 -10  726.33   55.69
  14  -2 -10  318.17   30.00
 -14  -2  10  359.76   28.40
 -14  -2  10  377.26   30.30
  14  -2 -10  338.97   24.00
 -14   2  10  371.46   27.70
 -14   2  10  344.37   30.30
  14   2 -10  328.07   29.30
  12  -2 -10 1047.30   79.89
 -12  -2  10 1213.88   80.49
  12  -2 -10 1115.69   74.69
 -12  -2  10 1311.07   78.69
 -12   2  10 1175.58   77.59
  12   2 -10 1227.28   80.29
 -12   2  10 1173.28   78.09
 -12   2  10 1157.68   80.19
  10  -2 -10  958.50   74.29
  10  -2 -10 1073.39   70.39
 -10  -2  10 1063.69   74.99
 -10  -2  10 1198.78   72.99
 -10   2  10 1200.68   71.89
 -10   2  10 1130.89   76.89
 -10   2  10 1107.19   73.29
  10   2 -10 1037.60   74.09
  -8  -2  10  457.35   30.60
  -8  -2  10  506.15   33.90
   8  -2 -10  467.85   32.70
   8  -2 -10  433.96   35.60
  -8   2  10  459.25   35.00
  -8   2  10  472.45   33.10
   8   2 -10  487.05   29.90
   8   2 -10  465.75   35.40
  -8   2  10  480.65   35.10
   6  -2 -10 1803.12  128.59
  -6  -2  10 1944.31  124.79
   6  -2 -10 1940.81  129.69
   6  -2 -10 2026.40  126.59
   6   2 -10 2133.59  128.79
   6   2 -10 2152.68  124.09
  -6   2  10 1992.40  128.39
  -6   2  10 2017.40  127.89
  -4  -2  10 2588.54  149.39
   4  -2 -10 2083.59  151.48
   4  -2 -10 2275.77  151.18
   4  -2 -10 2371.96  150.48
  -4  -2  10 2306.67  148.99
  -4   2  10 2330.57  151.78
   4   2 -10 2530.15  148.19
  -4   2  10 2343.07  150.68
  -4   2  10 2625.04  151.78
   2  -2 -10   11.20    5.80
  -2  -2  10   16.60    4.60
  -2  -2  10   16.60    7.30
   2  -2 -10   21.20    6.50
  -2  -2  10   23.30    4.30
  -2   2  10   14.10    5.20
   2   2 -10    7.70    4.30
  -2   2  10   16.20    7.00
  -2   2  10   20.60    5.70
   2   2 -10   17.00    3.90
   0  -2  10  121.09   10.10
   0  -2 -10  126.29   14.10
   0  -2  10  142.19   19.80
   0  -2 -10  125.29   13.20
   0  -2 -10  108.29   12.50
   0   2 -10  124.79   11.30
   0   2  10  115.09   12.00
   0   2  10  142.89   14.10
   0   2 -10  133.09   11.80
   0   2  10  130.49   12.70
  -2  -2 -10  609.14   44.40
   2  -2  10  577.94   39.40
   2  -2  10  697.83   50.29
  -2  -2 -10  622.84   44.40
  -2  -2 -10  554.14   42.00
  -2   2 -10  693.13   42.60
   2   2  10  575.54   42.90
   2   2  10  606.54   44.10
  -2   2 -10  653.93   42.80
   2   2  10  586.64   42.40
  -4  -2 -10  145.09   17.00
   4  -2  10  200.28   26.60
  -4  -2 -10  178.38   15.50
   4  -2  10  181.48   12.90
  -4   2 -10  150.28   15.60
   4   2  10  168.88   17.30
   4   2  10  154.58   16.30
  -4   2 -10  207.28   16.50
  -6  -2 -10 1131.69   79.99
  -6  -2 -10 1230.48   75.29
   6  -2  10 1162.68   85.79
   6   2  10 1031.00   77.69
  -6   2 -10 1157.18   77.29
   6   2  10 1173.18   78.89
  -6   2 -10 1205.08   76.99
   8  -2  10  324.97   33.30
  -8  -2 -10  303.67   27.60
   8   2  10  261.97   25.70
   8   2  10  306.77   26.50
  -8   2 -10  337.47   25.60
  -8   2 -10  264.27   24.40
 -10  -2 -10   81.59   14.00
  10  -2  10   60.39   17.00
 -10   2 -10   67.89   11.90
 -10   2 -10   74.09   12.60
  10   2  10   57.69   12.50
  10   2  10   68.79   12.90
  12  -2  10   28.20   15.40
 -12  -2 -10   57.99   13.50
 -12   2 -10   55.29   11.80
  12   2  10   49.30   12.00
 -14  -2 -10   38.50   13.40
  14  -2  10   61.49   18.30
  14   2  10   73.89   16.20
 -14   2 -10   59.89   12.70
  16  -2  10   -0.70   10.60
 -16   2 -10    2.40    7.40
  16   2  10    0.60    7.10
  18  -2  10   68.99   21.60
 -18  -2 -10   66.19   17.70
 -18   2 -10   43.00   11.70
  18   2  10   74.39   16.10
  20  -2  10  130.39   32.50
  20   2  10  109.49   23.20
 -20   2 -10  121.19   21.50
  29  -3 -10   30.20   13.30
 -29   3  10   42.90   22.70
  29   3 -10   64.99   17.20
  27  -3 -10    5.30    8.70
  27   3 -10   19.10   10.10
 -27   3  10   49.30   16.90
  27   3 -10    8.80   10.00
  25  -3 -10   26.50   11.80
 -25   3  10   14.70   12.50
  23  -3 -10   84.79   32.50
 -23  -3  10  106.79   19.50
  23   3 -10   80.19   18.30
 -23   3  10   66.69   22.90
 -21  -3  10   58.59   13.10
  21  -3 -10   42.90   12.70
 -21  -3  10   19.60   11.30
 -21   3  10   39.50   13.80
 -21   3  10   45.60   10.70
  21   3 -10   31.20   11.00
 -19  -3  10  101.99   17.70
  19  -3 -10   84.09   18.20
 -19  -3  10  110.29   17.10
 -19   3  10   99.79   19.10
  19   3 -10  148.79   22.70
 -19   3  10   92.69   15.10
  17  -3 -10   98.39   18.90
 -17  -3  10  141.79   16.60
  17   3 -10  130.19   20.60
 -17   3  10  137.49   17.90
 -17   3  10  131.89   21.30
  15  -3 -10  473.05   44.90
 -15  -3  10  616.14   44.00
 -15  -3  10  543.95   43.50
 -15   3  10  593.84   46.30
  15   3 -10  580.84   45.60
 -15   3  10  590.64   43.40
  13  -3 -10  592.14   49.30
 -13  -3  10  627.04   46.90
  13  -3 -10  617.44   45.20
 -13   3  10  638.84   48.10
 -13   3  10  650.63   46.90
  13   3 -10  632.64   48.50
 -11  -3  10  313.87   27.80
  11  -3 -10  268.97   28.10
  11  -3 -10  308.07   22.80
 -11  -3  10  362.56   27.20
  11   3 -10  282.87   27.30
 -11   3  10  332.07   27.20
 -11   3  10  320.57   27.30
  -9  -3  10  280.57   26.90
   9  -3 -10  285.77   22.70
  -9  -3  10  352.26   26.20
   9  -3 -10  270.17   27.20
  -9   3  10  294.27   26.10
   9   3 -10  319.87   20.60
   9   3 -10  321.57   27.10
  -7  -3  10  129.19   17.80
   7  -3 -10   95.09   15.90
  -7  -3  10   90.79   11.60
   7  -3 -10  101.49   10.90
   7   3 -10  120.79   16.30
   7   3 -10   93.79    9.20
  -7   3  10  111.59   12.00
  -7   3  10  106.29   15.50
   5  -3 -10 1010.40   75.69
  -5  -3  10 1248.78   78.39
   5  -3 -10 1074.39   72.69
  -5  -3  10  983.20   71.09
  -5  -3  10 1220.08   73.69
   5   3 -10 1147.69   70.29
   5   3 -10 1108.59   74.19
  -5   3  10 1022.20   74.59
  -5   3  10 1071.99   71.89
   3  -3 -10 1551.24  105.89
  -3  -3  10 1664.23  105.59
  -3  -3  10 1695.23  111.09
   3  -3 -10 1565.54  108.19
   3   3 -10 1682.13  106.59
  -3   3  10 1577.94  103.89
  -3   3  10 1551.74  107.69
   3   3 -10 1779.82  103.99
  -1  -3  10  765.02   56.49
   1  -3 -10  679.23   53.19
  -1  -3  10  710.83   49.90
   1  -3 -10  750.92   51.89
  -1   3  10  673.13   49.20
   1   3 -10  789.92   49.60
  -1   3  10  718.13   52.59
   1   3 -10  758.92   50.89
  -1  -3 -10 1586.64  113.29
   1  -3  10 1817.72  119.39
   1  -3  10 1703.73  110.89
  -1  -3 -10 1789.62  114.19
   1   3  10 1680.43  113.99
   1   3  10 1642.74  109.09
  -1   3 -10 1939.31  111.59
  -3  -3 -10   67.49   14.20
  -3  -3 -10   63.29   11.50
   3  -3  10   71.19   10.40
  -3   3 -10  103.19   12.60
  -3   3 -10   76.59   11.30
   3   3  10   60.49   12.60
  -5  -3 -10  193.08   20.80
   5  -3  10  217.18   30.10
  -5   3 -10  216.68   18.30
  -5   3 -10  227.58   19.30
   5   3  10  172.78   19.80
  -7  -3 -10 1255.87   82.59
   7  -3  10 1258.07   92.99
  -7  -3 -10 1196.38   86.49
   7   3  10 1059.89   83.99
  -7   3 -10 1318.67   82.09
  -7   3 -10 1312.07   83.49
  -9  -3 -10   37.20   12.40
   9  -3  10   51.09   14.90
   9   3  10   46.20   11.10
  -9   3 -10   60.19   11.40
 -11  -3 -10  447.66   39.10
  11  -3  10  467.35   45.50
  11   3  10  360.56   34.80
 -11   3 -10  425.16   34.80
  13  -3  10   30.30   16.10
 -13  -3 -10   18.80   10.10
 -13   3 -10   38.40   10.10
  13   3  10   44.10   12.90
  15  -3  10   19.20   15.80
 -15  -3 -10   36.40   15.40
  15   3  10   28.00   11.50
 -15   3 -10   30.70   10.50
  17  -3  10   57.69   21.20
 -17  -3 -10   57.69   18.70
 -17   3 -10   33.60   11.10
  17   3  10   18.60   10.90
 -19  -3 -10   11.20   16.20
  19  -3  10   16.90   14.90
  19   3  10   32.30   12.90
 -19   3 -10   42.70   14.30
  28  -4 -10  107.49   35.40
  28   4 -10  109.09   22.80
 -26  -4  10   17.50   11.20
  26  -4 -10   21.30   14.60
  26   4 -10   17.00   12.10
 -26   4  10   13.20   13.50
  24  -4 -10   28.40   12.80
 -24  -4  10   15.70    8.90
 -24   4  10   41.80   14.60
  24   4 -10   44.40   16.00
 -22  -4  10   57.59   14.10
  22  -4 -10   55.19   16.30
 -22   4  10  103.99   17.00
 -22   4  10   72.99   20.50
 -20  -4  10  375.86   32.90
  20  -4 -10  247.08   31.80
  20   4 -10  317.57   33.90
 -20   4  10  323.87   30.10
 -20   4  10  303.97   33.10
 -18  -4  10   90.89   17.50
  18  -4 -10   64.29   16.50
 -18  -4  10   63.09   15.40
 -18   4  10   82.59   15.40
  18   4 -10   72.99   16.90
 -18   4  10   66.99   14.50
  16  -4 -10  202.18   27.70
 -16  -4  10  344.67   29.30
 -16  -4  10  273.97   26.50
 -16   4  10  322.27   30.40
  16   4 -10  279.37   28.90
 -16   4  10  275.67   27.00
 -14  -4  10  151.38   20.00
 -14  -4  10  170.98   22.70
  14  -4 -10  118.79   21.80
 -14   4  10  133.49   20.70
 -14   4  10  164.18   20.80
  14   4 -10  169.78   24.20
 -12  -4  10  387.96   31.60
 -12  -4  10  446.16   33.30
  12  -4 -10  309.07   33.50
 -12   4  10  337.27   31.50
  12   4 -10  332.57   32.00
 -12   4  10  388.96   32.40
 -10  -4  10  683.93   49.10
  10  -4 -10  622.74   43.40
 -10  -4  10  653.63   48.10
  10  -4 -10  517.35   49.20
  10   4 -10  729.43   50.79
 -10   4  10  646.24   49.20
 -10   4  10  620.54   46.90
  -8  -4  10  859.51   58.09
  -8  -4  10  840.52   57.09
   8  -4 -10  696.73   52.59
  -8   4  10  734.33   54.19
   8   4 -10  731.23   56.89
   8   4 -10  801.62   51.39
  -6  -4  10  207.18   23.20
   6  -4 -10  197.18   18.90
  -6  -4  10  237.98   21.80
   6  -4 -10  187.48   22.60
  -6   4  10  225.28   18.70
   6   4 -10  206.28   21.00
   6   4 -10  209.48   17.40
   4  -4 -10  270.47   24.50
   4  -4 -10  225.28   26.60
  -4  -4  10  341.67   30.00
  -4  -4  10  296.17   26.20
   4   4 -10  312.27   26.30
   4   4 -10  301.67   23.30
  -4   4  10  276.17   27.60
  -4   4  10  325.17   22.60
  -2  -4  10  300.97   29.00
   2  -4 -10  209.98   24.70
   2  -4 -10  256.17   23.60
  -2  -4  10  264.07   23.50
   2   4 -10  261.47   23.00
   2   4 -10  282.97   21.90
  -2   4  10  239.88   24.60
   0  -4  10 1931.01  125.49
   0  -4 -10 1754.82  127.79
   0   4 -10 1976.90  124.29
   0   4 -10 2033.40  123.89
   0   4  10 1894.91  127.79
  -2  -4 -10   98.79   17.50
  -2  -4 -10  108.79   17.40
   2  -4  10  119.79   22.00
  -2   4 -10  126.49   15.50
  -2   4 -10  116.29   12.90
   2   4  10  106.09   17.40
  -4  -4 -10  320.47   31.00
   4  -4  10  332.27   35.40
  -4  -4 -10  368.16   33.20
   4   4  10  330.97   31.20
  -4   4 -10  403.86   29.90
  -4   4 -10  380.16   28.40
  -6  -4 -10   45.40   11.70
  -6  -4 -10   37.60   11.00
   6  -4  10   25.90   13.40
  -6   4 -10   47.10    9.40
  -6   4 -10   24.40    9.10
   6   4  10   36.50   10.40
   8  -4  10   99.49   23.00
  -8  -4 -10   98.19   18.90
  -8  -4 -10   63.99   15.70
   8   4  10   93.59   17.40
  -8   4 -10   80.89   13.70
 -10  -4 -10  156.28   23.90
  10  -4  10  193.48   33.10
 -10   4 -10  167.98   18.90
  10   4  10  163.48   24.40
  12  -4  10   11.40   11.20
 -12  -4 -10   -5.60    9.30
 -12   4 -10   17.50    8.00
  12   4  10   44.30   13.30
 -14  -4 -10  233.88   32.30
  14  -4  10  265.77   41.00
  14   4  10  191.48   28.10
 -14   4 -10  251.17   25.50
 -16  -4 -10   25.40   15.00
  16  -4  10   23.80   17.10
 -16   4 -10   29.10    9.90
  16   4  10   14.30   11.30
 -18  -4 -10   31.60   18.70
  18  -4  10    8.30   18.40
 -18   4 -10   54.49   19.90
  18   4  10   43.20   15.80
 -25  -5  10   87.79   19.70
  25  -5 -10   92.29   23.20
  25   5 -10   75.79   17.50
 -23  -5  10  160.08   24.90
  23  -5 -10  109.09   24.20
 -23   5  10  119.59   19.70
 -23   5  10   54.59   20.10
  23   5 -10  132.09   25.10
  21  -5 -10    7.30   10.70
 -21  -5  10   34.20   12.50
  21   5 -10   11.30   11.50
 -21   5  10   11.40   12.50
  19  -5 -10   70.29   18.60
 -19   5  10   81.89   15.60
 -19   5  10  148.59   23.70
  19   5 -10  100.19   18.70
 -17  -5  10   45.00   12.50
  17  -5 -10   48.20   16.00
 -17   5  10   40.60   12.50
  17   5 -10   24.20   12.20
 -17   5  10   41.50   13.60
 -15  -5  10   49.80   13.70
  15  -5 -10   29.90   11.80
 -15   5  10   42.60   13.00
  15   5 -10   66.39   16.50
 -15   5  10   35.40   11.30
  13  -5 -10  223.18   29.30
 -13  -5  10  344.77   30.40
  13   5 -10  222.58   30.90
 -13   5  10  304.57   27.90
 -13   5  10  274.47   28.00
  11  -5 -10  135.59   23.90
 -11  -5  10  135.99   18.90
 -11  -5  10  178.68   24.20
 -11   5  10  140.19   19.70
 -11   5  10  128.29   22.30
  11   5 -10  166.38   23.80
  -9  -5  10  245.18   24.10
  -9  -5  10  209.78   22.50
   9  -5 -10  193.18   29.20
  -9   5  10  195.38   21.80
   9   5 -10  225.88   23.90
  -9   5  10  206.88   27.60
  -7  -5  10  126.19   18.80
   7  -5 -10  130.29   16.20
   7  -5 -10  100.99   20.20
  -7  -5  10  141.39   21.20
   7   5 -10  118.19   12.80
   7   5 -10  114.19   18.40
  -7   5  10   87.29   18.20
  -5  -5  10  211.48   23.30
  -5  -5  10  182.08   20.90
   5  -5 -10  166.68   18.30
   5  -5 -10  190.68   23.60
   5   5 -10  176.98   17.20
   5   5 -10  193.78   21.30
  -5   5  10  199.48   22.00
  -3  -5  10  205.08   23.60
  -3  -5  10  206.68   29.70
   3  -5 -10  183.88   20.00
   3  -5 -10  179.98   27.40
   3   5 -10  196.88   18.20
  -3   5  10  189.78   26.20
   3   5 -10  153.28   20.90
  -1  -5  10   12.30    7.10
   1  -5 -10   21.20    8.00
  -1  -5  10   12.80   11.20
   1  -5 -10   22.50    8.60
   1   5 -10   10.10    5.70
  -1   5  10    4.40    7.30
   1   5 -10   12.60    5.80
  -1  -5 -10  248.38   28.50
   1  -5  10  268.37   26.90
  -1  -5 -10  325.57   29.60
   1  -5  10  375.16   33.90
   1   5  10  260.27   28.70
  -1   5 -10  291.97   26.90
  -1   5 -10  319.67   25.90
   3  -5  10   33.60    9.70
  -3  -5 -10   19.60   11.00
   3  -5  10   10.30    8.60
  -3  -5 -10   18.90    8.20
  -3   5 -10   16.00    7.10
  -3   5 -10   21.30    6.50
   3   5  10    9.40    8.30
  -5  -5 -10  110.69   20.50
  -5  -5 -10  124.49   20.80
   5  -5  10  151.28   27.30
   5   5  10  113.89   20.40
  -5   5 -10  116.49   17.30
   7  -5  10  114.99   24.40
  -7  -5 -10  105.69   19.90
  -7  -5 -10  114.99   19.80
  -7   5 -10  120.09   18.00
   7   5  10  103.59   19.40
  -9  -5 -10   60.19   19.00
   9  -5  10   41.70   17.90
   9   5  10   53.89   16.10
 -11  -5 -10  143.99   24.50
  11  -5  10  189.98   34.00
 -11   5 -10  207.88   21.70
  11   5  10  161.68   25.80
  13  -5  10  190.68   35.30
 -13  -5 -10  154.08   28.20
  13   5  10  169.28   25.80
 -13   5 -10  196.98   25.40
  15  -5  10   98.69   28.70
 -15  -5 -10   86.79   21.10
  15   5  10   83.09   20.60
 -15   5 -10  151.38   22.50
  17  -5  10   22.90   17.50
 -17   5 -10    6.50    9.50
  17   5  10   31.70   15.40
  24  -6 -10    7.90   14.10
  24  -6 -10   31.70   17.50
 -24  -6  10   23.50   13.50
 -24   6  10   11.20   15.10
  24   6 -10   78.09   20.00
 -22  -6  10  154.18   25.50
  22  -6 -10  141.19   31.80
  22   6 -10  146.69   28.30
 -22   6  10  192.88   27.40
 -20  -6  10  108.09   21.30
  20  -6 -10  117.89   27.50
 -20   6  10   95.29   21.20
  20   6 -10   99.69   20.90
 -18  -6  10   96.69   21.00
  18  -6 -10   63.19   19.30
 -18   6  10   91.49   18.10
  18   6 -10   85.79   21.20
  16  -6 -10   73.09   21.30
 -16  -6  10  135.89   24.40
  16   6 -10   77.49   17.30
 -16   6  10  106.79   20.30
  14  -6 -10    1.50    9.20
 -14   6  10    4.60    9.10
 -12  -6  10   88.49   19.00
  12  -6 -10   94.59   21.50
 -12   6  10   86.19   17.60
  12   6 -10   81.89   18.20
 -10  -6  10    9.50    9.90
  10  -6 -10   20.70   11.40
 -10   6  10   13.30    9.40
  10   6 -10   10.70    9.90
   8  -6 -10   54.69   17.50
  -8  -6  10   87.59   17.90
   8   6 -10  118.79   19.80
  -8   6  10   86.39   17.60
   6  -6 -10  195.58   31.90
  -6  -6  10  250.57   27.20
  -6   6  10  225.88   31.50
   6   6 -10  312.87   28.10
   4  -6 -10   33.80   15.00
  -4  -6  10   42.40   15.60
  -4  -6  10   36.90   12.70
   4  -6 -10   19.40    9.70
   4   6 -10   48.20   11.60
  -4   6  10   50.79   13.70
   4   6 -10   36.80    9.40
  -2  -6  10  580.84   46.80
  -2  -6  10  537.55   48.20
   2  -6 -10  561.14   44.20
   2  -6 -10  483.05   47.40
   2   6 -10  536.15   41.50
  -2   6  10  501.85   45.80
   2   6 -10  558.44   43.40
   0  -6  10  265.37   34.30
   0  -6 -10  179.48   25.00
   0  -6  10  238.38   25.10
   0  -6 -10  161.48   28.00
   0   6 -10  206.58   22.30
   0   6  10  199.18   28.70
   0   6 -10  234.48   22.50
   2  -6  10   40.00   11.50
  -2  -6 -10   33.80   13.50
  -2  -6 -10   51.89   12.50
   2  -6  10   49.40   17.00
  -2   6 -10   54.59   13.00
   2   6  10   31.40   12.30
   4  -6  10   24.20   11.00
  -4  -6 -10   33.90   14.20
  -4  -6 -10   19.80    9.40
  -4   6 -10   25.30    9.90
   4   6  10   16.00    9.50
  -6  -6 -10  424.16   39.30
  -6  -6 -10  331.37   36.20
   6  -6  10  362.36   40.00
   6   6  10  313.17   35.40
  -6   6 -10  477.85   46.40
  -8  -6 -10  192.88   27.60
  -8  -6 -10  164.28   32.80
   8  -6  10  164.18   32.00
  -8   6 -10  195.88   26.20
   8   6  10  132.69   24.30
  10  -6  10   29.60   16.90
 -10  -6 -10   35.30   15.90
  10   6  10   14.50   10.50
 -10   6 -10   29.70   13.00
  12  -6  10   34.90   18.40
 -12   6 -10    6.40   10.10
  12   6  10    8.20   10.80
 -14   6 -10  -10.30    9.70
  14   6  10    4.40   11.00
 -19  -7  10   65.59   19.50
  19  -7 -10   38.90   20.40
 -19   7  10   65.39   19.50
  19   7 -10   51.09   17.60
 -17  -7  10   20.70   12.20
  17  -7 -10   11.40   12.60
 -17   7  10    6.90   13.30
  17   7 -10   28.00   13.70
 -15  -7  10    0.60   10.90
  15  -7 -10  -18.10   10.00
 -15   7  10   19.40   12.80
  15   7 -10   -8.00    9.00
 -13  -7  10   51.69   16.40
  13  -7 -10    1.00   10.10
 -13   7  10   51.99   15.80
  13   7 -10   25.80   11.70
 -11  -7  10   11.40   11.30
  11  -7 -10   33.00   14.90
  11   7 -10   40.10   12.40
 -11   7  10   23.70   14.40
   9  -7 -10   31.90   14.80
  -9  -7  10   45.20   12.10
   9   7 -10   34.60   12.50
  -9   7  10   28.80   14.30
   7  -7 -10   21.50   12.20
  -7   7  10   56.39   16.20
   7   7 -10   20.50    9.60
  -5  -7  10   83.89   18.80
   5  -7 -10   46.20   18.90
  -5   7  10   37.10   12.20
   5   7 -10   76.59   17.50
  -3  -7  10  365.06   35.80
   3  -7 -10  319.67   36.90
   3   7 -10  318.47   35.40
  -3   7  10  289.37   34.00
   1  -7 -10  115.39   24.20
  -1  -7  10  131.89   23.70
  -1   7  10  106.49   19.90
   1   7 -10  109.59   17.70
   1  -7  10  151.98   31.00
  -1  -7 -10  171.88   28.30
   1   7  10  143.79   25.20
  -1   7 -10  192.78   34.80
  -3  -7 -10   96.19   21.70
  -3   7 -10   58.89   15.10
   3   7  10   81.19   17.90
   5  -7  10   20.90   18.50
  -5  -7 -10   31.90   15.60
  -5   7 -10   17.30    8.80
   5   7  10   31.80   15.70
   7  -7  10   89.49   23.60
  -7  -7 -10   87.89   21.60
   7   7  10   74.49   19.50
  -7   7 -10   55.19   12.10
   9  -7  10   18.00   20.80
  -9   7 -10    9.60    8.70
   9   7  10    6.20   13.20
  11  -7  10  150.28   35.80
 -11   7 -10  106.19   20.70
  14  -8 -10   43.50   34.60
  14   8 -10   -4.60   12.30
 -12  -8  10  100.69   23.80
  12  -8 -10   42.20   16.30
  12   8 -10   70.19   21.00
 -12   8  10   28.50   15.70
 -10  -8  10  100.99   21.40
  10  -8 -10  108.79   24.30
  10   8 -10   99.99   23.00
 -10   8  10   80.09   22.50
  -8  -8  10   45.60   16.70
  -8   8  10   41.70   16.10
   8   8 -10   38.90   15.60
   6  -8 -10  244.18   40.20
  -6  -8  10  343.77   36.40
  -6   8  10  251.27   37.70
   4  -8 -10   28.00   18.50
  -4  -8  10   73.79   17.10
  -4   8  10   34.70   13.30
  -2  -8  10   18.10   13.00
   2  -8 -10   23.60   15.50
  -2   8  10   39.00   16.70
   0   8  10  126.59   26.50
  -2  -8 -10   -2.50   14.30
  -2   8 -10    5.10   10.20
   2   8  10    3.00   10.20
  -4  -8 -10  185.38   31.20
   4   8  10  132.09   27.60
   4   8  10  140.39   28.00
  -4   8 -10  191.88   24.70
  30   0 -11  -15.30    8.00
 -30   0  11   -8.90   15.90
 -28   0  11   55.99   18.50
  26   0 -11  145.39   22.40
 -26   0  11   85.39   19.80
  24   0 -11    0.00    5.90
 -24   0  11    0.30    9.30
 -22   0  11   91.29   18.10
  22   0 -11   86.49   15.60
 -20   0  11   54.59   15.10
  20   0 -11   52.79    9.80
  20   0 -11   54.49   12.20
  18   0 -11   46.70   11.10
 -18   0  11   34.80   12.20
  18   0 -11   48.00    9.00
  16   0 -11 1486.65   95.49
 -16   0  11 1423.46   97.99
  16   0 -11 1374.56   92.89
  14   0 -11 1000.00   65.49
 -14   0  11  975.80   59.69
 -14   0  11  859.51   66.59
  12   0 -11 1078.79   63.49
  12   0 -11  929.41   66.49
 -12   0  11  955.60   63.49
  12   0 -11 1150.28   68.69
 -12   0  11  936.11   69.69
 -10   0  11 1052.19   71.19
 -10   0  11 1005.60   65.69
  10   0 -11 1118.39   68.99
  10   0 -11  976.40   67.79
   8   0 -11 2018.30  120.19
  -8   0  11 1881.41  117.39
   8   0 -11 1808.32  119.79
  -8   0  11 1825.82  118.19
  -8   0  11 1773.32  124.99
   8   0 -11 2011.90  119.49
  -6   0  11   69.29   12.00
  -6   0  11   67.39    9.40
   6   0 -11   71.29    7.50
   6   0 -11   76.49   10.10
  -6   0  11   61.59    6.50
   4   0 -11 4197.38  265.77
  -4   0  11 4456.65  264.97
  -4   0  11 4142.99  268.67
   4   0 -11 4231.58  263.87
   4   0 -11 4426.76  263.27
  -4   0  11 4236.08  263.97
   2   0 -11 1803.32  124.69
  -2   0  11 2267.37  127.79
   2   0 -11 2004.10  124.19
  -2   0  11 2042.90  131.49
   0   0 -11   15.10    4.90
  -2   0 -11 1023.30   74.69
   2   0  11 1222.58   80.69
  -2   0 -11 1241.68   76.69
  -4   0 -11   36.80    7.80
   4   0  11   20.50    8.20
  -4   0 -11   40.30    9.30
  -6   0 -11  566.84   43.50
  -6   0 -11  631.54   45.00
   6   0  11  643.34   49.80
   8   0  11  645.54   55.49
  -8   0 -11  571.04   45.00
  -8   0 -11  691.43   50.19
  10   0  11  255.17   33.70
 -10   0 -11  263.67   25.50
 -10   0 -11  251.67   23.40
 -12   0 -11  231.08   24.10
 -12   0 -11  243.08   23.60
  12   0  11  229.18   33.10
 -14   0 -11   42.90   12.80
  14   0  11   43.10   13.30
  16   0  11  113.59   21.90
  18   0  11  113.39   25.30
  20   0  11  225.78   31.00
 -31  -1  11  123.89   28.80
  29  -1 -11   70.09   17.80
 -29  -1  11  124.29   28.70
  29   1 -11  100.49   20.60
 -29   1  11   99.09   23.20
  27  -1 -11   23.60   10.70
 -27  -1  11   14.40   12.30
 -27   1  11   26.40   15.30
  27   1 -11    9.90    8.50
 -25  -1  11  319.97   35.50
  23  -1 -11   28.50    9.80
 -23  -1  11   -7.90    8.30
  23   1 -11   16.70    7.50
 -23   1  11    8.60    8.10
  23   1 -11   14.70    8.10
  21  -1 -11  899.01   65.49
 -21  -1  11  831.52   66.09
  21   1 -11  905.41   62.99
  21   1 -11  932.21   64.69
 -21   1  11  784.42   66.89
  19  -1 -11   27.40    5.90
  19  -1 -11   26.10    9.30
 -19  -1  11   29.20   10.80
 -19   1  11   17.40    8.90
  19   1 -11   27.80    8.30
  19   1 -11   23.80    8.70
 -17  -1  11  434.56   36.30
  17  -1 -11  410.56   34.70
  17  -1 -11  389.26   29.90
  17   1 -11  417.96   33.70
  17   1 -11  446.76   34.40
 -17   1  11  417.36   36.70
 -17   1  11  452.45   30.10
 -15  -1  11  656.53   47.50
  15  -1 -11  583.94   41.50
  15  -1 -11  596.34   45.60
 -15   1  11  626.74   47.70
 -15   1  11  606.04   41.50
  15   1 -11  629.44   45.00
  13  -1 -11  188.88   18.30
  13  -1 -11  192.38   15.40
 -13  -1  11  211.48   20.20
  13  -1 -11  184.08   15.40
  13   1 -11  174.18   17.40
 -13   1  11  184.98   15.50
 -13   1  11  161.38   18.70
  11  -1 -11  454.55   31.30
  11  -1 -11  443.76   34.00
 -11  -1  11  432.46   35.30
  11  -1 -11  447.16   30.90
 -11   1  11  410.56   31.40
 -11   1  11  448.96   34.90
  11   1 -11  485.75   33.90
  -9  -1  11  254.87   16.50
  -9  -1  11  265.47   19.70
   9  -1 -11  252.47   19.10
  -9  -1  11  252.27   23.20
  -9  -1  11  259.97   16.90
   9  -1 -11  232.58   19.20
   9  -1 -11  257.17   21.50
   9   1 -11  247.98   21.10
  -9   1  11  239.48   19.90
   7  -1 -11  479.55   37.70
  -7  -1  11  621.04   35.30
  -7  -1  11  513.75   36.00
   7  -1 -11  508.55   36.80
  -7  -1  11  550.34   34.60
   7  -1 -11  596.04   37.10
  -7   1  11  537.45   39.40
   7   1 -11  480.45   36.40
  -7   1  11  526.95   37.50
  -5  -1  11  537.95   32.90
   5  -1 -11  498.65   35.00
   5  -1 -11  518.45   34.90
   5   1 -11  468.45   33.40
  -5   1  11  481.35   35.10
   5   1 -11  462.15   33.40
  -5   1  11  495.35   36.90
  -3  -1  11  312.67   28.60
  -3  -1  11  291.87   21.10
   3   1 -11  276.17   20.70
  -3   1  11  302.27   23.20
   3   1 -11  290.57   21.20
  -3   1  11  327.47   25.10
  -1  -1  11 2397.66  160.58
   1  -1 -11 2443.16  156.28
  -1   1  11 2497.35  158.28
   1   1 -11 2576.04  156.08
   1   1 -11 2442.56  154.48
  -1  -1 -11  682.03   47.30
  -1  -1 -11  727.63   51.29
   1  -1  11  723.63   55.39
  -1   1 -11  784.02   50.89
  -1   1 -11  701.43   49.40
   1   1  11  805.92   47.50
   1   1  11  798.32   51.49
   1   1  11  685.83   52.49
  -3  -1 -11  288.57   18.60
  -3  -1 -11  254.27   23.30
   3  -1  11  303.07   28.60
  -3   1 -11  237.98   21.50
   3   1  11  282.37   23.10
  -3   1 -11  307.47   23.30
   5  -1  11 1136.79   83.09
  -5  -1 -11 1121.49   77.49
  -5   1 -11 1132.69   75.99
   5   1  11 1199.68   77.29
   5   1  11 1061.99   78.59
  -5   1 -11 1159.28   75.69
  -7  -1 -11  831.02   59.39
   7  -1  11  856.71   65.39
  -7   1 -11  812.02   57.79
   7   1  11  773.92   60.69
   7   1  11  864.61   58.59
  -7   1 -11  806.52   57.09
   9  -1  11  212.18   29.80
  -9  -1 -11  195.18   21.10
  -9   1 -11  150.38   17.60
   9   1  11  193.38   19.60
   9   1  11  176.08   25.10
 -11  -1 -11   79.09   14.70
  11  -1  11   63.39   17.70
  11   1  11   78.49   15.10
  11   1  11   72.19   17.50
 -11   1 -11   67.59   13.70
 -11   1 -11   69.29   13.10
  13  -1  11  150.38   27.90
 -13  -1 -11  145.69   22.80
  13   1  11  169.88   22.20
 -13   1 -11  103.19   17.60
 -13   1 -11  147.99   21.30
  13   1  11  137.79   23.20
  15  -1  11   52.59   14.90
 -15  -1 -11   20.60   12.00
  15   1  11   30.70   10.10
  15   1  11    3.60   10.30
 -15   1 -11   33.90   10.80
  17  -1  11   68.09   21.20
 -17  -1 -11  103.49   22.70
 -17   1 -11   82.39   17.40
  17   1  11   85.59   18.10
  19  -1  11   97.29   28.60
  19   1  11   76.29   16.70
 -19   1 -11   82.89   17.60
  30  -2 -11    0.40   10.90
  30   2 -11   -9.10   10.00
 -30   2  11   24.10   14.60
 -28  -2  11    3.90   16.20
  28  -2 -11   13.40   11.00
  28   2 -11   39.00   13.00
 -28   2  11   60.89   19.50
 -26  -2  11   30.30   16.50
  26  -2 -11   18.80   11.80
  26   2 -11   50.39   14.10
  26   2 -11   28.60   10.10
 -26   2  11   25.80   14.80
 -24  -2  11  157.88   23.20
  24  -2 -11  125.59   22.50
 -24   2  11  111.39   25.20
  24   2 -11  141.29   21.60
  24   2 -11  176.88   27.50
  22  -2 -11  189.78   27.80
 -22  -2  11  183.38   24.60
 -22   2  11  151.28   26.20
  22   2 -11  177.78   24.60
  20  -2 -11   26.70    9.40
 -20  -2  11   14.60    9.40
 -20   2  11   45.90    9.80
  20   2 -11   19.50    9.40
 -20   2  11   35.00   12.10
 -18  -2  11  224.28   21.50
  18  -2 -11  167.38   21.90
 -18  -2  11  211.28   23.50
 -18   2  11  212.58   19.40
 -18   2  11  267.57   26.20
  18   2 -11  227.18   23.10
  16  -2 -11   15.30    7.40
 -16  -2  11    8.30    7.10
  16  -2 -11   14.80    3.90
 -16  -2  11   15.50    6.30
 -16   2  11    6.40    5.90
  16   2 -11    3.50    5.10
 -16   2  11    3.00    4.80
  14  -2 -11  457.85   32.30
  14  -2 -11  486.35   38.80
 -14  -2  11  494.15   38.50
 -14  -2  11  510.85   36.50
 -14   2  11  448.86   35.50
 -14   2  11  456.65   38.50
  14   2 -11  485.35   38.20
  12  -2 -11  197.38   16.30
 -12  -2  11  207.28   18.70
 -12  -2  11  238.28   21.90
  12  -2 -11  206.78   20.90
 -12   2  11  219.28   21.00
  12   2 -11  221.98   20.70
 -12   2  11  201.58   18.60
  10  -2 -11  345.77   24.80
 -10  -2  11  322.87   28.80
  10  -2 -11  322.97   28.40
 -10  -2  11  351.36   26.20
 -10   2  11  337.37   27.00
  10   2 -11  370.46   28.60
 -10   2  11  327.97   27.80
  -8  -2  11  153.98   20.00
  -8  -2  11  142.69   11.40
  -8  -2  11  155.08   13.70
   8  -2 -11  156.08   13.60
   8   2 -11  140.49   10.60
   8   2 -11  155.38   15.70
  -8   2  11  164.38   15.80
  -8   2  11  163.58   15.70
   6  -2 -11 2091.39  151.38
   6  -2 -11 2396.36  149.88
  -6  -2  11 2284.27  147.79
  -6  -2  11 2540.35  149.19
  -6  -2  11 2507.25  155.18
  -6   2  11 2366.46  151.58
  -6   2  11 2234.18  150.68
   6   2 -11 2521.65  147.19
   6   2 -11 2448.75  151.58
   4  -2 -11 1412.16  105.69
   4  -2 -11 1596.34  107.89
  -4  -2  11 1684.03  110.29
  -4  -2  11 1762.52  103.29
   4  -2 -11 1699.13  106.89
  -4   2  11 1578.24  105.19
  -4   2  11 1611.64  108.79
   4   2 -11 1719.93  102.69
   4   2 -11 1620.14  105.59
   2  -2 -11  279.37   24.20
  -2  -2  11  322.07   21.50
  -2  -2  11  381.16   30.60
   2  -2 -11  273.87   24.40
   2  -2 -11  313.97   25.60
  -2   2  11  286.27   24.70
   2   2 -11  344.47   24.70
  -2   2  11  287.37   23.90
   2   2 -11  293.67   22.10
  -2   2  11  297.47   23.60
   0  -2 -11  152.68   16.60
   0  -2 -11  164.18   17.10
   0  -2  11  186.58   12.90
   0  -2 -11  157.88   15.90
   0  -2  11  235.78   22.60
   0   2  11  177.68   17.20
   0   2 -11  190.68   15.30
   0   2 -11  175.18   15.90
   0   2  11  166.88   16.30
   0   2  11  153.68   15.10
  -2  -2 -11  708.93   51.69
   2  -2  11  768.62   48.40
   2  -2  11  810.12   60.19
  -2  -2 -11  767.42   54.79
   2   2  11  755.02   54.29
  -2   2 -11  826.52   52.49
   2   2  11  722.43   53.39
  -2   2 -11  833.02   53.19
   4  -2  11  120.39   22.90
  -4  -2 -11  116.99   11.10
  -4  -2 -11  108.89   17.80
   4   2  11   80.19   13.50
  -4   2 -11  108.79   13.60
   4   2  11   86.29   16.40
  -4   2 -11  114.29   14.00
  -6  -2 -11 1056.09   73.59
   6  -2  11 1121.69   80.09
  -6   2 -11 1116.19   70.79
   6   2  11  945.51   71.19
  -6   2 -11 1072.39   70.19
   6   2  11  937.61   73.59
  -8  -2 -11  223.38   23.40
   8  -2  11  230.98   32.70
   8   2  11  221.78   21.50
   8   2  11  196.88   21.00
  -8   2 -11  221.18   20.40
  -8   2 -11  211.98   20.40
  10  -2  11   55.59   16.70
 -10  -2 -11   94.99   17.00
 -10   2 -11   84.79   14.10
  10   2  11   99.39   16.60
 -10   2 -11   98.59   16.80
  10   2  11   83.09   15.20
  12  -2  11   61.49   18.20
 -12  -2 -11   29.90   13.10
  12   2  11   43.20   12.20
 -12   2 -11   60.59   12.10
 -14  -2 -11   24.90   12.00
 -14   2 -11   13.60    7.70
  16  -2  11  122.09   28.60
 -16  -2 -11   95.19   18.60
  16   2  11   84.49   18.20
 -16   2 -11   87.09   17.80
 -18  -2 -11   18.40   19.10
  18  -2  11   71.89   24.40
  18   2  11   50.59   15.00
 -18   2 -11   33.80   11.50
 -20   2 -11   24.50   12.70
  20   2  11   10.80   13.00
  29  -3 -11   -1.00   12.30
  29   3 -11   10.80    8.70
 -29   3  11   -3.30   16.00
  27  -3 -11    8.30   11.00
 -27   3  11    7.00   13.80
  27   3 -11   54.59   14.80
  27   3 -11   25.70   13.00
  25  -3 -11   84.89   20.10
  25   3 -11   75.69   19.40
 -25   3  11   74.19   20.60
 -23  -3  11  -10.50   10.70
  23   3 -11   -3.80    7.30
 -21  -3  11   81.49   14.70
  21  -3 -11   78.29   18.00
 -21  -3  11   67.59   15.50
 -21   3  11   51.69   15.30
  21   3 -11   60.69   14.50
 -21   3  11   60.99   12.20
 -19  -3  11  176.58   20.10
 -19  -3  11  144.19   21.00
  19  -3 -11  119.29   22.40
 -19   3  11  170.98   18.20
 -19   3  11  149.69   24.20
  19   3 -11  196.88   26.50
 -17  -3  11   22.00    8.30
 -17  -3  11   23.40    7.90
  17  -3 -11   32.60   11.40
  17   3 -11   41.10   10.90
 -17   3  11   18.20    9.10
 -17   3  11    7.50    7.80
 -15  -3  11  810.42   60.29
  15  -3 -11  704.63   61.29
 -15  -3  11  972.00   60.89
 -15   3  11  818.62   58.99
  15   3 -11  797.02   61.19
 -15   3  11  840.72   61.59
 -13  -3  11  339.97   28.70
  13  -3 -11  257.47   20.40
 -13  -3  11  308.57   26.70
  13  -3 -11  229.98   26.30
 -13   3  11  278.17   25.10
  13   3 -11  319.87   27.50
 -13   3  11  274.87   26.20
  11  -3 -11  104.99   10.40
  11  -3 -11   84.69   16.10
 -11  -3  11  108.09   13.10
 -11  -3  11  102.79   16.10
 -11   3  11  119.19   16.40
 -11   3  11  101.59   15.10
  -9  -3  11  236.68   20.90
   9  -3 -11  211.38   19.00
  -9  -3  11  268.97   24.00
   9  -3 -11  205.88   22.80
  -9   3  11  235.18   21.30
  -9   3  11  233.58   21.90
   9   3 -11  253.37   16.40
   9   3 -11  231.78   22.50
   7  -3 -11   22.10    7.80
  -7  -3  11   32.00    7.80
  -7  -3  11   22.30    9.00
   7   3 -11   38.90    5.40
  -7   3  11   49.50   10.20
  -7   3  11   37.20    7.80
   7   3 -11   41.00    9.60
   5  -3 -11  669.03   55.39
   5  -3 -11  728.63   52.89
  -5  -3  11  810.22   58.49
  -5  -3  11  855.21   53.49
  -5   3  11  706.23   54.89
   5   3 -11  834.32   55.19
   5   3 -11  836.22   50.69
  -5   3  11  713.63   52.09
  -3  -3  11  509.55   42.10
   3  -3 -11  425.76   40.70
  -3  -3  11  528.25   36.30
   3  -3 -11  502.35   37.70
  -3   3  11  506.75   39.10
  -3   3  11  463.45   35.10
   3   3 -11  477.35   37.20
   3   3 -11  581.34   35.40
  -1  -3  11  212.58   24.90
  -1  -3  11  230.68   19.20
   1  -3 -11  228.28   21.40
   1   3 -11  220.98   20.50
   1   3 -11  268.47   19.60
  -1   3  11  236.08   18.80
  -1   3  11  239.18   22.90
  -1  -3 -11  358.96   31.90
  -1  -3 -11  346.07   28.70
   1  -3  11  348.27   25.60
   1   3  11  369.86   32.60
  -1   3 -11  304.67   26.30
   1   3  11  296.87   24.60
  -1   3 -11  382.66   26.80
   3  -3  11  144.89   24.60
  -3  -3 -11  131.89   18.30
  -3  -3 -11  146.89   20.50
  -3   3 -11  140.19   14.50
   3   3  11  139.89   13.30
   3   3  11  144.39   19.50
   5  -3  11  166.58   26.60
  -5  -3 -11  130.49   20.00
   5   3  11  159.68   18.10
  -5   3 -11  160.58   16.00
  -5   3 -11  159.58   16.20
  -7  -3 -11   87.89   17.00
   7  -3  11  109.89   22.00
  -7   3 -11   99.29   14.70
  -7   3 -11  115.79   15.30
   7   3  11   94.69   16.40
   9  -3  11  156.88   27.10
  -9  -3 -11  166.88   23.40
   9   3  11  121.19   19.80
  -9   3 -11  163.28   17.60
  11  -3  11  376.06   39.90
 -11  -3 -11  243.88   29.30
 -11   3 -11  332.57   28.80
  11   3  11  312.57   29.90
  13  -3  11  118.49   26.00
  13   3  11   68.29   18.10
 -13   3 -11   91.09   16.80
 -15  -3 -11   31.30   14.30
  15  -3  11   50.49   17.20
  15   3  11   22.90   10.70
 -15   3 -11   26.80    9.20
 -17  -3 -11   35.50   17.30
  17  -3  11   58.19   25.10
  17   3  11   42.60   15.00
 -17   3 -11   42.70   13.20
  19  -3  11  102.19   32.80
 -19  -3 -11   14.60   17.80
 -19   3 -11   70.89   19.10
  19   3  11  125.89   22.40
  28   4 -11  128.89   26.40
 -26  -4  11   63.39   16.60
  26  -4 -11   57.59   17.80
  26   4 -11   53.59   19.30
 -26   4  11   54.89   17.60
 -24  -4  11  123.39   21.60
  24  -4 -11   68.49   16.10
 -24   4  11  112.39   24.70
  24   4 -11   75.39   19.00
 -22  -4  11  118.19   20.30
  22  -4 -11   98.49   21.40
  22   4 -11   89.69   23.50
 -22   4  11  103.09   17.50
 -22   4  11   81.09   22.00
  20  -4 -11   48.40   15.60
 -20  -4  11   49.80   12.70
 -20   4  11   27.50   10.70
  20   4 -11   31.40   12.50
 -20   4  11   30.50   12.70
  18  -4 -11  310.87   34.90
 -18  -4  11  377.16   33.50
 -18  -4  11  410.86   34.80
 -18   4  11  413.96   36.70
  18   4 -11  352.56   35.30
 -18   4  11  321.37   31.30
 -16  -4  11  149.19   20.70
 -16  -4  11  154.18   22.50
  16  -4 -11  137.59   24.00
  16   4 -11  104.89   19.80
 -16   4  11  166.28   21.70
 -16   4  11  137.69   21.90
 -14  -4  11  158.28   21.00
 -14  -4  11  196.28   20.10
  14  -4 -11  155.18   25.60
 -14   4  11  159.88   21.90
  14   4 -11  161.48   23.60
 -14   4  11  148.29   21.50
 -12  -4  11  185.38   19.90
  12  -4 -11  164.58   25.00
 -12  -4  11  205.08   20.10
 -12   4  11  134.89   21.20
 -12   4  11  157.38   22.00
  12   4 -11  187.48   24.60
  10  -4 -11  363.96   27.80
  10  -4 -11  283.77   32.60
 -10  -4  11  427.56   32.80
 -10  -4  11  410.56   33.60
 -10   4  11  362.66   31.00
 -10   4  11  343.47   32.70
  10   4 -11  442.76   34.60
  -8  -4  11  508.05   40.20
   8  -4 -11  385.76   38.90
   8  -4 -11  433.86   34.40
  -8  -4  11  526.15   38.40
  -8   4  11  465.75   38.80
   8   4 -11  483.35   32.50
   8   4 -11  484.45   38.60
  -6  -4  11  377.06   28.40
   6  -4 -11  299.17   25.60
  -6  -4  11  282.07   29.10
   6  -4 -11  310.67   30.50
   6   4 -11  306.17   23.30
  -6   4  11  267.17   27.60
   6   4 -11  311.67   27.80
  -6   4  11  326.27   25.00
   4  -4 -11  264.57   29.50
   4  -4 -11  353.06   28.30
  -4  -4  11  378.26   29.00
  -4  -4  11  355.86   32.40
  -4   4  11  321.67   30.20
  -4   4  11  314.27   24.90
   4   4 -11  324.67   28.60
   4   4 -11  366.96   25.80
  -2  -4  11    8.10    4.70
   2  -4 -11   -0.70    5.00
   2  -4 -11    5.30    6.50
   2   4 -11    7.00    4.70
   2   4 -11    1.80    4.20
  -2   4  11    3.50    6.90
   0  -4 -11  735.43   61.89
   0  -4  11  863.31   66.79
   0  -4 -11  867.31   61.59
   0  -4  11  885.01   60.09
   0   4 -11  954.30   58.99
   0   4  11  754.82   61.49
   0   4 -11  868.91   59.19
   2  -4  11  411.36   38.10
  -2  -4 -11  320.47   32.10
  -2  -4 -11  400.56   33.30
  -2   4 -11  433.06   30.40
  -2   4 -11  375.66   29.40
   2   4  11  317.67   31.80
  -4  -4 -11  170.28   23.10
   4  -4  11  165.38   29.00
  -4  -4 -11  188.18   21.00
   4   4  11  176.18   24.30
  -4   4 -11  175.58   17.60
  -4   4 -11  214.18   19.20
  -6  -4 -11  459.85   37.20
  -6  -4 -11  408.86   38.80
   6  -4  11  471.65   45.40
   6   4  11  402.76   37.80
  -6   4 -11  495.65   36.60
  -8  -4 -11  180.58   26.40
   8  -4  11  196.38   33.00
   8   4  11  176.08   25.10
  -8   4 -11  211.18   20.70
 -10  -4 -11  176.48   27.70
  10  -4  11  185.08   33.60
 -10   4 -11  230.38   22.80
  10   4  11  231.58   29.90
 -12  -4 -11   29.30   13.40
  12  -4  11   57.69   20.50
  12   4  11   37.00   12.80
 -12   4 -11   28.50    9.80
 -14  -4 -11  235.48   32.20
  14  -4  11  145.79   32.30
 -14   4 -11  197.38   25.80
  14   4  11  219.88   29.90
  16  -4  11   29.60   17.70
 -16  -4 -11   21.00   14.60
 -16   4 -11   15.70    9.40
  16   4  11   -8.80    9.40
  18  -4  11   49.30   23.20
  25  -5 -11   15.10   13.10
 -25  -5  11   -1.70   10.10
 -25   5  11    2.80   15.50
  25   5 -11   40.80   14.80
 -23  -5  11   36.90   13.90
  23  -5 -11   25.40   15.10
 -23   5  11   26.80   15.10
 -23   5  11   54.79   15.10
  23   5 -11   22.00   12.40
  21  -5 -11   90.29   21.80
 -21  -5  11  110.19   20.70
  21   5 -11  126.99   24.40
 -21   5  11   91.89   20.00
  19  -5 -11  159.78   29.10
 -19  -5  11  175.38   25.30
  19   5 -11  113.89   22.70
 -19   5  11  165.18   24.00
 -19   5  11  135.89   23.90
 -17  -5  11   23.20   11.00
  17  -5 -11   11.70    9.30
 -17   5  11   24.10   11.00
  17   5 -11   15.30   10.30
 -17   5  11   12.50   10.60
 -15  -5  11   56.89   14.10
  15  -5 -11   35.40   12.60
  15   5 -11   89.69   18.70
 -15   5  11   60.69   13.20
 -15   5  11   64.99   14.80
  13  -5 -11   50.19   15.80
 -13  -5  11   79.39   16.30
  13   5 -11   72.59   15.80
 -13   5  11   73.79   15.00
 -13   5  11   53.89   13.40
  11  -5 -11   63.99   16.70
 -11  -5  11  101.59   16.70
 -11  -5  11   92.19   19.40
  11   5 -11   80.09   16.80
 -11   5  11   58.69   14.70
 -11   5  11   63.99   13.10
   9  -5 -11  135.89   24.10
  -9  -5  11  235.38   29.90
  -9  -5  11  219.38   22.20
  -9   5  11  142.69   21.40
   9   5 -11  196.88   25.10
   7  -5 -11   75.49   12.60
   7  -5 -11   35.80   12.30
  -7  -5  11   74.19   13.40
  -7   5  11   56.19   14.00
   7   5 -11   64.39    9.90
   7   5 -11   76.79   15.10
  -5  -5  11  208.28   28.80
   5  -5 -11  178.18   27.50
   5  -5 -11  202.48   23.10
  -5  -5  11  224.38   23.30
   5   5 -11  237.88   19.80
  -5   5  11  223.98   24.40
   5   5 -11  246.58   23.50
  -3  -5  11  400.96   38.10
   3  -5 -11  341.67   35.60
   3  -5 -11  385.96   33.10
  -3  -5  11  420.66   35.50
  -3   5  11  350.66   34.60
   3   5 -11  397.56   32.90
   3   5 -11  420.46   33.30
  -1  -5  11   34.60   10.60
   1  -5 -11   21.70   10.10
   1  -5 -11   28.70    9.90
  -1  -5  11   30.90   12.00
  -1   5  11   26.80   10.10
   1   5 -11   24.50    8.40
   1   5 -11   39.60    8.60
  -1  -5 -11   15.90    8.80
  -1  -5 -11   31.20   11.60
   1  -5  11   23.50    8.40
   1  -5  11   30.70   10.70
   1   5  11   38.20   12.40
  -1   5 -11   34.30    9.20
  -1   5 -11   30.10    9.10
  -3  -5 -11   56.69   14.20
  -3  -5 -11   53.89   14.00
   3  -5  11   64.89   17.60
   3   5  11   47.80   13.80
  -3   5 -11   66.19   12.70
  -3   5 -11   52.99   15.50
  -5  -5 -11  241.88   26.40
   5  -5  11  230.28   36.00
  -5  -5 -11  247.08   31.70
   5   5  11  212.38   29.10
  -5   5 -11  240.98   23.40
  -7  -5 -11   37.50   11.80
   7  -5  11   59.49   18.30
   7   5  11   52.49   14.00
  -7   5 -11   56.29   12.50
   9  -5  11  190.58   33.40
[truncated: 9,893,489 more chars]
